# Supplementary material for: Population Genomics of Sub-Saharan Drosophila melanogaster: African Diversity and Non-African Admixture
Source: PLoS Genet. 2012 Dec 20;8(12):e1003080. doi: 10.1371/journal.pgen.1003080 (PMC3527209; doi:10.1371/journal.pgen.1003080)
Supplement: Table S1 — Population samples from which the sequenced genomes originate. Negative latitudes and longitudes indicate southern and western hemispheres, respectively. For each sample, numbers of primary core and secondary core genomes are given (>25X and <25X mean sequencing depth, respectively). Addendum genomes are listed by major chromosome, and consist of chromosome extraction lines with highly variable depth, except where noted. (XLS) [file pgen.1003080.s009.xls]

## Sheet: Sheet1
Population ID	Country	Locality	Date	Collector(s)	Latitude	Longitude	Elevation (m)	Primary core genomes	Secondary core genomes	Addendum X Genomes (by chromosome)	Addendum 2	Addendum 3	Collection site
CK	Congo	Kisangani	8/2010	J. Kennis	0.513	25.19	400	1	1				town (e.g. fruit markets, bars, restaurants), from banana traps
CO	Cameroon	Oku	4/2004	J. Pool	6.25	10.4333	2169	8	2			3	town (e.g. fruit markets, bars, restaurants), from banana traps
ED	Ethiopia	Dodola	12/2008	J. Pool	6.98	39.18	2492	5		1	2	1	town (e.g. fruit markets, bars, restaurants), from banana traps
EZ	Ethiopia	Ziway	12/2008	J. Pool	7.93	38.72	1642	4		1		1	town (e.g. fruit markets, bars, restaurants), from banana traps
FR	France	Lyon	7/2010	J. Pool	45.769	4.857	175	8		1*	1*	1*	town (fruit markets)
GA	Gabon	Franceville	3/2002	B. Ballard & S. Charlat	-1.645	13.598	332	10**
GU	Guinea	Dondé	6/2005	B. B. Sow	10.7	-12.25	801	5				2	town (e.g. fruit markets, bars, restaurants), from banana traps
KN	Kenya	Nyahururu	1/2009	J. Pool	0.04	36.364	2303	5		1		1	town (e.g. fruit markets, bars, restaurants), from banana traps
KO	Kenya	Molo	1/2009	J. Pool	-0.25	35.73	2506	0		3		3	town (e.g. fruit markets, bars, restaurants), from banana traps
KR	Kenya	Marigat	1/2009	J. Pool	0.47	35.98	1062	4		2		2	town (e.g. fruit markets, bars, restaurants), from banana traps
KT	Kenya	Thika	1/2009	J. Pool	-1.04	37.08	1531	2					town (e.g. fruit markets, bars, restaurants), from banana traps
NG	Nigeria	Maiduguri	9/2004	D. Gwary & B. Sastawa	11.845	13.16	295	6					town (e.g. fruit markets, bars, restaurants), from banana traps
RC	Rwanda	Cyangugu	12/2008	J. Pool	-2.29	28.55	1602	1	1				town (e.g. fruit markets, bars, restaurants), from banana traps
RG	Rwanda	Gikongoro	12/2008	J. Pool	-2.49	28.92	1927	22	5				town (e.g. fruit markets, bars, restaurants), from banana traps
SP	South Africa	Phalaborwa	7/2010	R. Corbett-Detig	-23.944	31.14	350	1	6				town (e.g. fruit markets, bars, restaurants), from banana traps
TZ	Tanzania	Uyole	12/2009	L. Nsemwa	-8.89	33.44	1800	3					town near agricultural station
UG	Uganda	Namulonge	4/2005	J. Ogwang	0.5297	32.6025	1134	4				2	town near agricultural station
UM	Uganda	Masindi	7/2010	J. Pool	1.681	31.72	1170	3					town (e.g. fruit markets, bars, restaurants), from banana traps
ZI	Zambia	Siavonga	7/2010	R. Corbett-Detig	-16.536	28.718	530	4					town (e.g. fruit markets, bars, restaurants), from banana traps
ZK	Zimbabwe	Lake Kariba	5/1994	T. Mutangadura	-16.5167	28.8	619	0		3***		2***
ZL	Zambia	Livingstone	7/2010	R. Corbett-Detig	-17.858	25.855	900	1					town (e.g. fruit markets, bars, restaurants), from banana traps
ZO	Zambia	Solwezi	7/2010	R. Corbett-Detig	-12.18	26.399	1380	2					town (e.g. fruit markets, bars, restaurants), from banana traps
ZS	Zimbabwe	Sengwa	9/1990	R. Ramey	-18.16	28.22	865	4					wildlife reserve field station, adjacent to farms
Table S1. Population samples from which the sequenced genomes originate.
Negative latitudes and longitudes indicate southern and western hemispheres, respectively.
For each sample, numbers of primary core and secondary core genomes are given (>25X and <25X mean sequencing depth, respectively).
Addendum genomes are listed by major chromosome, and consist of chromosome extraction lines with highly variable depth, except where noted.
* The haploid embryo genome FR70 was excluded from core data due to a moderately elevated number of sites called as heterozygous.														\
** For GA187, chromosome 2 data is not given due to a rare instance of heterozygosity in an otherwise haploid embryo (Langley et al. 2011 Genetics).
*** Homozygous chromosome arms from sequencing three inbred ZK lines consisted of 3 X's, 1 3L, and 2 3R's.
n.e.: not estimated.
