# Supplementary material for: Population Genomics of Sub-Saharan Drosophila melanogaster: African Diversity and Non-African Admixture
Source: PLoS Genet. 2012 Dec 20;8(12):e1003080. doi: 10.1371/journal.pgen.1003080 (PMC3527209; doi:10.1371/journal.pgen.1003080)
Supplement: Table S2 — Characteristics of the sequenced genomes and their corresponding fly stocks. Labels of isofemale, inbred, and chromosome extraction stocks are given, along with NIH SRA access numbers. Focal and non-focal chromosome arms originating from the population of interest are listed. Read length, genomic coverage, and mean sequencing depth are provided. (XLS) [file pgen.1003080.s010.xls]

## Sheet: DPGP2_Ind
DPGP Stock ID*	Library ID*	SRA Accession	Core/addendum genomes	Focal genome represented	Non-focal genome represented	Read Length 1**	Read Length 2**	BWA Q31 coverage***	BWA Q31 mean depth***	Comments
CK1	CK1_1-HE	SRX058145	primary core	X,2L,2R,3L,3R	XHet,2LHet,2RHet,3LHet,3RHet,4,M	76	76	116711834	37.8029
CK2	CK2_1-HE	SRX058146	secondary core	X,2L,2R,3L,3R	XHet,2LHet,2RHet,3LHet,3RHet,4,M	146	146	116580495	22.3867
CO1	CO1_1-HE	SRX058148	primary core	X,2L,2R,3L,3R	XHet,2LHet,2RHet,3LHet,3RHet,4,M	76	76	117245276	33.7168
CO10b-3	CO10b-3_1	SRX058149	addendum	3L,3R	3LHet,3RHet,YHet	76	76	120290881	18.4661	Expect some identity-by-descent with CO10N (same isofemale line) - IBD regions masked in fasta files only. Run twice from same DNA library; merged into a single BWA alignment and SRA accession.
CO10N	CO10N_2-HE	SRX058150	primary core	X,2L,2R,3L,3R	XHet,2LHet,2RHet,3LHet,3RHet,4,M	76	76	115898183	27.4736
CO13N	CO13N_1-HE	SRX058151	secondary core	X,2L,2R,3L,3R	XHet,2LHet,2RHet,3LHet,3RHet,4,M	146	146	115926539	19.7237
CO14	CO14_1-HE	SRX058152	primary core	X,2L,2R,3L,3R	XHet,2LHet,2RHet,3LHet,3RHet,4,M	76	76	116344437	26.757
CO15N	CO15N_1-HE	SRX058153	primary core	X,2L,2R,3L,3R	XHet,2LHet,2RHet,3LHet,3RHet,4,M	76	76	117255679	41.2955
CO16	CO16_1-HE	SRX058154	primary core	X,2L,2R,3L,3R	XHet,2LHet,2RHet,3LHet,3RHet,4,M	76	76	116857985	26.547
CO16-3	CO16-3_2	SRX043637	addendum	3L,3R	3LHet,3RHet,YHet	76	76	117133559	17.5092	Expect some identity-by-descent with CO16 (same isofemale line), but none observed. Run twice from same DNA library; merged into a single BWA alignment and SRA accession.
CO2	CO2_1-HE	SRX058155	primary core	X,2L,2R,3L,3R	XHet,2LHet,2RHet,3LHet,3RHet,4,M	76	76	116517203	36.695
CO4N	CO4N_1-HE	SRX058156	primary core	X,2L,2R,3L,3R	XHet,2LHet,2RHet,3LHet,3RHet,4,M	76	76	117163831	36.0157
CO8b-3	CO8b-3_1	SRX058157	addendum	3L,3R	3LHet,3RHet,YHet	76	76	120515208	18.0941	Expect some identity-by-descent with CO8N (same isofemale line) - IBD regions masked in fasta files only. Run twice from same DNA library; merged into a single BWA alignment and SRA accession.
CO8N	CO8N_1-HE	SRX058158	primary core	X,2L,2R,3L,3R	XHet,2LHet,2RHet,3LHet,3RHet,4,M	76	76	117038806	33.5536
CO9N	CO9N_1-HE	SRX058159	secondary core	X,2L,2R,3L,3R	XHet,2LHet,2RHet,3LHet,3RHet,4,M	146	146	115026026	20.7716	Slightly elevated heterozygosity rate (sites masked to N). ~12000 heterozygous sites, vs. a median of ~6000 for haploid embryo lines (possible duplication on 2L).
ED10N	ED10N_1-HE	SRX058161	primary core	X,2L,2R,3L,3R	XHet,2LHet,2RHet,3LHet,3RHet,4,M	76	76	116933704	36.234
ED19-1-3	ED19-1-3_1	SRX058162	addendum	X,3L,3R	XHet,3LHet,3RHet	76	76	117280345	22.9997
ED2	ED2_1-HE	SRX058163	primary core	X,2L,2R,3L,3R	XHet,2LHet,2RHet,3LHet,3RHet,4,M	76	76	116241582	30.5902
ED3	ED3_1-HE	SRX058164	primary core	X,2L,2R,3L,3R	XHet,2LHet,2RHet,3LHet,3RHet,4,M	76	76	116529511	29.2062
ED55-2	ED55-2_1	SRX058170	addendum	2L,2R	2LHet,2RHet,YHet	76	76	106184545	7.77592	Run twice from same DNA library; merged into a single BWA alignment and SRA accession.
ED56-2	ED56-2_1	SRX058172	addendum	2L,2R	2LHet,2RHet,YHet	76	76	119699282	20.0726
ED5N	ED5N_1-HE	SRX058173	primary core	X,2L,2R,3L,3R	XHet,2LHet,2RHet,3LHet,3RHet,4,M	76	76	117165174	32.8641
ED6N	ED6N_1-HE	SRX058174	primary core	X,2L,2R,3L,3R	XHet,2LHet,2RHet,3LHet,3RHet,4,M	76	76	117303605	34.3063
EZ2	EZ2_1-HE	SRX058175	primary core	X,2L,2R,3L,3R	XHet,2LHet,2RHet,3LHet,3RHet,4,M	76	76	116735959	30.2412
EZ25	EZ25_1-HE	SRX058177	primary core	X,2L,2R,3L,3R	XHet,2LHet,2RHet,3LHet,3RHet,4,M	76	76	116717085	29.3504
EZ5N	EZ5N_1-HE	SRX058178	primary core	X,2L,2R,3L,3R	XHet,2LHet,2RHet,3LHet,3RHet,4,M	76	76	117004763	33.8074
EZ63-1-3	EZ63-1-3_1	SRX058179	addendum	X,3L,3R	XHet,3LHet,3RHet	76	76	117853899	21.8883
EZ9N	EZ9N_4-HE	SRX058180	primary core	X,2L,2R,3L,3R	XHet,2LHet,2RHet,3LHet,3RHet,4,M	76	76	116722695	29.1273
FR14	FR14_1-HE	SRX058182	primary core	X,2L,2R,3L,3R	XHet,2LHet,2RHet,3LHet,3RHet,4,M	76	76	118354198	33.573
FR151	FR151_1-HE	SRX058183	primary core	X,2L,2R,3L,3R	XHet,2LHet,2RHet,3LHet,3RHet,4,M	76	76	118255110	34.3199
FR180	FR180_2-HE	SRX058184	primary core	X,2L,2R,3L,3R	XHet,2LHet,2RHet,3LHet,3RHet,4,M	146	146	119431568	37.3887	Slightly elevated heterozygosity rate (sites masked to N). ~11000 heterozygous sites, vs. a median of ~6000 for haploid embryo lines (reason unknown, multiplexed with FR70).
FR207	FR207_2-HE	SRX058185	primary core	X,2L,2R,3L,3R	XHet,2LHet,2RHet,3LHet,3RHet,4,M	146	146	120219416	35.0901
FR217	FR217_1-HE	SRX058186	primary core	X,2L,2R,3L,3R	XHet,2LHet,2RHet,3LHet,3RHet,4,M	76	76	118059659	38.4419
FR229	FR229_2-HE	SRX058187	primary core	X,2L,2R,3L,3R	XHet,2LHet,2RHet,3LHet,3RHet,4,M	146	146	120466900	36.7991
FR310	FR310_1-HE	SRX058188	primary core	X,2L,2R,3L,3R	XHet,2LHet,2RHet,3LHet,3RHet,4,M	76	76	118674380	33.4974
FR361	FR361_1-HE	SRX058189	primary core	X,2L,2R,3L,3R	XHet,2LHet,2RHet,3LHet,3RHet,4,M	76	76	118043129	37.6877
FR70	FR70_2-HE	SRX058190	addendum	X,2L,2R,3L,3R	XHet,2LHet,2RHet,3LHet,3RHet,4,M	146	146	120126046	34.545	Somewhat elevated heterozygosity rate (sites masked to N). ~30000 heterozygous sites, vs. a median of ~6000 for haploid embryo lines (reason unknown, multiplexed with FR180).
GA125	GA125_1-HE	SRX058192	primary core	X,2L,2R,3L,3R	XHet,2LHet,2RHet,3LHet,3RHet,4,M	76	76	117106169	40.9804
GA129	GA129_1-HE	SRX058193	primary core	X,2L,2R,3L,3R	XHet,2LHet,2RHet,3LHet,3RHet,4,M	76	76	117413572	46.0901
GA130	GA130_1-HE	SRX058194	primary core	X,2L,2R,3L,3R	XHet,2LHet,2RHet,3LHet,3RHet,4,M	76	76	118956286	46.3193
GA132	GA132_1-HE	SRX058195	primary core	X,2L,2R,3L,3R	XHet,2LHet,2RHet,3LHet,3RHet,4,M	76	76	117290883	43.4499
GA141	GA141_1-HE	SRX058196	primary core	X,2L,2R,3L,3R	XHet,2LHet,2RHet,3LHet,3RHet,4,M	76	76	117642310	43.3373
GA145	GA145_1-HE	SRX058197	primary core	X,2L,2R,3L,3R	XHet,2LHet,2RHet,3LHet,3RHet,4,M	76	76	118479625	42.9299
GA160	GA160_1-HE	SRX058198	primary core	X,2L,2R,3L,3R	XHet,2LHet,2RHet,3LHet,3RHet,4,M	76	76	116600860	30.8445
GA185	GA185_1-HE	SRX058199	primary core	X,2L,2R,3L,3R	XHet,2LHet,2RHet,3LHet,3RHet,4,M	76	76	117287883	47.3665
GA187	GA187_1-HE	SRX040483	primary core	X,3L,3R	XHet,3LHet,3RHet,4,M	76	76	117215180	45.91	Heterozygosity on second chromosome, despite haploid embryo procedure. See Langley et al. 2011 Genetics.
GA191	GA191_1-HE	SRX058200	primary core	X,2L,2R,3L,3R	XHet,2LHet,2RHet,3LHet,3RHet,4,M	76	76	116603564	34.2214
GU10	GU10_1-HE	SRX058205	primary core	X,2L,2R,3L,3R	XHet,2LHet,2RHet,3LHet,3RHet,4,M	76	76	116892908	37.0775
GU11-3	GU11-3_1	SRX058206	addendum	3L,3R	3LHet,3RHet,YHet	76	76	117169799	30.2056	Run twice from same DNA library; merged into a single BWA alignment and SRA accession.
GU2	GU2_1-HE	SRX058207	primary core	X,2L,2R,3L,3R	XHet,2LHet,2RHet,3LHet,3RHet,4,M	76	76	116429165	36.2006
GU3-3	GU3-3_1	SRX058208	addendum	3L,3R	3LHet,3RHet,YHet	76	76	118220710	27.349	Run twice from same DNA library; merged into a single BWA alignment and SRA accession.
GU6	GU6_1-HE	SRX058209	primary core	X,2L,2R,3L,3R	XHet,2LHet,2RHet,3LHet,3RHet,4,M	76	76	117018159	36.3588
GU7	GU7_1-HE	SRX058210	primary core	X,2L,2R,3L,3R	XHet,2LHet,2RHet,3LHet,3RHet,4,M	76	76	116606113	35.9493
GU9	GU9_1-HE	SRX058211	primary core	X,2L,2R,3L,3R	XHet,2LHet,2RHet,3LHet,3RHet,4,M	76	76	117023717	34.7887
KN133N	KN133N_1-HE	SRX058256	primary core	X,2L,2R,3L,3R	XHet,2LHet,2RHet,3LHet,3RHet,4,M	76	76	117039652	33.3145
KN20N	KN20N_1-HE	SRX058253	primary core	X,2L,2R,3L,3R	XHet,2LHet,2RHet,3LHet,3RHet,4,M	76	76	116840026	35.6205
KN34	KN34_1-HE	SRX058257	primary core	X,2L,2R,3L,3R	XHet,2LHet,2RHet,3LHet,3RHet,4,M	76	76	116808054	28.0757
KN35	KN35_1-HE	SRX058258	primary core	X,2L,2R,3L,3R	XHet,2LHet,2RHet,3LHet,3RHet,4,M	76	76	117323052	32.5636
KN6	KN6_1-HE	SRX058260	primary core	X,2L,2R,3L,3R	XHet,2LHet,2RHet,3LHet,3RHet,4,M	76	76	116595705	37.0539
KN73-1-3	KN73-1-3_1	SRX058262	addendum	X,3L,3R	XHet,3LHet,3RHet	76	76	118618918	25.2305
KO10-1-3	KO10-1-3_1	SRX058263	addendum	X,3L,3R	XHet,3LHet,3RHet	76	76	114953157	13.6723	Exists in two separate SRA accessions - separate DNA libraries sequenced from same extracted chromosome line. Merged into a single BWA alignment.
KO10-1-3	KO10-1-3_2	SRX058264	addendum	X,3L,3R	XHet,3LHet,3RHet	76	76	114953157	13.6723	Exists in two separate SRA accessions - separate DNA libraries sequenced from same extracted chromosome line. Merged into a single BWA alignment.
KO2-1-3	KO2-1-3_1	SRX058265	addendum	X,3L,3R	XHet,3LHet,3RHet	76	76	118784760	19.8902
KO6-1-3	KO6-1-3_1	SRX058266	addendum	X,3L,3R	XHet,3LHet,3RHet	76	76	119631759	29.5446
KR39	KR39_1-HE	SRX058267	primary core	X,2L,2R,3L,3R	XHet,2LHet,2RHet,3LHet,3RHet,4,M	76	76	116919968	32.9657	Run twice from same DNA library; merged into a single BWA alignment and SRA accession.
KR42	KR42_1-HE	SRX058268	primary core	X,2L,2R,3L,3R	XHet,2LHet,2RHet,3LHet,3RHet,4,M	76	76	116369977	30.7998
KR4N	KR4N_1-HE	SRX058269	primary core	X,2L,2R,3L,3R	XHet,2LHet,2RHet,3LHet,3RHet,4,M	76	76	117347341	29.0263
KR54-1-3	KR54-1-3_1	SRX058270	addendum	X,3L,3R	XHet,3LHet,3RHet	76	76	117974968	25.6146
KR68-1-3	KR68-1-3_1	SRX058271	addendum	X,3L,3R	XHet,3LHet,3RHet	76	76	118341905	24.6365	Run twice from same DNA library; merged into a single BWA alignment and SRA accession.
KR7	KR7_1-HE	SRX058272	primary core	X,2L,2R,3L,3R	XHet,2LHet,2RHet,3LHet,3RHet,4,M	76	76	116690891	27.3116
KT1	KT1_1-HE	SRX058273	primary core	X,2L,2R,3L,3R	XHet,2LHet,2RHet,3LHet,3RHet,4,M	76	76	117372961	35.2065
KT6	KT6_1-HE	SRX058274	primary core	X,2L,2R,3L,3R	XHet,2LHet,2RHet,3LHet,3RHet,4,M	76	76	117307612	28.4929
NG10N	NG10N_1-HE	SRX058275	primary core	X,2L,2R,3L,3R	XHet,2LHet,2RHet,3LHet,3RHet,4,M	76	76	116784150	36.7358
NG1N	NG1N_1-HE	SRX058276	primary core	X,2L,2R,3L,3R	XHet,2LHet,2RHet,3LHet,3RHet,4,M	76	76	117092541	34.4354
NG3N	NG3N_1-HE	SRX058378	primary core	X,2L,2R,3L,3R	XHet,2LHet,2RHet,3LHet,3RHet,4,M	76	76	116734258	36.9748
NG6N	NG6N_1-HE	SRX058278	primary core	X,2L,2R,3L,3R	XHet,2LHet,2RHet,3LHet,3RHet,4,M	76	76	118126618	36.5636
NG7	NG7_1-HE	SRX058279	primary core	X,2L,2R,3L,3R	XHet,2LHet,2RHet,3LHet,3RHet,4,M	76	76	116728698	29.5828
NG9	NG9_1-HE	SRX058280	primary core	X,2L,2R,3L,3R	XHet,2LHet,2RHet,3LHet,3RHet,4,M	76	76	117064060	33.8366
RC1	RC1_1-HE	SRX058281	primary core	X,2L,2R,3L,3R	XHet,2LHet,2RHet,3LHet,3RHet,4,M	76	76	116091646	28.4143
RC5	RC5_1-HE	SRX058282	secondary core	X,2L,2R,3L,3R	XHet,2LHet,2RHet,3LHet,3RHet,4,M	76	76	116545384	24.6936
RG10	RG10_1-HE	SRX058338	primary core	X,2L,2R,3L,3R	XHet,2LHet,2RHet,3LHet,3RHet,4,M	76	76	117107593	35.4317
RG11N	RG11N_1-HE	SRX058339	primary core	X,2L,2R,3L,3R	XHet,2LHet,2RHet,3LHet,3RHet,4,M	76	76	117025900	36.1175
RG13N	RG13N_1-HE	SRX058340	secondary core	X,2L,2R,3L,3R	XHet,2LHet,2RHet,3LHet,3RHet,4,M	146	146	114813546	18.6751
RG15	RG15_1-HE	SRX058341	primary core	X,2L,2R,3L,3R	XHet,2LHet,2RHet,3LHet,3RHet,4,M	76	76	118262359	41.295	Exists in two separate SRA accessions - separate DNA libraries sequenced from same genome amplified haploid embryo. Merged into a single BWA alignment.
RG15	RG15_2-HE	SRX058342	primary core	X,2L,2R,3L,3R	XHet,2LHet,2RHet,3LHet,3RHet,4,M	76	76	118262359	41.295	Exists in two separate SRA accessions - separate DNA libraries sequenced from same genome amplified haploid embryo. Merged into a single BWA alignment.
RG18N	RG18N_1-HE	SRX058343	primary core	X,2L,2R,3L,3R	XHet,2LHet,2RHet,3LHet,3RHet,4,M	100	76	116850331	41.0787
RG19	RG19_1-HE	SRX058344	primary core	X,2L,2R,3L,3R	XHet,2LHet,2RHet,3LHet,3RHet,4,M	76	76	116470453	27.8771
RG2	RG2_2-HE	SRX058345	primary core	X,2L,2R,3L,3R	XHet,2LHet,2RHet,3LHet,3RHet,4,M	76	76	116720243	34.6708
RG21N	RG21N_1-HE	SRX058346	primary core	X,2L,2R,3L,3R	XHet,2LHet,2RHet,3LHet,3RHet,4,M	76	76	117484373	40.1819
RG22	RG22_1-HE	SRX058347	primary core	X,2L,2R,3L,3R	XHet,2LHet,2RHet,3LHet,3RHet,4,M	76	76	116776139	35.9712
RG24	RG24_1-HE	SRX058348	primary core	X,2L,2R,3L,3R	XHet,2LHet,2RHet,3LHet,3RHet,4,M	76	76	116756459	34.8997
RG25	RG25_1-HE	SRX058349	primary core	X,2L,2R,3L,3R	XHet,2LHet,2RHet,3LHet,3RHet,4,M	76	76	116642683	36.1178
RG28	RG28_1-HE	SRX058350	primary core	X,2L,2R,3L,3R	XHet,2LHet,2RHet,3LHet,3RHet,4,M	76	76	116764264	34.7082
RG3	RG3_1-HE	SRX058351	primary core	X,2L,2R,3L,3R	XHet,2LHet,2RHet,3LHet,3RHet,4,M	76	76	116854002	34.9849
RG32N	RG32N_1-HE	SRX058352	primary core	X,2L,2R,3L,3R	XHet,2LHet,2RHet,3LHet,3RHet,4,M	76	76	117157987	39.7371
RG33	RG33_1-HE	SRX058353	primary core	X,2L,2R,3L,3R	XHet,2LHet,2RHet,3LHet,3RHet,4,M	146	146	116820849	36.6049
RG34	RG34_1-HE	SRX058354	primary core	X,2L,2R,3L,3R	XHet,2LHet,2RHet,3LHet,3RHet,4,M	76	76	117094503	28.7439
RG35	RG35_1-HE	SRX058355	primary core	X,2L,2R,3L,3R	XHet,2LHet,2RHet,3LHet,3RHet,4,M	76	76	117850728	30.5609	Exists in two separate SRA accessions - separate DNA libraries sequenced from same genome amplified haploid embryo. Merged into a single BWA alignment.
RG35	RG35_2-HE	SRX058356	primary core	X,2L,2R,3L,3R	XHet,2LHet,2RHet,3LHet,3RHet,4,M	76	76	117850728	30.5609	Exists in two separate SRA accessions - separate DNA libraries sequenced from same genome amplified haploid embryo. Merged into a single BWA alignment.
RG36	RG36_1-HE	SRX058357	primary core	X,2L,2R,3L,3R	XHet,2LHet,2RHet,3LHet,3RHet,4,M	76	76	117343007	28.7704
RG37N	RG37N_1-HE	SRX058358	secondary core	X,2L,2R,3L,3R	XHet,2LHet,2RHet,3LHet,3RHet,4,M	146	146	114690267	17.8973
RG38N	RG38N_1-HE	SRX058359	primary core	X,2L,2R,3L,3R	XHet,2LHet,2RHet,3LHet,3RHet,4,M	76	76	117037173	40.1409
RG39	RG39_1-HE	SRX058360	secondary core	X,2L,2R,3L,3R	XHet,2LHet,2RHet,3LHet,3RHet,4,M	146	146	115579589	19.1756
RG4N	RG4N_1-HE	SRX058362	primary core	X,2L,2R,3L,3R	XHet,2LHet,2RHet,3LHet,3RHet,4,M	146	146	116699027	27.5206
RG5	RG5_1-HE	SRX058367	primary core	X,2L,2R,3L,3R	XHet,2LHet,2RHet,3LHet,3RHet,4,M	76	76	116876558	26.0152
RG6N	RG6N_1-HE	SRX058368	secondary core	X,2L,2R,3L,3R	XHet,2LHet,2RHet,3LHet,3RHet,4,M	146	146	116166503	24.423
RG7	RG7_1-HE	SRX058369	primary core	X,2L,2R,3L,3R	XHet,2LHet,2RHet,3LHet,3RHet,4,M	76	76	116549178	34.0604
RG8	RG8_1-HE	SRX058370	secondary core	X,2L,2R,3L,3R	XHet,2LHet,2RHet,3LHet,3RHet,4,M	146	146	116193682	24.4808
RG9	RG9_1-HE	SRX058371	primary core	X,2L,2R,3L,3R	XHet,2LHet,2RHet,3LHet,3RHet,4,M	76	76	116630399	35.3786
SP173	SP173_1-HE	SRX058286	secondary core	X,2L,2R,3L,3R	XHet,2LHet,2RHet,3LHet,3RHet,4,M	146	146	115039030	19.5977
SP188	SP188_1-HE	SRX058287	secondary core	X,2L,2R,3L,3R	XHet,2LHet,2RHet,3LHet,3RHet,4,M	146	146	116327549	20.0451
SP221	SP221_1-HE	SRX058288	secondary core	X,2L,2R,3L,3R	XHet,2LHet,2RHet,3LHet,3RHet,4,M	146	146	116043427	20.5003
SP235	SP235_1-HE	SRX058289	secondary core	X,2L,2R,3L,3R	XHet,2LHet,2RHet,3LHet,3RHet,4,M	146	146	114914913	18.4118
SP241	SP241_1-HE	SRX058290	secondary core	X,2L,2R,3L,3R	XHet,2LHet,2RHet,3LHet,3RHet,4,M	146	146	115535753	19.7122
SP254	SP254_1-HE	SRX058291	primary core	X,2L,2R,3L,3R	XHet,2LHet,2RHet,3LHet,3RHet,4,M	100	76	117435596	40.7776
SP80	SP80_1-HE	SRX058292	secondary core	X,2L,2R,3L,3R	XHet,2LHet,2RHet,3LHet,3RHet,4,M	146	146	115193907	20.6786
TZ10	TZ10_1-HE	SRX058283	primary core	X,2L,2R,3L,3R	XHet,2LHet,2RHet,3LHet,3RHet,4,M	76	76	116244858	25.3854
TZ14	TZ14_1-HE	SRX058284	primary core	X,2L,2R,3L,3R	XHet,2LHet,2RHet,3LHet,3RHet,4,M	76	76	117186315	32.7781
TZ8	TZ8_1-HE	SRX058285	primary core	X,2L,2R,3L,3R	XHet,2LHet,2RHet,3LHet,3RHet,4,M	76	76	116843795	33.7622
UG17-3	UG17-3_1	SRX040755	addendum	3L,3R	3LHet,3RHet,YHet	76	76	115999317	13.8861	Run twice from same DNA library; merged into a single BWA alignment and SRA accession.
UG19	UG19_1-HE	SRX058376	primary core	X,2L,2R,3L,3R	XHet,2LHet,2RHet,3LHet,3RHet,4,M	76	76	117110297	35.9963
UG28N	UG28N_1-HE	SRX058277	primary core	X,2L,2R,3L,3R	XHet,2LHet,2RHet,3LHet,3RHet,4,M	76	76	117154490	34.9068	Originally mislabeled. Identity now appears to be clear, but further confirmation is still underway.
UG40-3	UG40-3_1	SRX040756	addendum	3L,3R	3LHet,3RHet,YHet	76	76	114091133	9.45954	Run twice from same DNA library; merged into a single BWA alignment and SRA accession.
UG5N	UG5N_1-HE	SRX058379	primary core	X,2L,2R,3L,3R	XHet,2LHet,2RHet,3LHet,3RHet,4,M	76	76	117088122	31.8768
UG7	UG7_1-HE	SRX058380	primary core	X,2L,2R,3L,3R	XHet,2LHet,2RHet,3LHet,3RHet,4,M	76	76	117050098	36.3891
UM118	UM118_1-HE	SRX058381	primary core	X,2L,2R,3L,3R	XHet,2LHet,2RHet,3LHet,3RHet,4,M	100	76	117366898	40.0567	May contain DNA from a male-killing Spiroplasma endosymbiont
UM37	UM37_1-HE	SRX058382	primary core	X,2L,2R,3L,3R	XHet,2LHet,2RHet,3LHet,3RHet,4,M	100	76	116908708	41.5261	May contain DNA from a male-killing Spiroplasma endosymbiont
UM526	UM526_1-HE	SRX058383	primary core	X,2L,2R,3L,3R	XHet,2LHet,2RHet,3LHet,3RHet,4,M	100	76	117525624	42.8322	May contain DNA from a male-killing Spiroplasma endosymbiont
ZI261	ZI261_1-HE	SRX058388	primary core	X,2L,2R,3L,3R	XHet,2LHet,2RHet,3LHet,3RHet,4,M	76	76	116722670	37.2913
ZI268	ZI268_1-HE	SRX058389	primary core	X,2L,2R,3L,3R	XHet,2LHet,2RHet,3LHet,3RHet,4,M	76	76	116841468	39.9173
ZI468	ZI468_1-HE	SRX058390	primary core	X,2L,2R,3L,3R	XHet,2LHet,2RHet,3LHet,3RHet,4,M	76	76	117227064	38.0797
ZI91	ZI91_1-HE	SRX058387	primary core	X,2L,2R,3L,3R	XHet,2LHet,2RHet,3LHet,3RHet,4,M	76	76	116783874	38.2461
ZK131	ZK131_1	SRX058384	addendum	X,3L,3R	XHet,3LHet,3RHet,4,M,YHet	76	76	117014608	22.144	Inbred, non-haploid. Heterozygosity throughout chromosome 2.
ZK186	ZK186_1	SRX058385	addendum	X,3R	XHet,3RHet,4,M,YHet	76	76	117106693	21.7096	Inbred, non-haploid. Heterozygosity throughout chromosome 2. Heterozygosity on 3L between 11 and 13 Mb.
ZK84	ZK84_1	SRX058386	addendum	X	XHet,4,M,YHet	76	76	117396657	21.6662	Inbred, non-haploid. Heterozygosity throughout chromosome 2. Heterozygosity throughout chromosome 3.
ZL130	ZL130_1-HE	SRX058391	primary core	X,2L,2R,3L,3R	XHet,2LHet,2RHet,3LHet,3RHet,4,M	100	76	118126841	42.6489
ZO12	ZO12_1-HE	SRX058293	primary core	X,2L,2R,3L,3R	XHet,2LHet,2RHet,3LHet,3RHet,4,M	100	76	117645310	38.7577
ZO65	ZO65_1-HE	SRX058294	primary core	X,2L,2R,3L,3R	XHet,2LHet,2RHet,3LHet,3RHet,4,M	76	76	117045516	38.1833
ZS11	ZS11_1-HE	SRX058372	primary core	X,2L,2R,3L,3R	XHet,2LHet,2RHet,3LHet,3RHet,4,M	76	76	116106900	35.5132
ZS37	ZS37_1-HE	SRX058373	primary core	X,2L,2R,3L,3R	XHet,2LHet,2RHet,3LHet,3RHet,4,M	76	76	116758756	39.114
ZS5	ZS5_1-HE	SRX058374	primary core	X,2L,2R,3L,3R	XHet,2LHet,2RHet,3LHet,3RHet,4,M	76	76	115987452	35.5612	Added to core set as of release 2. Formerly an outlier for low coverage (but not with current indel filter).
ZS56	ZS56_1-HE	SRX058375	primary core	X,2L,2R,3L,3R	XHet,2LHet,2RHet,3LHet,3RHet,4,M	76	76	116102368	33.6215
(reference_stock)	ycnbwsp_2	SRX040484	n/a	X,2L,2R,3L,3R	XHet,2LHet,2RHet,3LHet,3RHet,4,M,YHet	(76)	76	no_assembly	no_assembly	Forward read appears truncated in SRA as of 3Oct2011
(reference_stock)	ycnbwsp_4	SRX063977	n/a	X,2L,2R,3L,3R	XHet,2LHet,2RHet,3LHet,3RHet,4,M,YHet	76	76	no_assembly	no_assembly
(reference_stock)	ycnbwsp_6	SRX063979	n/a	X,2L,2R,3L,3R	XHet,2LHet,2RHet,3LHet,3RHet,4,M,YHet	100	76	no_assembly	no_assembly
(reference_stock)	ycnbwsp_6	SRX063979	n/a	X,2L,2R,3L,3R	XHet,2LHet,2RHet,3LHet,3RHet,4,M,YHet	100	76	no_assembly	no_assembly	SRA contains both sets of reads (two different runs)
(reference_stock)	ycnbwsp_6	SRX063979	n/a	X,2L,2R,3L,3R	XHet,2LHet,2RHet,3LHet,3RHet,4,M,YHet	100	76	no_assembly	no_assembly
(reference_stock)	ycnbwsp_6	SRX063979	n/a	X,2L,2R,3L,3R	XHet,2LHet,2RHet,3LHet,3RHet,4,M,YHet	100	76	no_assembly	no_assembly
(reference_stock)	ycnbwsp_6	SRX063979	n/a	X,2L,2R,3L,3R	XHet,2LHet,2RHet,3LHet,3RHet,4,M,YHet	100	76	no_assembly	no_assembly
(reference_stock)	ycnbwsp_3-HE	SRX040485	n/a	X,2L,2R,3L,3R	XHet,2LHet,2RHet,3LHet,3RHet,4,M,YHet	76	76	no_assembly	no_assembly
(reference_stock)	ycnbwsp_3-HE	SRX081846	n/a	X,2L,2R,3L,3R	XHet,2LHet,2RHet,3LHet,3RHet,4,M,YHet	146	146	no_assembly	no_assembly
(reference_stock)	ycnbwsp_3-HE	SRX081846	n/a	X,2L,2R,3L,3R	XHet,2LHet,2RHet,3LHet,3RHet,4,M,YHet	146	146	no_assembly	no_assembly
(reference_stock)	ycnbwsp_3-HE	SRX081846	n/a	X,2L,2R,3L,3R	XHet,2LHet,2RHet,3LHet,3RHet,4,M,YHet	146	146	no_assembly	no_assembly
(reference_stock)	ycnbwsp_7-HE	SRX040486	n/a	X,2L,2R,3L,3R	XHet,2LHet,2RHet,3LHet,3RHet,4,M,YHet	100	76	no_assembly	no_assembly
(reference_stock)	ycnbwsp_8-HE	SRX040491	n/a	X,2L,2R,3L,3R	XHet,2LHet,2RHet,3LHet,3RHet,4,M,YHet	100	76	no_assembly	no_assembly
Table S2. Characteristics of the sequenced genomes and their corresponding fly strocks. Labels of isofemale, inbred, and chromosome extraction stocks are given, along with NIH SRA access numbers.
Focal and non-focal chromosome arms originating from the population of interest are listed. Read length, genomic coverage, and mean sequencing depth are provided
* "N" refers to lines that were inbred (sib-mated) for 5 generations before sequencing. "-HE" refers to haploid embryo samples.
"-2" or "-3" refers to extraction lines homozygous for the second or third chromosome, respectively. "-1-3" refers to extraction lines homozygous for the X and third chromosomes.
"_1, "_2", etc. refer to DNA library number - only one was sequenced for most samples, except where noted in "Comments".
** Only the first 76bp of any read were incorporated into BWA assemblies, but full reads are present in the SRA.
*** Total bp coverage and mean sequencing depth are reported for the entire assembly, including non-target chromosomes.
Depth is averaged across only sites with Q31 or greater, as reported by BWA.
Preliminary analysis suggests that BWA Q31 may roughly correspond to phred score 48, at least for moderately high depth genomes.
