# Supplementary material for: Population Genomics of Sub-Saharan Drosophila melanogaster: African Diversity and Non-African Admixture
Source: PLoS Genet. 2012 Dec 20;8(12):e1003080. doi: 10.1371/journal.pgen.1003080 (PMC3527209; doi:10.1371/journal.pgen.1003080)
Supplement: Table S3 — Regions of identity by descent (defined as sequence divergence <0.0005) were identified using 500 kb windows, advanced at 100 kb. All pairs of genomes in the data set were examined (within and between population samples) for target arms on chromosomes X, 2, and 3. All detected tracts of identity are listed here, but only a subset of these were masked from the analyzed data (Table S4). (XLS) [file pgen.1003080.s011.xls]

## Sheet: Sheet1
Genome_1	Genome_2	Chromosome_arm	Start_Position	Stop_Position		Table S3. Regions of identity by descent (defined as sequence divergence < 0.0005)
CK1	CO16-3	chr3L	23300001	23800000		were identified using 500 kb windows, advanced at 100 kb. All pairs of genomes in the
CK1	EZ25	chr3L	24100001	24543557		data set were examined (within and between population samples) for target arms on
CK1	EZ63-1-3	chr3L	17200001	17700000		chromosomes X, 2, and 3. All detected tracts of identity are listed here, but only a
CK1	GA125	chr3L	24000001	24543557		subset of these were masked from the analyzed data (Table S4).
CK1	KR4N	chr2R	1	500000
CK1	KR4N	chr3L	23000001	23500000
CK1	KR68-1-3	chr3L	16300001	16800000
CK1	RC5	chr2R	1	800000
CK1	RG13N	chr2R	1	500000
CK1	RG18N	chr3L	23000001	23800000
CK1	RG22	chr3L	23000001	23800000
CK1	RG37N	chr2R	1	500000
CK1	RG5	chr2R	1	500000
CK1	UG40-3	chr3L	23300001	23900000
CK1	UM526	chr3L	13400001	14800000
CK1	UM526	chr3L	23900001	24543557
CK1	ZI268	chr3R	1700001	2200000
CK1	ZL130	chr3L	16700001	17200000
CK2	CO16	chr3L	23800001	24543557
CK2	ED2	chr3L	23800001	24543557
CK2	ED5N	chr2L	17600001	18400000
CK2	EZ2	chr3L	24100001	24543557
CK2	EZ25	chr2R	1	500000
CK2	EZ5N	chr3L	24100001	24543557
CK2	EZ63-1-3	chr3L	21400001	22200000
CK2	EZ9N	chr2R	15700001	16300000
CK2	FR180	chr2R	1	500000
CK2	FR207	chr2R	1	600000
CK2	FR310	chr2R	1	500000
CK2	FR70	chr2R	1	500000
CK2	FR70	chr3R	1800001	2300000
CK2	GA145	chr3L	23800001	24543557
CK2	KN34	chr2L	17400001	18200000
CK2	KN34	chr3L	19500001	20500000
CK2	KN34	chr3L	21300001	22200000
CK2	KN34	chrX	20500001	21000000
CK2	KO10-1-3	chr3L	21200001	21700000
CK2	KO10-1-3	chr3L	22100001	23200000
CK2	KO10-1-3	chr3R	1800001	2300000
CK2	KO2-1-3	chr3L	22200001	23100000
CK2	KO6-1-3	chr3L	16600001	17200000
CK2	KO6-1-3	chr3L	20300001	21400000
CK2	KR39	chr3L	19300001	19800000
CK2	KR39	chr3L	20400001	21100000
CK2	KR39	chr3L	22200001	23100000
CK2	KR39	chr3R	1100001	2300000
CK2	KR39	chr3R	6500001	7000000
CK2	KR39	chr3R	6800001	7500000
CK2	KR68-1-3	chr3L	22200001	23100000
CK2	KR7	chr2R	15800001	16300000
CK2	KT1	chr2L	14400001	15000000
CK2	NG10N	chr3L	23800001	24543557
CK2	NG1N	chr2L	22600001	23011544
CK2	NG1N	chr3L	23800001	24543557
CK2	NG3N	chr2L	22600001	23011544
CK2	NG3N	chr3L	23800001	24543557
CK2	NG6N	chr2R	1	500000
CK2	NG7	chr3L	14300001	14800000
CK2	NG7	chr3L	17200001	17900000
CK2	RG10	chr2L	17600001	18600000
CK2	RG10	chr2L	21700001	23011544
CK2	RG11N	chr2L	14400001	14900000
CK2	RG11N	chr2L	19000001	19800000
CK2	RG11N	chr2R	1	800000
CK2	RG11N	chr2R	4700001	5300000
CK2	RG15	chr2L	14400001	14900000
CK2	RG15	chr2L	19000001	19800000
CK2	RG15	chr2R	1	800000
CK2	RG15	chr2R	4700001	5300000
CK2	RG15	chr3L	22200001	23100000
CK2	RG15	chr3R	1100001	2300000
CK2	RG35	chr2R	1	600000
CK2	RG35	chr3L	19900001	20500000
CK2	SP80	chr3L	23000001	23900000
CK2	UG19	chr2L	15400001	16000000
CK2	UG19	chr2L	17700001	18600000
CK2	UM118	chr3L	18700001	19600000
CK2	UM118	chr3L	22200001	23100000
CK2	UM526	chr2R	15600001	16100000
CK2	UM526	chr3L	15500001	16000000
CK2	ZL130	chr2R	15600001	16100000
CK2	ZL130	chr3L	14300001	14900000
CK2	ZL130	chr3L	23300001	23800000
CK2	ZL130	chr3R	1100001	2300000
CK2	ZO12	chr2R	15400001	15900000
CO1	CO13N	chr3R	3600001	4300000
CO1	CO14	chr3L	23100001	23900000
CO1	CO14	chr3L	24000001	24543557
CO1	CO16-3	chr3L	23000001	24100000
CO1	CO16	chr3R	2600001	3200000
CO1	CO2	chr2L	20500001	21600000
CO1	CO2	chr3R	2600001	3200000
CO1	CO4N	chr2R	1000001	1500000
CO1	CO4N	chr2R	12000001	12500000
CO1	CO4N	chr3L	23100001	24000000
CO1	CO8b-3	chr3R	27500001	27905053
CO1	CO8N	chr3L	24100001	24543557
CO1	CO8N	chr3R	27500001	27905053
CO1	CO9N	chr3L	21800001	22900000
CO1	GA132	chr3L	23100001	23900000
CO1	UG19	chr3L	23200001	23900000
CO1	UG40-3	chr3L	23100001	23900000
CO1	UM37	chr3L	23200001	23900000
CO10b-3	CO13N	chr3R	5700001	6300000
CO10b-3	CO14	chr3L	20600001	21400000
CO10b-3	CO14	chr3R	27500001	27905053
CO10b-3	CO16	chr3L	20800001	23200000
CO10b-3	CO16	chr3R	1	500000
CO10b-3	CO2	chr3L	23100001	24543557
CO10b-3	CO2	chr3R	1	1600000
CO10b-3	CO9N	chr3L	20500001	21100000
CO10b-3	GA129	chr3R	1	700000
CO10b-3	GA160	chr3L	24000001	24543557
CO10b-3	GA187	chr3L	24000001	24543557
CO10b-3	GA191	chr3L	24100001	24543557
CO10b-3	GU2	chr3L	24000001	24543557
CO10b-3	NG7	chr3R	1	500000
CO10N	CO10b-3	chr3L	1	4200000
CO10N	CO10b-3	chr3L	6600001	7200000
CO10N	CO10b-3	chr3L	7600001	9900000
CO10N	CO10b-3	chr3R	7200001	9300000
CO10N	CO10b-3	chr3R	9600001	17900000
CO10N	CO10b-3	chr3R	19200001	25200000
CO10N	CO13N	chr2R	1900001	2400000
CO10N	CO13N	chr3L	20100001	24543557
CO10N	CO13N	chr3R	1	1400000
CO10N	CO14	chr2R	1800001	2500000
CO10N	CO15N	chr3L	19200001	19800000
CO10N	CO15N	chr3R	2300001	3000000
CO10N	CO16	chr3R	5100001	5800000
CO10N	CO4N	chr2R	1	500000
CO10N	CO4N	chr3L	21300001	23100000
CO10N	CO8b-3	chr3L	19300001	19800000
CO10N	CO8b-3	chr3L	20200001	20800000
CO10N	CO8N	chr3L	19300001	19800000
CO10N	CO8N	chr3L	20200001	20800000
CO10N	CO9N	chr2R	1	600000
CO10N	CO9N	chr3L	23000001	24543557
CO10N	CO9N	chr3R	1	1400000
CO10N	GU9	chr2L	22400001	23011544
CO10N	RG13N	chr2R	1	500000
CO10N	UG40-3	chr3R	1	500000
CO13N	CO14	chr2R	1900001	2400000
CO13N	CO16-3	chr3R	1500001	2000000
CO13N	CO4N	chr2L	22600001	23011544
CO13N	CO4N	chr3L	21300001	23100000
CO13N	CO8b-3	chr3L	20200001	20800000
CO13N	CO8b-3	chr3R	1100001	1600000
CO13N	CO8N	chr2L	22600001	23011544
CO13N	CO8N	chr3L	20200001	20800000
CO13N	CO8N	chr3R	1100001	1600000
CO13N	CO9N	chr2L	1	700000
CO13N	CO9N	chr2L	21900001	23011544
CO13N	CO9N	chr3L	23000001	24543557
CO13N	CO9N	chr3R	1	2200000
CO13N	NG10N	chr2L	21900001	22500000
CO13N	UG40-3	chr3R	1	500000
CO14	CO16-3	chr3L	23100001	24100000
CO14	CO16	chr3L	20800001	21400000
CO14	CO16	chr3R	100001	600000
CO14	CO4N	chr3L	23100001	23900000
CO14	CO8N	chr3L	24100001	24543557
CO14	FR310	chr2R	20600001	21146708
CO14	GA132	chr3L	23100001	23900000
CO14	GA187	chr3R	5300001	5800000
CO14	NG3N	chr2R	1	600000
CO14	NG7	chr2L	22200001	23011544
CO14	NG7	chr2R	1	600000
CO14	SP80	chr3R	1	500000
CO14	UG19	chr3L	23200001	23900000
CO14	UG40-3	chr3L	23000001	24000000
CO14	UM37	chr2L	22600001	23011544
CO14	UM37	chr3L	23100001	24000000
CO15N	CO16	chr3L	23000001	23800000
CO15N	CO4N	chr3L	20900001	21400000
CO15N	CO4N	chr3R	3300001	3800000
CO15N	CO8b-3	chr3L	19300001	19800000
CO15N	CO8N	chr3L	19300001	19800000
CO15N	CO9N	chr3L	20600001	21200000
CO15N	CO9N	chr3R	27500001	27905053
CO15N	GA129	chr2L	21300001	21900000
CO15N	GA187	chr3L	23000001	23800000
CO15N	GA191	chr3L	23000001	23800000
CO15N	KN20N	chr3L	23100001	23800000
CO15N	NG3N	chr3L	22900001	23800000
CO16-3	CO4N	chr3L	23000001	24543557
CO16-3	CO8b-3	chr3R	1	500000
CO16-3	CO8N	chr3R	1	500000
CO16-3	CO9N	chr3R	1500001	2300000
CO16-3	GA125	chr3L	23500001	24000000
CO16-3	GA132	chr3L	23000001	24300000
CO16-3	GA141	chr3R	1	500000
CO16-3	KN20N	chr3R	1	500000
CO16-3	RG22	chr3L	23300001	23800000
CO16-3	UG19	chr3L	23100001	24000000
CO16-3	UG40-3	chr3L	23000001	24100000
CO16-3	UG40-3	chr3R	1	500000
CO16-3	UM37	chr3L	23000001	24543557
CO16	CO2	chr3R	1	500000
CO16	CO2	chr3R	2400001	3200000
CO16	CO9N	chr2R	1400001	2100000
CO16	CO9N	chr2R	20400001	21146708
CO16	ED2	chr3L	23900001	24543557
CO16	EZ2	chr3L	24100001	24543557
CO16	EZ5N	chr3L	24100001	24543557
CO16	FR361	chr3R	1	500000
CO16	GA145	chr3L	23800001	24543557
CO16	GA187	chr3L	23000001	23900000
CO16	GA187	chr3R	1	700000
CO16	GA191	chr3L	23000001	23800000
CO16	GU9	chr3R	1	500000
CO16	KN20N	chr3L	23100001	23800000
CO16	KT6	chr3R	1	600000
CO16	NG10N	chr3L	23700001	24543557
CO16	NG1N	chr3L	23800001	24543557
CO16	NG1N	chr3R	1	500000
CO16	NG3N	chr3L	23000001	24543557
CO16	NG7	chr3R	1	800000
CO16	SP80	chr3R	1	700000
CO2	FR361	chr3L	24000001	24543557
CO2	GA129	chr3R	1	700000
CO2	GA160	chr3L	24000001	24543557
CO2	GA185	chr2L	22200001	23011544
CO2	GA187	chr3L	24000001	24543557
CO2	GA191	chr3L	24000001	24543557
CO2	GU2	chr3L	24000001	24543557
CO2	NG7	chr3R	1	500000
CO2	SP80	chr3L	24100001	24543557
CO4N	CO8b-3	chr3R	1	800000
CO4N	CO8N	chr2L	22200001	23011544
CO4N	CO8N	chr3R	1	800000
CO4N	CO9N	chr2L	22600001	23011544
CO4N	CO9N	chr2R	1	800000
CO4N	FR14	chr2R	2000001	2600000
CO4N	GA132	chr3L	23100001	24300000
CO4N	GA141	chr3R	1	800000
CO4N	KN20N	chr3R	1	800000
CO4N	KN6	chr2R	2000001	2600000
CO4N	UG19	chr3L	23200001	23900000
CO4N	UG40-3	chr3L	23100001	23900000
CO4N	UM37	chr3L	23100001	24543557
CO4N	UM526	chr2R	2000001	2600000
CO8b-3	CO9N	chr3R	1100001	1600000
CO8b-3	GA141	chr3R	1	800000
CO8b-3	KN20N	chr3R	1	800000
CO8N	CO8b-3	chr3L	1	24543557
CO8N	CO8b-3	chr3R	1	9300000
CO8N	CO8b-3	chr3R	9500001	11300000
CO8N	CO8b-3	chr3R	13200001	27905053
CO8N	CO9N	chr2L	22600001	23011544
CO8N	CO9N	chr3R	1100001	1600000
CO8N	GA141	chr3R	1	800000
CO8N	KN20N	chr3R	1	800000
CO9N	ED55-2	chr2R	1	500000
CO9N	GU7	chr3R	1800001	2300000
CO9N	NG10N	chr2L	21700001	22500000
CO9N	NG3N	chr2R	200001	700000
CO9N	RG10	chr2L	19300001	19900000
CO9N	RG11N	chr2L	20400001	21000000
CO9N	RG13N	chr2R	1	500000
CO9N	RG13N	chr3R	1	500000
CO9N	RG15	chr2L	20400001	21000000
CO9N	UG40-3	chr3L	23600001	24100000
CO9N	UG40-3	chr3R	1	500000
CO9N	UM118	chr2R	200001	700000
CO9N	ZO12	chr2L	19300001	19800000
ED10N	ED2	chr2L	18900001	19500000
ED10N	ED2	chr2R	800001	1700000
ED10N	ED3	chr2L	21400001	23011544
ED10N	ED3	chrX	1	500000
ED10N	ED55-2	chr2L	22100001	23000000
ED10N	ED55-2	chr2R	1100001	1600000
ED10N	EZ2	chrX	1	500000
ED10N	FR14	chr3L	23100001	23800000
ED10N	FR151	chr3L	23200001	23800000
ED10N	FR229	chr3L	23200001	23900000
ED10N	GU3-3	chr3L	23200001	23700000
ED10N	KN133N	chr3L	23900001	24543557
ED10N	KN6	chr3L	23000001	23900000
ED10N	KN73-1-3	chr3L	23200001	23800000
ED10N	KO10-1-3	chr3L	19500001	21400000
ED10N	KO10-1-3	chr3L	23200001	23800000
ED10N	KO2-1-3	chr3L	20600001	21400000
ED10N	KO6-1-3	chr3L	19600001	20500000
ED10N	KO6-1-3	chr3L	21200001	22000000
ED10N	KR42	chr3L	23900001	24543557
ED10N	KT1	chr3R	2400001	3700000
ED10N	NG6N	chr3L	23300001	23800000
ED10N	NG7	chr3L	20300001	20800000
ED10N	RG13N	chr3L	23800001	24543557
ED10N	RG13N	chr3R	1	500000
ED10N	RG15	chr3L	21100001	22100000
ED10N	RG25	chr3L	23900001	24543557
ED10N	RG25	chr3R	1	600000
ED10N	RG3	chr3R	1	700000
ED10N	RG39	chr3L	24000001	24543557
ED10N	RG6N	chr3L	23900001	24543557
ED10N	SP188	chr3L	23200001	23800000
ED10N	SP221	chr3L	23900001	24543557
ED10N	SP241	chr3L	23900001	24543557
ED10N	SP254	chr3L	23200001	23800000
ED10N	SP80	chr3L	23000001	23800000
ED10N	UG5N	chr3L	23900001	24543557
ED10N	UM118	chr3L	20000001	20700000
ED10N	ZK131	chr3L	23900001	24500000
ED10N	ZL130	chr3L	21200001	22100000
ED10N	ZS37	chr3R	1	700000
ED10N	ZS5	chr3L	23900001	24543557
ED19-1-3	ED3	chr3R	1	800000
ED19-1-3	ED5N	chr3L	22800001	24543557
ED19-1-3	ED5N	chr3R	1	900000
ED19-1-3	ED5N	chr3R	1100001	2400000
ED19-1-3	ED6N	chr3L	23800001	24543557
ED19-1-3	ED6N	chrX	1	500000
ED19-1-3	EZ2	chr3L	21600001	22500000
ED19-1-3	EZ25	chr3L	23900001	24543557
ED19-1-3	EZ25	chr3R	1	900000
ED19-1-3	EZ9N	chr3L	23800001	24300000
ED19-1-3	EZ9N	chrX	1	500000
ED19-1-3	KR7	chr3L	24000001	24543557
ED19-1-3	KT1	chr3L	24100001	24543557
ED19-1-3	NG7	chr3L	24100001	24543557
ED19-1-3	UG19	chr3L	24000001	24543557
ED19-1-3	UG7	chr3L	24000001	24543557
ED19-1-3	ZI468	chr3L	24100001	24543557
ED2	ED3	chr3L	23000001	23600000
ED2	ED3	chr3R	1100001	1700000
ED2	ED3	chr3R	3300001	3800000
ED2	ED55-2	chr2L	22500001	23011544
ED2	ED55-2	chr2R	1100001	1600000
ED2	ED6N	chr3L	23300001	23900000
ED2	EZ2	chr3L	23900001	24543557
ED2	EZ2	chr3R	1	600000
ED2	EZ25	chr3R	1700001	2200000
ED2	EZ5N	chr3L	24100001	24543557
ED2	EZ9N	chr2L	22600001	23011544
ED2	EZ9N	chr3L	23200001	23900000
ED2	GA145	chr3L	23900001	24543557
ED2	NG3N	chr3L	24100001	24543557
ED2	RG11N	chr3L	24100001	24543557
ED2	RG13N	chr3L	23000001	23700000
ED2	RG2	chr3L	24100001	24543557
ED2	RG32N	chr3L	24100001	24543557
ED2	RG5	chr3L	24100001	24543557
ED2	TZ14	chr3L	23100001	23900000
ED3	ED55-2	chr2L	22000001	23011544
ED3	ED5N	chr3R	1	900000
ED3	ED6N	chr2R	1	1300000
ED3	EZ2	chrX	1	600000
ED3	EZ25	chr3R	1	800000
ED3	EZ5N	chr3L	23100001	23700000
ED3	RG13N	chr3L	23000001	23600000
ED55-2	ED5N	chr2L	5300001	11400000
ED55-2	EZ5N	chr2R	1	2600000
ED55-2	EZ5N	chr2R	2300001	2900000
ED55-2	EZ9N	chr2L	22500001	23011544
ED55-2	FR180	chr2L	22400001	23011544
ED55-2	FR207	chr2L	21100001	21700000
ED55-2	FR207	chr2L	22600001	23011544
ED55-2	FR217	chr2R	1	700000
ED55-2	FR229	chr2L	22600001	23011544
ED55-2	FR310	chr2L	21200001	21700000
ED55-2	FR70	chr2L	22600001	23011544
ED55-2	KN34	chr2L	21100001	21700000
ED55-2	RG11N	chr2L	21100001	21700000
ED55-2	RG13N	chr2R	200001	700000
ED55-2	RG15	chr2L	21100001	21700000
ED55-2	RG19	chr2R	200001	1100000
ED55-2	RG2	chr2R	400001	1000000
ED55-2	RG38N	chr2R	400001	900000
ED55-2	SP80	chr2R	1	500000
ED56-2	SP173	chr2R	200001	1000000
ED56-2	ZI261	chr2L	22200001	23011544
ED56-2	ZI91	chr2L	22100001	23011544
ED56-2	ZI91	chr2R	1	500000
ED5N	ED6N	chr3L	23900001	24543557
ED5N	EZ2	chr2R	1	500000
ED5N	EZ25	chr3L	23900001	24543557
ED5N	EZ25	chr3R	1	800000
ED5N	FR14	chr2R	1	900000
ED5N	KN20N	chr2L	21200001	21900000
ED5N	KN20N	chr2L	22300001	23011544
ED5N	KN34	chr2L	17600001	18200000
ED5N	KN34	chr2L	20800001	21300000
ED5N	KN34	chr2L	22300001	23011544
ED5N	KN34	chr2R	1	1200000
ED5N	KR7	chr3L	24000001	24543557
ED5N	KT1	chr2L	19400001	20200000
ED5N	KT1	chr2L	22300001	23011544
ED5N	KT1	chr2R	3100001	4400000
ED5N	KT1	chr3L	24100001	24543557
ED5N	KT6	chr2L	18300001	18900000
ED5N	RG10	chr2L	17600001	18400000
ED5N	RG10	chr2L	20500001	21500000
ED5N	RG11N	chr2L	20600001	21300000
ED5N	RG11N	chr2R	4100001	4800000
ED5N	RG15	chr2L	20600001	21300000
ED5N	RG15	chr2R	4100001	4600000
ED5N	RG15	chr2R	4300001	4800000
ED5N	RG35	chr2L	20500001	21200000
ED5N	UG19	chr2L	15600001	16200000
ED5N	UG19	chr2L	17700001	18400000
ED5N	UG7	chr2R	3700001	4500000
ED5N	UG7	chr3L	24100001	24543557
ED5N	ZI468	chr3L	24100001	24543557
ED5N	ZL130	chr2L	18300001	18900000
ED5N	ZO12	chr2R	1700001	2500000
ED5N	ZO12	chr2R	4000001	4500000
ED6N	EZ25	chr3L	20400001	20900000
ED6N	EZ25	chr3L	23900001	24543557
ED6N	EZ9N	chr3L	22700001	24543557
ED6N	EZ9N	chr3R	1	600000
ED6N	EZ9N	chrX	1	500000
ED6N	KR7	chr3L	24000001	24543557
ED6N	KT1	chr3L	24100001	24543557
ED6N	TZ14	chr3L	23300001	23800000
ED6N	UG19	chr3L	24000001	24543557
ED6N	UG7	chr3L	24000001	24543557
ED6N	ZI468	chr3L	24100001	24543557
EZ2	EZ25	chr2L	14300001	15700000
EZ2	EZ25	chr3R	800001	1600000
EZ2	EZ5N	chr3L	15000001	16400000
EZ2	EZ5N	chr3L	24100001	24543557
EZ2	EZ63-1-3	chr3L	19500001	20200000
EZ2	EZ63-1-3	chr3R	27500001	27905053
EZ2	EZ9N	chr2L	900001	2300000
EZ2	EZ9N	chr2L	12500001	13200000
EZ2	EZ9N	chr2R	1700001	2500000
EZ2	FR14	chr2L	21400001	21900000
EZ2	FR14	chr2L	22400001	23011544
EZ2	FR14	chr2R	1	500000
EZ2	FR151	chr2L	22300001	23011544
EZ2	FR207	chr3R	3300001	3800000
EZ2	KN34	chr2R	1	600000
EZ2	KN35	chr3L	19500001	20100000
EZ2	KO2-1-3	chr3L	20400001	20900000
EZ2	KR39	chr3L	19500001	20200000
EZ2	KR54-1-3	chrX	22000001	22422827
EZ2	KR7	chr2L	1	500000
EZ2	KT6	chr3R	3300001	4200000
EZ2	RG15	chr3L	19500001	20400000
EZ2	RG21N	chrX	21900001	22422827
EZ2	RG35	chr3L	19500001	20400000
EZ2	TZ10	chr3L	23300001	23800000
EZ2	UM118	chr2L	1	800000
EZ2	ZL130	chr3L	19500001	20300000
EZ2	ZS11	chr3L	23300001	23800000
EZ25	EZ5N	chr3R	27500001	27905053
EZ25	EZ9N	chr2L	10200001	10900000
EZ25	EZ9N	chr3L	24000001	24543557
EZ25	FR180	chr2R	1	500000
EZ25	FR207	chr2R	1	600000
EZ25	FR229	chr2R	1800001	2400000
EZ25	FR310	chr2R	1	500000
EZ25	FR70	chr2R	1	500000
EZ25	KN34	chrX	1	1000000
EZ25	KN6	chrX	1	1000000
EZ25	KN6	chrX	900001	1600000
EZ25	KO10-1-3	chrX	1	700000
EZ25	KO2-1-3	chrX	1	900000
EZ25	KR7	chr3L	23900001	24543557
EZ25	KT1	chr3L	24100001	24543557
EZ25	NG6N	chr2R	1	500000
EZ25	NG7	chr3L	24000001	24543557
EZ25	TZ10	chrX	500001	1000000
EZ25	UG19	chr3L	24000001	24543557
EZ25	UG7	chr3L	24000001	24543557
EZ25	ZI468	chr3L	24100001	24543557
EZ25	ZL130	chrX	1	1100000
EZ5N	EZ9N	chr2R	4400001	5400000
EZ5N	ZO12	chr2L	1	800000
EZ63-1-3	EZ9N	chr3R	1000001	2200000
EZ63-1-3	FR217	chr3R	1300001	1800000
EZ63-1-3	KN34	chr3L	21400001	23100000
EZ63-1-3	KN35	chr3L	19400001	20100000
EZ63-1-3	KO10-1-3	chr3R	1	1000000
EZ63-1-3	KO10-1-3	chr3R	1000001	2200000
EZ63-1-3	KO2-1-3	chr3L	17900001	18600000
EZ63-1-3	KO2-1-3	chr3L	19900001	20700000
EZ63-1-3	KO2-1-3	chr3R	1100001	2200000
EZ63-1-3	KO6-1-3	chr3L	22200001	24543557
EZ63-1-3	KO6-1-3	chr3R	1	2200000
EZ63-1-3	KR39	chr3L	19400001	20100000
EZ63-1-3	KR39	chrX	21500001	22000000
EZ63-1-3	KR68-1-3	chr3L	19900001	21600000
EZ63-1-3	KR68-1-3	chr3R	1100001	2200000
EZ63-1-3	NG7	chr3L	19200001	19700000
EZ63-1-3	RG15	chr3L	18300001	18800000
EZ63-1-3	RG15	chr3L	19400001	20200000
EZ63-1-3	RG21N	chrX	21500001	22000000
EZ63-1-3	RG35	chr3L	18200001	19200000
EZ63-1-3	RG35	chr3L	19400001	20200000
EZ63-1-3	SP80	chr3L	23000001	23500000
EZ63-1-3	UM118	chr3L	17100001	17600000
EZ63-1-3	UM118	chr3L	17900001	19000000
EZ63-1-3	UM118	chr3R	1000001	2200000
EZ63-1-3	UM526	chr3L	19200001	19700000
EZ63-1-3	ZL130	chr3L	19600001	20200000
EZ9N	FR217	chr3R	1300001	1800000
EZ9N	KO10-1-3	chr3R	700001	3900000
EZ9N	KO2-1-3	chr3R	1000001	2400000
EZ9N	KO2-1-3	chr3R	2700001	4300000
EZ9N	KO6-1-3	chr3R	1000001	2400000
EZ9N	KO6-1-3	chr3R	2700001	4300000
EZ9N	KR68-1-3	chr3R	1000001	2300000
EZ9N	KR7	chr2R	15800001	16300000
EZ9N	KR7	chr3L	24100001	24543557
EZ9N	NG7	chr3R	2900001	4000000
EZ9N	RG35	chr3L	17600001	18200000
EZ9N	TZ14	chr3L	23300001	23800000
EZ9N	UM118	chr3R	700001	4300000
FR14	FR151	chr2L	22400001	23011544
FR14	FR151	chr2R	6800001	9500000
FR14	FR151	chr3L	23200001	23700000
FR14	FR151	chr3R	1	700000
FR14	FR151	chrX	1	700000
FR14	FR151	chrX	19400001	20200000
FR14	FR180	chr3L	23900001	24543557
FR14	FR180	chrX	1	600000
FR14	FR180	chrX	800001	1300000
FR14	FR207	chr2R	16600001	17400000
FR14	FR207	chr3L	23900001	24400000
FR14	FR207	chr3R	1	500000
FR14	FR207	chrX	1	900000
FR14	FR217	chr2L	6800001	7400000
FR14	FR217	chr2R	900001	1400000
FR14	FR217	chr2R	1900001	2400000
FR14	FR217	chr3L	23300001	23800000
FR14	FR217	chr3L	24100001	24543557
FR14	FR217	chrX	1	1500000
FR14	FR229	chr3L	23200001	23800000
FR14	FR229	chr3L	23900001	24543557
FR14	FR229	chr3R	1	600000
FR14	FR229	chrX	1	700000
FR14	FR310	chr3L	24000001	24543557
FR14	FR310	chr3R	1	500000
FR14	FR310	chrX	1	700000
FR14	FR361	chr2R	1900001	2400000
FR14	FR361	chrX	1	500000
FR14	FR361	chrX	1100001	1800000
FR14	FR70	chr3L	23900001	24400000
FR14	FR70	chr3R	1	500000
FR14	FR70	chrX	1	600000
FR14	GA145	chr3L	22900001	23600000
FR14	GU3-3	chr3L	22400001	22900000
FR14	GU3-3	chr3R	1	500000
FR14	KN34	chr2R	1	900000
FR14	KN6	chr2R	1900001	2600000
FR14	KN6	chr3L	23000001	24543557
FR14	KN73-1-3	chr3L	23200001	23700000
FR14	KN73-1-3	chr3L	24000001	24543557
FR14	KO10-1-3	chr3L	23000001	23500000
FR14	KO10-1-3	chr3L	23200001	23800000
FR14	KO10-1-3	chr3L	23900001	24543557
FR14	KO2-1-3	chr3L	24100001	24543557
FR14	KR68-1-3	chr3L	24000001	24543557
FR14	NG6N	chr3R	1	500000
FR14	RG15	chr3L	24100001	24543557
FR14	SP188	chr3L	23200001	23800000
FR14	SP188	chr3L	24000001	24543557
FR14	SP188	chr3R	1	500000
FR14	SP254	chr3L	23000001	23800000
FR14	SP254	chr3L	24000001	24543557
FR14	SP254	chr3R	1	500000
FR14	SP80	chr3L	23000001	23700000
FR14	SP80	chrX	1	600000
FR14	UM118	chr3L	24000001	24543557
FR14	UM526	chr2R	1900001	3400000
FR14	ZL130	chr3L	23900001	24543557
FR151	FR180	chr3L	23200001	23800000
FR151	FR180	chrX	1	700000
FR151	FR207	chr2R	9600001	10100000
FR151	FR207	chr3L	18200001	19200000
FR151	FR207	chr3R	1	700000
FR151	FR207	chrX	1	600000
FR151	FR217	chr2L	10300001	13000000
FR151	FR217	chrX	1	700000
FR151	FR217	chrX	1300001	1800000
FR151	FR217	chrX	16100001	16600000
FR151	FR229	chr2R	1	700000
FR151	FR229	chr3L	23200001	24000000
FR151	FR229	chr3R	1	600000
FR151	FR229	chrX	1	700000
FR151	FR310	chr2R	13200001	13800000
FR151	FR310	chr3L	23200001	23800000
FR151	FR310	chr3R	1	600000
FR151	FR310	chrX	1	700000
FR151	FR361	chrX	1700001	2200000
FR151	FR70	chr2R	1000001	1700000
FR151	FR70	chr3R	1	700000
FR151	FR70	chrX	1	700000
FR151	FR70	chrX	1200001	1700000
FR151	GA130	chr2R	20500001	21146708
FR151	GU3-3	chr3L	22900001	24543557
FR151	GU3-3	chr3R	1	500000
FR151	KN6	chr3L	23200001	24000000
FR151	KN73-1-3	chr3L	23200001	23800000
FR151	KO10-1-3	chr3L	23000001	23900000
FR151	KO10-1-3	chr3R	1	500000
FR151	KO2-1-3	chr3L	23300001	23800000
FR151	KR39	chr3L	23300001	23800000
FR151	KR68-1-3	chr3R	1	500000
FR151	KT1	chr3L	22100001	22800000
FR151	NG6N	chr3L	23300001	23900000
FR151	NG6N	chr3R	1	500000
FR151	SP188	chr3L	23000001	23800000
FR151	SP188	chr3R	1	600000
FR151	SP254	chr3L	23200001	23800000
FR151	SP254	chr3R	1	500000
FR151	SP80	chr3L	22100001	23800000
FR151	SP80	chrX	1	500000
FR151	UM118	chr3L	23000001	23800000
FR151	UM526	chr2R	100001	700000
FR180	FR207	chr2R	1	500000
FR180	FR207	chr3L	23900001	24400000
FR180	FR207	chr3R	1	500000
FR180	FR207	chrX	1	600000
FR180	FR217	chr3L	20900001	21500000
FR180	FR217	chr3L	23300001	23800000
FR180	FR217	chr3L	24100001	24543557
FR180	FR217	chrX	1	700000
FR180	FR217	chrX	800001	1400000
FR180	FR229	chr2L	21300001	22300000
FR180	FR229	chr3L	23300001	23800000
FR180	FR229	chr3L	24000001	24543557
FR180	FR229	chr3R	1	500000
FR180	FR229	chr3R	8000001	9000000
FR180	FR229	chrX	1	700000
FR180	FR310	chr2L	22300001	23011544
FR180	FR310	chr2R	1	500000
FR180	FR310	chr3L	23200001	23800000
FR180	FR310	chr3L	24000001	24543557
FR180	FR310	chr3R	1	500000
FR180	FR310	chrX	1	700000
FR180	FR310	chrX	21900001	22422827
FR180	FR361	chr2L	21200001	21700000
FR180	FR361	chr3R	8000001	9000000
FR180	FR361	chrX	1	700000
FR180	FR361	chrX	21900001	22422827
FR180	FR70	chr2L	21200001	21700000
FR180	FR70	chr2L	22300001	22800000
FR180	FR70	chr2R	1	600000
FR180	FR70	chr2R	300001	900000
FR180	FR70	chr3L	23900001	24500000
FR180	FR70	chr3R	1	500000
FR180	FR70	chrX	1	900000
FR180	FR70	chrX	1200001	1800000
FR180	GA145	chr3R	1	500000
FR180	KN35	chr3R	1500001	2200000
FR180	KN6	chr3L	23100001	24543557
FR180	KN6	chr3R	1	500000
FR180	KN73-1-3	chr3L	23100001	24543557
FR180	KN73-1-3	chr3R	1	500000
FR180	KO10-1-3	chr3L	23200001	23900000
FR180	KO10-1-3	chr3L	23900001	24543557
FR180	KO10-1-3	chr3R	1	500000
FR180	KO2-1-3	chr3L	24000001	24543557
FR180	KR39	chr3R	1	500000
FR180	KR54-1-3	chr3R	13800001	14500000
FR180	KR68-1-3	chr3L	24000001	24543557
FR180	KT1	chr2L	21000001	21900000
FR180	NG6N	chr2R	1	500000
FR180	RC5	chr3R	1500001	2100000
FR180	RG15	chr3L	24000001	24543557
FR180	RG15	chr3R	1	500000
FR180	RG39	chr3R	1500001	2100000
FR180	SP188	chr3L	23200001	24100000
FR180	SP188	chr3L	23900001	24543557
FR180	SP254	chr3L	23000001	23800000
FR180	SP254	chr3L	24000001	24543557
FR180	SP80	chr3L	23100001	23800000
FR180	SP80	chrX	1	700000
FR180	UM118	chr3L	23300001	23800000
FR180	UM118	chr3L	24000001	24543557
FR180	UM526	chr2L	21000001	22100000
FR180	UM526	chr2L	22300001	23011544
FR180	ZL130	chr3L	23900001	24543557
FR180	ZL130	chr3R	1	500000
FR180	ZO12	chr2L	22300001	23011544
FR207	FR217	chrX	1	900000
FR207	FR229	chr3R	1	500000
FR207	FR229	chrX	1	700000
FR207	FR310	chr2R	1	600000
FR207	FR310	chr3R	1	600000
FR207	FR310	chrX	1	700000
FR207	FR361	chrX	1	500000
FR207	FR70	chr2L	22500001	23011544
FR207	FR70	chr2R	1	500000
FR207	FR70	chr3L	19700001	24543557
FR207	FR70	chr3R	1	900000
FR207	FR70	chrX	1	600000
FR207	FR70	chrX	14700001	15900000
FR207	GA130	chr2L	22500001	23011544
FR207	GA130	chr3R	1100001	1700000
FR207	KN6	chr3L	23500001	24000000
FR207	NG6N	chr2R	1	600000
FR207	SP254	chr3R	1	500000
FR207	SP80	chrX	1	600000
FR217	FR229	chr3L	23300001	23800000
FR217	FR229	chrX	1	700000
FR217	FR310	chr3L	21600001	22100000
FR217	FR310	chrX	1	700000
FR217	FR361	chr2R	1100001	2700000
FR217	FR361	chrX	1	500000
FR217	FR70	chr2R	12100001	14300000
FR217	FR70	chr3R	1300001	2400000
FR217	FR70	chrX	1	700000
FR217	KN20N	chr3R	5100001	7500000
FR217	KN6	chr3L	23100001	23900000
FR217	KN6	chr3L	24000001	24543557
FR217	KN73-1-3	chr3L	23300001	23800000
FR217	KO10-1-3	chr3L	23200001	23800000
FR217	KO10-1-3	chr3L	24100001	24543557
FR217	KO10-1-3	chr3R	1300001	2100000
FR217	KO2-1-3	chr3R	1300001	1800000
FR217	KO6-1-3	chr3R	1300001	1800000
FR217	KR54-1-3	chr3R	23900001	24400000
FR217	KR68-1-3	chr3R	1300001	1800000
FR217	RG19	chr3R	9100001	9700000
FR217	RG34	chr3R	9100001	9700000
FR217	SP188	chr3L	23200001	23800000
FR217	SP188	chr3L	24100001	24543557
FR217	SP254	chr3L	23100001	23800000
FR217	SP254	chr3L	24100001	24543557
FR217	SP80	chr3L	23100001	23700000
FR217	SP80	chrX	1	600000
FR217	TZ14	chr3R	10400001	10900000
FR217	TZ14	chr3R	21200001	22000000
FR217	TZ14	chr3R	23000001	23600000
FR217	TZ14	chr3R	23900001	24400000
FR217	UM118	chr3L	23300001	23800000
FR217	UM118	chr3L	24100001	24543557
FR217	UM118	chr3R	1300001	1800000
FR229	FR310	chr2L	10200001	10900000
FR229	FR310	chr3R	1	500000
FR229	FR310	chrX	1	1100000
FR229	FR361	chr2L	22500001	23011544
FR229	FR361	chr3R	5200001	27905053
FR229	FR361	chrX	1	500000
FR229	FR70	chr3R	1	500000
FR229	FR70	chrX	1	700000
FR229	FR70	chrX	6000001	6700000
FR229	GA145	chr3R	1	500000
FR229	GU3-3	chr3L	23200001	23700000
FR229	KN133N	chr2L	22000001	22600000
FR229	KN6	chr3L	23200001	24100000
FR229	KN6	chr3L	24000001	24543557
FR229	KN73-1-3	chr3L	23200001	23800000
FR229	KO10-1-3	chr3L	23100001	23800000
FR229	KO10-1-3	chr3L	24000001	24543557
FR229	KO10-1-3	chr3R	1	500000
FR229	KO2-1-3	chr3R	1	500000
FR229	KR54-1-3	chr3R	14600001	15100000
FR229	KR68-1-3	chr3R	1	500000
FR229	KT1	chr2L	21300001	21900000
FR229	NG6N	chr2L	22400001	23011544
FR229	NG6N	chr3L	23300001	24000000
FR229	NG6N	chr3R	1	500000
FR229	SP188	chr3L	23200001	23800000
FR229	SP188	chr3R	1	500000
FR229	SP254	chr3L	23200001	23800000
FR229	SP254	chr3R	1	500000
FR229	SP80	chr3L	22300001	22900000
FR229	SP80	chr3L	23000001	23800000
FR229	SP80	chrX	1	600000
FR229	UG40-3	chr3R	1	500000
FR229	UM118	chr3L	24100001	24543557
FR229	UM118	chr3R	1	500000
FR229	UM526	chr2L	21300001	22100000
FR229	UM526	chr2R	1	1600000
FR229	ZL130	chr3L	24000001	24500000
FR229	ZL130	chr3R	1	500000
FR229	ZS11	chr2R	1100001	1700000
FR310	FR361	chrX	1	500000
FR310	FR361	chrX	21900001	22422827
FR310	FR70	chr2L	21400001	21900000
FR310	FR70	chr2L	22100001	22600000
FR310	FR70	chr2R	1	500000
FR310	FR70	chr3R	1	600000
FR310	FR70	chrX	1	700000
FR310	GA130	chr2L	22100001	22600000
FR310	GA145	chr3R	1	500000
FR310	GA145	chr3R	200001	700000
FR310	GU3-3	chr3L	23200001	23700000
FR310	GU3-3	chr3R	1	500000
FR310	KN6	chr3L	23200001	23800000
FR310	KN6	chr3L	24000001	24543557
FR310	KN73-1-3	chr3L	23200001	23700000
FR310	KN73-1-3	chr3L	24100001	24543557
FR310	KO10-1-3	chr3L	23200001	23800000
FR310	KO10-1-3	chr3L	23800001	24543557
FR310	KO10-1-3	chr3R	1	500000
FR310	KO2-1-3	chr3L	23800001	24543557
FR310	KR39	chr3R	1	700000
FR310	KR68-1-3	chr3L	23900001	24543557
FR310	NG6N	chr2R	1	800000
FR310	NG6N	chr3R	1	500000
FR310	RG15	chr3L	23900001	24543557
FR310	SP188	chr3L	23200001	23800000
FR310	SP188	chr3L	24000001	24543557
FR310	SP188	chr3R	1	600000
FR310	SP254	chr3L	23200001	23800000
FR310	SP254	chr3L	23900001	24543557
FR310	SP254	chr3R	1	500000
FR310	SP80	chr3L	23000001	23800000
FR310	SP80	chrX	1	600000
FR310	UM118	chr3L	23800001	24543557
FR310	UM526	chr2L	22200001	23011544
FR310	ZL130	chr3R	200001	700000
FR310	ZO12	chr2L	22200001	23011544
FR361	FR70	chrX	1	900000
FR361	GA130	chr2R	1	800000
FR361	GA160	chr3L	20900001	22900000
FR361	GA160	chr3L	23800001	24543557
FR361	GA160	chr3R	1	500000
FR361	GA187	chr3L	23900001	24543557
FR361	GA191	chr3L	23800001	24543557
FR361	GA191	chr3R	1	500000
FR361	GU2	chr3L	23700001	24543557
FR361	GU9	chr3R	1	800000
FR361	KR54-1-3	chr3R	14600001	15100000
FR361	KT1	chr2L	21200001	21700000
FR361	NG10N	chr3L	6100001	6600000
FR361	NG10N	chr3L	19000001	19600000
FR361	NG6N	chr2L	22500001	23011544
FR361	NG7	chr3R	1	500000
FR361	NG9	chr3R	1	700000
FR361	SP80	chr3L	24100001	24543557
FR361	SP80	chr3R	1	500000
FR361	SP80	chrX	1	500000
FR70	GA130	chr2L	22000001	23011544
FR70	GA145	chr3R	1	500000
FR70	GU3-3	chr3R	1	500000
FR70	KN6	chr3L	23500001	24100000
FR70	KN6	chr3L	23900001	24500000
FR70	KN6	chr3R	1	500000
FR70	KO10-1-3	chr3L	24000001	24500000
FR70	KO10-1-3	chr3R	1	500000
FR70	KO10-1-3	chr3R	1300001	1800000
FR70	KO10-1-3	chr3R	1600001	2200000
FR70	KR39	chr3R	1	500000
FR70	NG6N	chr2R	1	500000
FR70	NG6N	chr3R	1	500000
FR70	SP188	chr3R	1	500000
FR70	SP254	chr3R	1	500000
FR70	SP80	chrX	1	700000
FR70	ZL130	chr3R	1	500000
GA125	GA141	chr2L	2100001	2900000
GA125	GA141	chr2L	6900001	7500000
GA125	GA141	chr2L	7600001	8500000
GA125	GA141	chr2L	9200001	10100000
GA125	GA141	chr2L	13100001	14300000
GA125	GA141	chr2L	18800001	23011544
GA125	GA141	chr2R	1	3700000
GA125	GA141	chr2R	17500001	19100000
GA125	GA141	chrX	8800001	9600000
GA125	GA141	chrX	19900001	22000000
GA125	GA191	chr3R	27500001	27905053
GA125	RG15	chr3L	14400001	15100000
GA125	RG35	chr3L	14500001	15000000
GA125	UG28N	chr3R	1	500000
GA125	UM526	chr3L	23000001	23500000
GA125	UM526	chr3L	24100001	24543557
GA129	GA132	chr3L	11700001	12200000
GA129	KN20N	chr3L	23700001	24543557
GA129	NG10N	chr2L	21100001	21700000
GA129	NG7	chr2L	21100001	21700000
GA129	NG9	chr2L	22100001	23011544
GA129	NG9	chr2R	1	600000
GA129	NG9	chr3L	23600001	24543557
GA129	TZ14	chr3R	600001	1100000
GA130	GA145	chr3R	1	1100000
GA130	GU3-3	chr3R	16500001	17800000
GA130	GU3-3	chr3R	17900001	20300000
GA130	GU3-3	chr3R	23800001	24400000
GA130	GU3-3	chr3R	26300001	27905053
GA130	KN6	chr3R	100001	600000
GA130	KN73-1-3	chr3R	100001	600000
GA130	KR39	chr3R	100001	800000
GA130	NG6N	chr2L	5200001	8500000
GA130	NG6N	chr3R	23800001	24400000
GA130	NG6N	chr3R	26300001	27500000
GA130	RG15	chr3R	100001	800000
GA130	RG8	chr2L	5200001	7400000
GA130	RG8	chr3R	19200001	19900000
GA130	RG8	chr3R	23500001	24500000
GA130	RG8	chr3R	24800001	25300000
GA130	RG8	chr3R	26300001	27100000
GA130	ZL130	chr3R	100001	800000
GA132	GA160	chr2L	20300001	21000000
GA132	GA160	chr2R	1100001	2100000
GA132	GA160	chr2R	10800001	11600000
GA132	GA191	chr2R	1	900000
GA132	GU2	chr2L	21900001	22600000
GA132	UG19	chr3L	23200001	23900000
GA132	UG40-3	chr3L	23100001	23900000
GA132	UM37	chr3L	23100001	24300000
GA141	GA185	chr3R	1500001	2100000
GA141	KN20N	chr3R	1	800000
GA141	KN20N	chr3R	1000001	1500000
GA141	NG6N	chr3R	12000001	12600000
GA141	NG7	chr3R	13900001	14400000
GA141	SP188	chr3R	23200001	23700000
GA141	SP221	chr3R	23200001	23700000
GA141	SP80	chr3R	23000001	23500000
GA145	KN6	chr3R	1	700000
GA145	KN73-1-3	chr3R	1	700000
GA145	KO10-1-3	chr3R	1	500000
GA145	KR39	chr3R	1	800000
GA145	NG10N	chr3L	23800001	24300000
GA145	NG1N	chr3L	23900001	24500000
GA145	NG3N	chr3L	23800001	24500000
GA145	NG6N	chr3R	5400001	6000000
GA145	RG15	chr3R	1	800000
GA145	ZL130	chr3R	1	800000
GA160	GA185	chr2R	10800001	11300000
GA160	GA187	chr3L	23900001	24543557
GA160	GA191	chr3L	23600001	24543557
GA160	GA191	chr3R	1	800000
GA160	GU11-3	chr3R	1000001	1500000
GA160	GU2	chr3L	23800001	24543557
GA160	GU9	chr3R	1	500000
GA160	KR7	chr2R	1	500000
GA160	NG9	chr3R	1	500000
GA160	RG18N	chr2L	22300001	23011544
GA160	RG19	chr2L	22500001	23011544
GA160	RG21N	chr2L	22300001	22800000
GA160	RG21N	chr2R	1	600000
GA160	RG24	chr2R	1	600000
GA160	RG28	chr2L	22300001	23011544
GA160	RG32N	chr2R	1	500000
GA160	RG34	chr2L	22600001	23011544
GA160	RG39	chr2L	22300001	23011544
GA160	RG4N	chr2R	1	600000
GA160	RG8	chr2R	1	600000
GA160	SP221	chr2R	1	500000
GA160	TZ8	chr2L	22300001	23011544
GA160	UG28N	chr2L	22300001	23011544
GA160	UM118	chr2R	1000001	1500000
GA160	UM37	chr2R	800001	1300000
GA160	ZO65	chr2R	600001	1500000
GA185	KN34	chr3L	17500001	18300000
GA185	UM118	chr3L	17400001	18300000
GA187	GA191	chr3L	23000001	23800000
GA187	GA191	chr3L	23900001	24543557
GA187	GU2	chr3L	23900001	24543557
GA187	KN20N	chr3L	23100001	23800000
GA187	KT6	chr3R	1	500000
GA187	NG1N	chr3R	1	500000
GA187	NG3N	chr3L	23000001	23900000
GA187	NG3N	chr3R	1	500000
GA187	NG7	chr3R	1	700000
GA187	NG9	chr3R	1400001	2200000
GA187	SP80	chr3L	24100001	24543557
GA187	SP80	chr3R	1	600000
GA191	GU2	chr3L	23800001	24543557
GA191	GU9	chr3R	1	500000
GA191	KN133N	chrX	17700001	19600000
GA191	KN20N	chr3L	23100001	23800000
GA191	KR39	chrX	17700001	19700000
GA191	NG3N	chr3L	22900001	23800000
GA191	NG9	chr3R	1	500000
GA191	RG10	chrX	17600001	19600000
GA191	RG11N	chrX	17600001	19600000
GA191	RG21N	chrX	17700001	19600000
GA191	UM118	chrX	17700001	19700000
GA191	ZL130	chrX	17700001	19600000
GA191	ZO12	chrX	17700001	19600000
GU10	GU6	chr3R	15000001	15800000
GU10	GU7	chr3L	23000001	23800000
GU10	KN6	chr3R	1800001	2300000
GU10	KN73-1-3	chr3R	1800001	2300000
GU11-3	GU7	chr3L	22500001	23200000
GU2	GU7	chr2L	21000001	21600000
GU2	NG1N	chr3L	23200001	23700000
GU2	SP80	chr3L	24100001	24543557
GU3-3	KN6	chr3L	23200001	23900000
GU3-3	KN73-1-3	chr3L	23200001	23700000
GU3-3	KO10-1-3	chr3L	23000001	23800000
GU3-3	KO10-1-3	chr3R	1	500000
GU3-3	KO2-1-3	chr3R	1	500000
GU3-3	KR68-1-3	chr3R	1	500000
GU3-3	NG6N	chr3L	23300001	23800000
GU3-3	NG6N	chr3R	1	500000
GU3-3	NG6N	chr3R	23800001	24500000
GU3-3	NG6N	chr3R	26000001	27500000
GU3-3	RG8	chr3R	19200001	20000000
GU3-3	RG8	chr3R	23800001	24400000
GU3-3	RG8	chr3R	26200001	27100000
GU3-3	SP188	chr3L	21400001	22300000
GU3-3	SP188	chr3L	23000001	23800000
GU3-3	SP188	chr3R	1	600000
GU3-3	SP254	chr3L	23200001	23700000
GU3-3	SP80	chr3L	23000001	23800000
GU3-3	UM118	chr3L	23000001	23800000
GU3-3	UM118	chr3R	1	500000
GU3-3	ZL130	chr3R	600001	1200000
GU6	NG1N	chr2L	22300001	22900000
GU6	NG3N	chr2L	22300001	23000000
GU9	NG7	chr3R	1	500000
GU9	NG9	chr3R	1	700000
GU9	RG35	chr3L	23000001	23800000
GU9	SP80	chr3R	1	500000
KN133N	KN20N	chr2R	16000001	16800000
KN133N	KN35	chr2R	19100001	19700000
KN133N	KN35	chrX	2300001	3500000
KN133N	KN6	chr2R	1	1000000
KN133N	KO6-1-3	chr3R	27300001	27905053
KN133N	KR39	chrX	17700001	19600000
KN133N	KR39	chrX	21300001	21800000
KN133N	KR42	chr2L	10900001	11600000
KN133N	KR42	chr3L	23600001	24543557
KN133N	RC1	chr3L	21600001	22100000
KN133N	RG10	chrX	17700001	19600000
KN133N	RG11N	chrX	17700001	19600000
KN133N	RG13N	chr3L	23700001	24543557
KN133N	RG13N	chr3R	1100001	1600000
KN133N	RG21N	chrX	17700001	19600000
KN133N	RG21N	chrX	21200001	21700000
KN133N	RG25	chr2R	1	1000000
KN133N	RG25	chr3L	23300001	24543557
KN133N	RG3	chr3L	23000001	23900000
KN133N	RG39	chr3L	24100001	24543557
KN133N	RG6N	chr3L	23700001	24543557
KN133N	RG6N	chr3R	1100001	1600000
KN133N	SP221	chr3L	23500001	24543557
KN133N	SP235	chr3L	23300001	23800000
KN133N	SP241	chr3L	23000001	23800000
KN133N	SP241	chr3L	23900001	24543557
KN133N	SP254	chr2R	1	1000000
KN133N	TZ10	chr3L	23000001	23800000
KN133N	UG19	chr3R	1100001	1600000
KN133N	UG40-3	chr3L	22300001	22800000
KN133N	UG5N	chr3L	23000001	24543557
KN133N	UG5N	chr3R	1	1200000
KN133N	UG7	chr3L	20800001	22100000
KN133N	UM118	chr3R	21900001	22500000
KN133N	UM118	chrX	17700001	19600000
KN133N	ZI268	chr2R	500001	1000000
KN133N	ZL130	chrX	17700001	19600000
KN133N	ZO12	chrX	17700001	19600000
KN133N	ZO65	chr3L	23000001	24300000
KN133N	ZS5	chr3L	23100001	24543557
KN133N	ZS56	chr2R	1	800000
KN20N	KN34	chr2L	21900001	23011544
KN20N	KN34	chr2R	1500001	2400000
KN20N	KN6	chr2R	10600001	11400000
KN20N	KR4N	chr2R	20500001	21146708
KN20N	KT1	chr2L	17900001	18400000
KN20N	KT1	chr2L	21900001	23011544
KN20N	KT1	chr2R	1	2100000
KN20N	KT6	chr2L	17900001	18600000
KN20N	KT6	chr2R	100001	1600000
KN20N	KT6	chr2R	1400001	2400000
KN20N	KT6	chr3L	21200001	22800000
KN20N	NG10N	chr3L	22100001	22600000
KN20N	NG3N	chr3L	23100001	23800000
KN20N	NG9	chr3L	22100001	22600000
KN20N	NG9	chr3L	23700001	24543557
KN20N	RG11N	chr2L	17900001	18600000
KN20N	RG11N	chr2R	1700001	2900000
KN20N	RG15	chr2L	17900001	18600000
KN20N	RG15	chr2R	1700001	2900000
KN20N	RG35	chr2L	17900001	18600000
KN20N	RG35	chrX	21300001	21800000
KN20N	ZL130	chr2L	17900001	18600000
KN20N	ZL130	chr2R	1	600000
KN20N	ZS37	chr3R	27500001	27905053
KN34	KN35	chr3L	19200001	19900000
KN34	KN35	chr3L	24100001	24543557
KN34	KN6	chr2L	4900001	5600000
KN34	KN6	chr2L	15600001	16200000
KN34	KN6	chr2R	3700001	4500000
KN34	KN6	chr3R	11600001	13800000
KN34	KN6	chrX	1	1100000
KN34	KN73-1-3	chr3L	15200001	16200000
KN34	KN73-1-3	chr3R	9000001	9500000
KN34	KO10-1-3	chr3L	18300001	19200000
KN34	KO10-1-3	chrX	1	700000
KN34	KO2-1-3	chr3R	3900001	4600000
KN34	KO2-1-3	chr3R	27200001	27905053
KN34	KO2-1-3	chrX	1	900000
KN34	KO6-1-3	chr3L	22200001	23100000
KN34	KO6-1-3	chr3R	3900001	4600000
KN34	KO6-1-3	chr3R	8200001	8700000
KN34	KR39	chr3L	15700001	16200000
KN34	KR39	chr3L	18500001	19200000
KN34	KR39	chr3R	5400001	6200000
KN34	KR4N	chr3L	24100001	24543557
KN34	KR68-1-3	chr3L	14300001	14800000
KN34	KR68-1-3	chr3L	15700001	16200000
KN34	KR68-1-3	chr3L	17100001	17900000
KN34	KR68-1-3	chr3R	3900001	4500000
KN34	KR68-1-3	chr3R	27100001	27905053
KN34	KT1	chr2L	15600001	16100000
KN34	KT1	chr2L	21900001	23011544
KN34	KT1	chr2R	1500001	2200000
KN34	KT1	chr3R	1300001	1900000
KN34	KT6	chr2L	15700001	16200000
KN34	KT6	chr2R	1600001	2400000
KN34	NG7	chr3L	18500001	19100000
KN34	RG10	chr2L	15600001	16200000
KN34	RG10	chr2L	17600001	18200000
KN34	RG11N	chr2L	20800001	21600000
KN34	RG11N	chr2R	1700001	2400000
KN34	RG15	chr2L	20800001	21600000
KN34	RG15	chr2R	1700001	2300000
KN34	RG15	chr3L	15700001	16200000
KN34	RG15	chr3L	18700001	19200000
KN34	RG15	chr3L	20700001	21300000
KN34	RG19	chr3L	24100001	24543557
KN34	RG21N	chr3L	24100001	24543557
KN34	RG33	chr3L	24100001	24543557
KN34	RG35	chr2L	14700001	15200000
KN34	RG35	chr2R	2100001	2600000
KN34	RG35	chr3L	19100001	19900000
KN34	RG35	chr3L	19900001	20500000
KN34	RG35	chr3R	4500001	5100000
KN34	RG35	chr3R	6800001	7600000
KN34	RG35	chr3R	7700001	8300000
KN34	RG37N	chr3R	1	500000
KN34	RG37N	chr3R	200001	800000
KN34	RG39	chr3L	24100001	24543557
KN34	SP173	chr3L	23900001	24543557
KN34	SP235	chr3L	23900001	24543557
KN34	TZ10	chrX	500001	1000000
KN34	TZ10	chrX	1500001	2000000
KN34	TZ14	chr3L	24100001	24543557
KN34	TZ8	chr3L	24100001	24543557
KN34	UG17-3	chr3R	300001	800000
KN34	UG19	chr2L	17700001	18200000
KN34	UM118	chr3L	14600001	15100000
KN34	UM118	chr3L	17500001	18300000
KN34	UM118	chr3R	3900001	4600000
KN34	UM526	chr3L	19300001	19800000
KN34	UM526	chr3R	4500001	5100000
KN34	ZI261	chr3L	24100001	24543557
KN34	ZL130	chr3L	18500001	19000000
KN34	ZL130	chrX	1	1100000
KN34	ZS11	chr3L	24100001	24543557
KN35	KO2-1-3	chr3L	15600001	16100000
KN35	KO2-1-3	chr3L	17200001	17700000
KN35	KR39	chr3L	15500001	16000000
KN35	KR39	chr3L	19500001	20100000
KN35	KR42	chr3L	24000001	24543557
KN35	KR68-1-3	chr3L	18500001	19000000
KN35	RC1	chr3L	22900001	23800000
KN35	RC5	chr3R	1500001	2100000
KN35	RG11N	chr3L	23100001	24000000
KN35	RG13N	chr3L	24000001	24543557
KN35	RG15	chr3L	19500001	20100000
KN35	RG19	chr3L	23000001	24000000
KN35	RG19	chr3L	24000001	24543557
KN35	RG2	chr3L	23200001	24000000
KN35	RG21N	chr3L	24100001	24543557
KN35	RG25	chr3L	23100001	23700000
KN35	RG32N	chr3L	23200001	24000000
KN35	RG33	chr3L	24100001	24543557
KN35	RG35	chr3L	19000001	20100000
KN35	RG39	chr3L	22900001	23900000
KN35	RG39	chr3L	24000001	24543557
KN35	RG39	chr3R	1500001	2100000
KN35	RG4N	chr3L	23100001	23800000
KN35	RG5	chr3L	23200001	24000000
KN35	RG6N	chr3L	24000001	24500000
KN35	RG7	chr3L	22900001	23800000
KN35	RG9	chr3L	23100001	23800000
KN35	SP173	chr3L	24100001	24543557
KN35	SP221	chr3L	24000001	24543557
KN35	SP235	chr3L	24100001	24543557
KN35	SP241	chr3L	24000001	24543557
KN35	TZ10	chr3L	23300001	23800000
KN35	TZ8	chr2L	21100001	21600000
KN35	TZ8	chr3L	22900001	24000000
KN35	TZ8	chr3L	24000001	24543557
KN35	UM526	chr2L	1	500000
KN35	ZI261	chr3L	22900001	24000000
KN35	ZI261	chr3L	24100001	24543557
KN35	ZI468	chr3L	22800001	23700000
KN35	ZL130	chr3L	19500001	20100000
KN35	ZS11	chr2L	21100001	21700000
KN35	ZS11	chr3L	21000001	21500000
KN35	ZS11	chr3L	21200001	21900000
KN35	ZS11	chr3L	23300001	24100000
KN35	ZS11	chr3L	24100001	24543557
KN35	ZS5	chr2L	21100001	21700000
KN35	ZS5	chr3L	24000001	24543557
KN6	KN73-1-3	chr3L	16900001	24543557
KN6	KN73-1-3	chr3R	1	8100000
KN6	KO10-1-3	chr3L	23200001	23900000
KN6	KO10-1-3	chr3L	23900001	24543557
KN6	KO10-1-3	chr3R	1	500000
KN6	KO10-1-3	chrX	1	700000
KN6	KO2-1-3	chr3L	16000001	16500000
KN6	KO2-1-3	chr3L	23300001	23800000
KN6	KO2-1-3	chr3L	24000001	24543557
KN6	KO2-1-3	chrX	1	900000
KN6	KO2-1-3	chrX	20600001	21300000
KN6	KR39	chr3L	18300001	18800000
KN6	KR39	chr3L	23300001	23800000
KN6	KR39	chr3R	1	700000
KN6	KR68-1-3	chr3L	23300001	23800000
KN6	KR68-1-3	chr3L	24000001	24543557
KN6	KR7	chr2R	20400001	20900000
KN6	KT1	chr2L	15600001	16100000
KN6	KT1	chr2R	4200001	4900000
KN6	KT6	chr2L	15700001	16300000
KN6	KT6	chr3R	5000001	6500000
KN6	KT6	chr3R	15100001	15700000
KN6	KT6	chrX	1000001	1500000
KN6	NG6N	chr3L	23300001	23900000
KN6	RG10	chr2L	15300001	16500000
KN6	RG15	chr2R	20400001	20900000
KN6	RG15	chr3L	24000001	24543557
KN6	RG15	chr3R	1	700000
KN6	RG19	chr3R	8800001	9500000
KN6	RG24	chr3R	8800001	9400000
KN6	RG25	chr2L	22300001	23011544
KN6	RG25	chr2R	1	1300000
KN6	RG34	chr3R	8800001	9500000
KN6	RG37N	chr3R	8700001	9400000
KN6	SP173	chr2L	22300001	23011544
KN6	SP188	chr3L	23100001	23800000
KN6	SP188	chr3L	23900001	24543557
KN6	SP254	chr2L	22400001	23011544
KN6	SP254	chr2R	1	1300000
KN6	SP254	chr3L	22900001	23900000
KN6	SP254	chr3L	24000001	24543557
KN6	SP80	chr3L	23000001	23800000
KN6	TZ10	chrX	500001	1000000
KN6	UG40-3	chr3R	1	500000
KN6	UM118	chr3L	23200001	23800000
KN6	UM118	chr3L	24000001	24543557
KN6	UM526	chr2R	1900001	2600000
KN6	ZI261	chr3R	8800001	9500000
KN6	ZI268	chr2R	400001	1300000
KN6	ZI468	chr2L	1	500000
KN6	ZL130	chr2L	15900001	16400000
KN6	ZL130	chr2R	4500001	5200000
KN6	ZL130	chr3L	23900001	24543557
KN6	ZL130	chr3R	1	700000
KN6	ZL130	chrX	1	1100000
KN6	ZS56	chr2L	22300001	23011544
KN6	ZS56	chr2R	1	800000
KN73-1-3	KO10-1-3	chr3L	23200001	23800000
KN73-1-3	KO10-1-3	chr3L	24000001	24543557
KN73-1-3	KO10-1-3	chr3R	1	500000
KN73-1-3	KO2-1-3	chr3L	16100001	16900000
KN73-1-3	KO2-1-3	chr3L	24100001	24543557
KN73-1-3	KO2-1-3	chr3R	12400001	12900000
KN73-1-3	KR39	chr3L	15700001	16200000
KN73-1-3	KR39	chr3L	18300001	18800000
KN73-1-3	KR39	chr3R	1	600000
KN73-1-3	KR4N	chr3R	11000001	11600000
KN73-1-3	KR68-1-3	chr3L	15700001	16200000
KN73-1-3	KR68-1-3	chr3L	24100001	24543557
KN73-1-3	KR7	chr3R	11000001	11700000
KN73-1-3	KT6	chr3R	5000001	6500000
KN73-1-3	NG6N	chr3L	23300001	23800000
KN73-1-3	RG15	chr3L	15700001	16200000
KN73-1-3	RG15	chr3L	24100001	24543557
KN73-1-3	RG15	chr3R	1	600000
KN73-1-3	SP188	chr3L	23200001	23800000
KN73-1-3	SP188	chr3L	24000001	24543557
KN73-1-3	SP254	chr3L	22900001	23900000
KN73-1-3	SP254	chr3L	24000001	24543557
KN73-1-3	SP80	chr3L	23000001	23800000
KN73-1-3	UM118	chr3L	24000001	24543557
KN73-1-3	ZL130	chr3R	1	700000
KO10-1-3	KO2-1-3	chr3L	17000001	17500000
KO10-1-3	KO2-1-3	chr3L	20500001	24543557
KO10-1-3	KO2-1-3	chr3R	1	500000
KO10-1-3	KO2-1-3	chr3R	1000001	2500000
KO10-1-3	KO2-1-3	chr3R	2700001	3900000
KO10-1-3	KO2-1-3	chr3R	6100001	6800000
KO10-1-3	KO2-1-3	chr3R	12000001	12500000
KO10-1-3	KO2-1-3	chrX	1	700000
KO10-1-3	KO6-1-3	chr3L	19000001	20600000
KO10-1-3	KO6-1-3	chr3R	1	1000000
KO10-1-3	KO6-1-3	chr3R	1000001	2500000
KO10-1-3	KO6-1-3	chr3R	2600001	3900000
KO10-1-3	KO6-1-3	chr3R	12000001	12500000
KO10-1-3	KR39	chr3L	18500001	19600000
KO10-1-3	KR39	chr3L	21300001	24000000
KO10-1-3	KR39	chr3R	1	500000
KO10-1-3	KR39	chr3R	1800001	2400000
KO10-1-3	KR68-1-3	chr3L	16800001	17500000
KO10-1-3	KR68-1-3	chr3L	18800001	19600000
KO10-1-3	KR68-1-3	chr3L	19600001	20200000
KO10-1-3	KR68-1-3	chr3L	22000001	24543557
KO10-1-3	KR68-1-3	chr3R	1	500000
KO10-1-3	KR68-1-3	chr3R	1000001	2400000
KO10-1-3	KR68-1-3	chr3R	6100001	6800000
KO10-1-3	KT6	chr3L	23000001	23600000
KO10-1-3	NG6N	chr3L	23300001	23800000
KO10-1-3	NG6N	chr3R	1	500000
KO10-1-3	NG7	chr3L	18400001	19300000
KO10-1-3	NG7	chr3L	20200001	20800000
KO10-1-3	NG7	chr3R	2800001	3900000
KO10-1-3	RG15	chr3L	18700001	19600000
KO10-1-3	RG15	chr3L	22000001	24543557
KO10-1-3	RG15	chr3R	1	500000
KO10-1-3	RG15	chr3R	1800001	2500000
KO10-1-3	RG19	chr3R	8200001	8800000
KO10-1-3	RG24	chr3R	8000001	8800000
KO10-1-3	RG35	chr3L	15200001	15900000
KO10-1-3	RG37N	chr3R	8200001	8800000
KO10-1-3	RG4N	chr3R	8200001	8800000
KO10-1-3	SP188	chr3L	22900001	23900000
KO10-1-3	SP188	chr3L	23900001	24543557
KO10-1-3	SP188	chr3R	1	600000
KO10-1-3	SP254	chr3L	23200001	24000000
KO10-1-3	SP254	chr3L	23800001	24543557
KO10-1-3	SP80	chr3L	22900001	23900000
KO10-1-3	UG40-3	chr3L	23300001	23900000
KO10-1-3	UG40-3	chr3R	1	500000
KO10-1-3	UM118	chr3L	15100001	15600000
KO10-1-3	UM118	chr3L	19200001	19900000
KO10-1-3	UM118	chr3L	20000001	20800000
KO10-1-3	UM118	chr3L	20900001	24543557
KO10-1-3	UM118	chr3R	1	500000
KO10-1-3	UM118	chr3R	700001	3900000
KO10-1-3	ZL130	chr3L	18500001	19000000
KO10-1-3	ZL130	chr3L	24000001	24543557
KO10-1-3	ZL130	chr3R	1	600000
KO10-1-3	ZL130	chr3R	1800001	2300000
KO10-1-3	ZL130	chr3R	6000001	6800000
KO10-1-3	ZL130	chrX	1	700000
KO2-1-3	KO6-1-3	chr3L	18500001	19300000
KO2-1-3	KO6-1-3	chr3R	1000001	4900000
KO2-1-3	KO6-1-3	chr3R	11600001	12500000
KO2-1-3	KO6-1-3	chr3R	24200001	24700000
KO2-1-3	KR39	chr3L	15600001	16100000
KO2-1-3	KR39	chr3L	21300001	24000000
KO2-1-3	KR68-1-3	chr3L	15600001	16200000
KO2-1-3	KR68-1-3	chr3L	17000001	17500000
KO2-1-3	KR68-1-3	chr3L	19900001	20800000
KO2-1-3	KR68-1-3	chr3L	22100001	24543557
KO2-1-3	KR68-1-3	chr3R	1	2800000
KO2-1-3	KR68-1-3	chr3R	3900001	4500000
KO2-1-3	KR68-1-3	chr3R	12200001	12700000
KO2-1-3	KR68-1-3	chr3R	27200001	27905053
KO2-1-3	KT6	chr3R	12000001	12700000
KO2-1-3	NG6N	chr3R	1	500000
KO2-1-3	NG7	chr3R	2900001	4000000
KO2-1-3	RG15	chr3L	15600001	16100000
KO2-1-3	RG15	chr3L	22100001	24543557
KO2-1-3	RG35	chr3R	11600001	12200000
KO2-1-3	SP188	chr3L	23200001	23800000
KO2-1-3	SP188	chr3L	24000001	24543557
KO2-1-3	SP188	chr3R	1	800000
KO2-1-3	SP254	chr3L	23900001	24543557
KO2-1-3	SP80	chr3L	23000001	23700000
KO2-1-3	UG17-3	chr3R	7700001	8400000
KO2-1-3	UG28N	chr3R	12000001	12500000
KO2-1-3	UM118	chr3L	17900001	18600000
KO2-1-3	UM118	chr3L	20900001	24543557
KO2-1-3	UM118	chr3R	1	1000000
KO2-1-3	UM118	chr3R	1000001	2400000
KO2-1-3	UM118	chr3R	2700001	4900000
KO2-1-3	UM526	chr3L	12600001	13100000
KO2-1-3	UM526	chr3L	18500001	19000000
KO2-1-3	UM526	chr3R	11600001	12500000
KO2-1-3	ZL130	chr3L	24100001	24543557
KO2-1-3	ZL130	chr3R	6200001	6700000
KO2-1-3	ZL130	chrX	1	900000
KO6-1-3	KR39	chr3L	20400001	21100000
KO6-1-3	KR68-1-3	chr3L	18000001	18900000
KO6-1-3	KR68-1-3	chr3L	19600001	20100000
KO6-1-3	KR68-1-3	chr3R	1000001	2800000
KO6-1-3	KR68-1-3	chr3R	3900001	4500000
KO6-1-3	KR68-1-3	chr3R	5100001	5600000
KO6-1-3	KT1	chr3R	11000001	11700000
KO6-1-3	KT6	chr3R	12000001	12500000
KO6-1-3	NG7	chr3R	2900001	4000000
KO6-1-3	RG15	chr3L	21200001	22100000
KO6-1-3	RG35	chr3R	11600001	12200000
KO6-1-3	UG28N	chr3R	12000001	12700000
KO6-1-3	UM118	chr3L	19200001	19900000
KO6-1-3	UM118	chr3R	1000001	2400000
KO6-1-3	UM118	chr3R	2700001	5600000
KO6-1-3	UM526	chr3L	17800001	19000000
KO6-1-3	UM526	chr3R	11600001	12500000
KO6-1-3	ZL130	chr3L	21100001	22000000
KR39	KR68-1-3	chr3L	15600001	16200000
KR39	KR68-1-3	chr3L	19000001	19800000
KR39	KR68-1-3	chr3L	22100001	24000000
KR39	KR68-1-3	chr3R	16200001	16700000
KR39	NG7	chr3L	18500001	19000000
KR39	NG7	chr3L	18800001	19300000
KR39	RG10	chrX	17700001	19700000
KR39	RG11N	chrX	17700001	19700000
KR39	RG13N	chr2L	22200001	22900000
KR39	RG15	chr3L	15600001	16100000
KR39	RG15	chr3L	18700001	20200000
KR39	RG15	chr3L	22100001	24000000
KR39	RG15	chr3R	1	4000000
KR39	RG15	chr3R	4100001	4900000
KR39	RG15	chrX	21500001	22200000
KR39	RG2	chr2L	22200001	22900000
KR39	RG21N	chrX	17700001	19600000
KR39	RG21N	chrX	21400001	22200000
KR39	RG35	chr3L	19400001	20200000
KR39	RG35	chr3L	21000001	21800000
KR39	RG35	chr3L	23900001	24543557
KR39	RG35	chr3R	4800001	5300000
KR39	RG4N	chr2L	22400001	22900000
KR39	SP188	chr3L	23000001	23800000
KR39	SP254	chr3R	6400001	6900000
KR39	SP80	chr3L	23000001	23800000
KR39	TZ8	chr2R	1	1100000
KR39	UG17-3	chr3R	7800001	8300000
KR39	UM118	chr3L	21400001	24000000
KR39	UM118	chr3R	16100001	16600000
KR39	UM118	chrX	17700001	19700000
KR39	UM526	chr2L	3100001	3800000
KR39	ZL130	chr3L	19500001	20200000
KR39	ZL130	chr3R	1	800000
KR39	ZL130	chr3R	900001	2300000
KR39	ZL130	chrX	17700001	19500000
KR39	ZO12	chrX	17700001	19500000
KR42	KR4N	chr2L	2100001	5100000
KR42	KR4N	chr2R	100001	700000
KR42	KR4N	chr3L	12500001	15400000
KR42	KR4N	chr3L	20700001	21700000
KR42	KR4N	chr3R	11600001	16300000
KR42	RG13N	chr2R	1	800000
KR42	RG13N	chr3L	23700001	24543557
KR42	RG25	chr3L	23600001	24543557
KR42	RG3	chr3L	23400001	23900000
KR42	RG33	chr2R	100001	600000
KR42	RG37N	chr2R	1	700000
KR42	RG37N	chr3L	24000001	24543557
KR42	RG39	chr3L	23300001	23800000
KR42	RG39	chr3L	24000001	24543557
KR42	RG4N	chr3L	24100001	24543557
KR42	RG5	chr2R	100001	700000
KR42	RG6N	chr3L	23700001	24543557
KR42	RG8	chr3L	24000001	24543557
KR42	SP221	chr3L	23500001	24543557
KR42	SP235	chr3L	23200001	23900000
KR42	SP241	chr3L	23300001	23800000
KR42	SP241	chr3L	23900001	24543557
KR42	TZ10	chr2L	18200001	18800000
KR42	UG19	chr2R	100001	700000
KR42	UG5N	chr3L	23600001	24543557
KR42	ZI268	chr3L	24000001	24543557
KR42	ZK131	chr3L	23800001	24300000
KR42	ZO65	chr3L	23500001	24500000
KR42	ZO65	chr3R	1700001	2200000
KR42	ZS11	chr3L	23100001	23600000
KR42	ZS11	chr3L	23300001	23800000
KR42	ZS5	chr3L	23300001	24543557
KR4N	KR7	chr2R	18500001	19500000
KR4N	KR7	chr3R	9900001	11600000
KR4N	KT6	chr3R	24200001	24800000
KR4N	RC1	chr2L	22600001	23011544
KR4N	RG13N	chr2L	22500001	23011544
KR4N	RG13N	chr2R	1	1000000
KR4N	RG18N	chr3L	23000001	23600000
KR4N	RG19	chr3L	24000001	24543557
KR4N	RG2	chr2L	22600001	23011544
KR4N	RG2	chr3R	1200001	1800000
KR4N	RG21N	chr3L	24000001	24543557
KR4N	RG22	chr3L	23000001	23600000
KR4N	RG33	chr2L	22100001	23011544
KR4N	RG33	chr2R	1	600000
KR4N	RG33	chr3L	24000001	24543557
KR4N	RG37N	chr2R	1	700000
KR4N	RG37N	chr3R	1000001	1600000
KR4N	RG38N	chr2L	22600001	23011544
KR4N	RG4N	chr2L	22600001	23011544
KR4N	RG5	chr2R	1	700000
KR4N	SP173	chr3L	24100001	24543557
KR4N	SP173	chr3R	1200001	1700000
KR4N	SP235	chr3L	24100001	24543557
KR4N	TZ10	chrX	13400001	15100000
KR4N	TZ10	chrX	15200001	16400000
KR4N	TZ10	chrX	19200001	19800000
KR4N	TZ14	chr3L	23500001	24543557
KR4N	TZ14	chrX	13400001	15100000
KR4N	TZ14	chrX	15200001	16400000
KR4N	TZ8	chr3L	24000001	24543557
KR4N	TZ8	chrX	13400001	15100000
KR4N	TZ8	chrX	15200001	16400000
KR4N	UG17-3	chr3R	900001	1900000
KR4N	UG19	chr2R	100001	700000
KR4N	UG28N	chr3R	1100001	1600000
KR4N	ZI261	chr3L	24000001	24543557
KR4N	ZK131	chrX	13400001	15100000
KR4N	ZK131	chrX	15200001	16400000
KR4N	ZK131	chrX	19100001	19600000
KR4N	ZO65	chrX	13400001	15100000
KR4N	ZO65	chrX	15700001	16400000
KR4N	ZS11	chr3L	24000001	24543557
KR4N	ZS37	chrX	13400001	15100000
KR4N	ZS37	chrX	15200001	16400000
KR4N	ZS37	chrX	19200001	19700000
KR4N	ZS5	chrX	13400001	15100000
KR4N	ZS5	chrX	15200001	15800000
KR4N	ZS5	chrX	15600001	16200000
KR54-1-3	KT1	chrX	1	500000
KR54-1-3	RG21N	chrX	22000001	22422827
KR54-1-3	TZ14	chr3R	23900001	24600000
KR54-1-3	TZ8	chr3R	27500001	27905053
KR54-1-3	ZO12	chr3L	21700001	22300000
KR68-1-3	KT6	chr3R	12200001	13000000
KR68-1-3	NG6N	chr3R	1	500000
KR68-1-3	RG15	chr3L	14600001	15300000
KR68-1-3	RG15	chr3L	15600001	16100000
KR68-1-3	RG15	chr3L	18900001	19400000
KR68-1-3	RG15	chr3L	19100001	19700000
KR68-1-3	RG15	chr3L	22100001	24543557
KR68-1-3	RG15	chr3R	6500001	7100000
KR68-1-3	RG35	chr3R	2800001	4100000
KR68-1-3	RG35	chr3R	4400001	4900000
KR68-1-3	RG35	chr3R	7200001	7700000
KR68-1-3	SP188	chr3L	23200001	23800000
KR68-1-3	SP188	chr3L	24000001	24543557
KR68-1-3	SP188	chr3R	1	800000
KR68-1-3	SP254	chr3L	23900001	24543557
KR68-1-3	SP80	chr3L	23000001	23700000
KR68-1-3	UM118	chr3L	22100001	24543557
KR68-1-3	UM118	chr3R	1	1000000
KR68-1-3	UM118	chr3R	1000001	2400000
KR68-1-3	UM118	chr3R	3900001	4500000
KR68-1-3	UM118	chr3R	5100001	5600000
KR68-1-3	UM118	chr3R	16200001	16700000
KR68-1-3	UM526	chr3L	18000001	18900000
KR68-1-3	UM526	chr3R	2800001	4100000
KR68-1-3	UM526	chr3R	4400001	4900000
KR68-1-3	ZL130	chr3L	24100001	24543557
KR68-1-3	ZL130	chr3R	2900001	4000000
KR68-1-3	ZL130	chr3R	6200001	6700000
KR7	KT1	chr3L	24100001	24543557
KR7	NG7	chr3L	24100001	24543557
KR7	RG15	chr2R	20200001	21146708
KR7	RG21N	chr2R	1	500000
KR7	RG24	chr2R	1	500000
KR7	RG32N	chr2L	22400001	23011544
KR7	RG32N	chr2R	1	600000
KR7	RG4N	chr2R	1	600000
KR7	RG5	chr2L	22400001	23011544
KR7	RG8	chr2R	1	600000
KR7	SP221	chr2R	1	600000
KR7	SP235	chr2L	22600001	23011544
KR7	UG19	chr2L	22600001	23011544
KR7	UG19	chr3L	24000001	24543557
KR7	UG7	chr3L	24000001	24543557
KR7	UM118	chr2L	1	500000
KR7	UM118	chr2L	22100001	23011544
KR7	UM526	chr2L	16300001	17400000
KR7	UM526	chr3R	21900001	22600000
KR7	ZI468	chr3L	24100001	24543557
KT1	KT6	chr2L	17600001	18400000
KT1	KT6	chr2R	100001	1600000
KT1	KT6	chr2R	1400001	2000000
KT1	KT6	chr2R	1700001	2200000
KT1	RG10	chr2L	15600001	16100000
KT1	RG11N	chr2L	14400001	14900000
KT1	RG11N	chr2L	17700001	18400000
KT1	RG15	chr2L	14400001	14900000
KT1	RG15	chr2L	17700001	18400000
KT1	RG35	chr2L	17700001	18400000
KT1	RG35	chr2L	18800001	19600000
KT1	SP221	chr3R	1	900000
KT1	SP241	chr3R	300001	1200000
KT1	SP80	chr3L	22100001	22800000
KT1	UG7	chr2R	3700001	4400000
KT1	UG7	chr3L	24100001	24543557
KT1	UM526	chr2L	20900001	21900000
KT1	ZI468	chr3L	24000001	24543557
KT1	ZL130	chr2L	17100001	18400000
KT1	ZL130	chr2L	20100001	20700000
KT1	ZL130	chr2R	1	600000
KT1	ZS56	chr3R	3600001	4100000
KT6	NG10N	chr3L	22100001	22600000
KT6	NG1N	chr3R	1	500000
KT6	NG7	chr3R	1	600000
KT6	NG9	chr3L	22100001	22600000
KT6	RG10	chr2L	15700001	16300000
KT6	RG11N	chr2L	14600001	15100000
KT6	RG11N	chr2L	17700001	18600000
KT6	RG11N	chr2L	22600001	23011544
KT6	RG11N	chr2R	1600001	2400000
KT6	RG15	chr2L	14600001	15100000
KT6	RG15	chr2L	17700001	18600000
KT6	RG15	chr2L	22600001	23011544
KT6	RG15	chr2R	1600001	2400000
KT6	RG35	chr2L	17700001	18700000
KT6	RG35	chr2L	20900001	21700000
KT6	RG35	chr2L	22600001	23011544
KT6	SP80	chr3L	23800001	24543557
KT6	SP80	chr3R	1	1200000
KT6	UM526	chr3R	12000001	12500000
KT6	ZL130	chr2L	17600001	19600000
KT6	ZO12	chr2L	21100001	21800000
KT6	ZS56	chr2R	20600001	21146708
NG10N	NG1N	chr3L	23800001	24543557
NG10N	NG3N	chr3L	23800001	24543557
NG10N	NG7	chr2L	21100001	21800000
NG10N	NG9	chr3L	8500001	9100000
NG10N	NG9	chr3L	19900001	22800000
NG1N	NG3N	chr2L	22100001	23011544
NG1N	NG3N	chr3L	23800001	24543557
NG1N	NG7	chr3R	1	500000
NG1N	SP80	chr3R	1	500000
NG3N	NG7	chr2R	1	600000
NG3N	NG7	chr3R	1	500000
NG3N	NG7	chr3R	7800001	8600000
NG3N	SP80	chr3R	1	500000
NG6N	RG8	chr2L	4400001	7400000
NG6N	RG8	chr3R	20000001	23600000
NG6N	RG8	chr3R	23700001	24400000
NG6N	RG8	chr3R	26200001	27100000
NG6N	SP188	chr3L	23300001	23800000
NG6N	SP188	chr3R	1	500000
NG6N	SP188	chr3R	8400001	9200000
NG6N	SP235	chr3R	8900001	9400000
NG6N	SP254	chr3L	23300001	23800000
NG6N	SP254	chr3R	8700001	9200000
NG6N	SP80	chr3L	23300001	23800000
NG6N	UM118	chr3R	1	500000
NG7	NG9	chr3R	1	500000
NG7	RG15	chr3L	18700001	19300000
NG7	SP80	chr3R	1	700000
NG7	UM118	chr3R	2900001	4000000
NG7	UM37	chr2L	22600001	23011544
NG7	ZL130	chr3L	14300001	14800000
NG7	ZL130	chr3L	18500001	19100000
RC1	RC5	chr3L	23300001	24100000
RC1	RC5	chr3L	23900001	24543557
RC1	RG10	chr3L	23700001	24543557
RC1	RG11N	chr3L	23000001	23800000
RC1	RG13N	chr2L	22500001	23011544
RC1	RG13N	chr3R	27400001	27905053
RC1	RG18N	chr2R	400001	1000000
RC1	RG18N	chr3R	1	600000
RC1	RG18N	chr3R	1900001	2700000
RC1	RG19	chr3L	23000001	23900000
RC1	RG2	chr2L	22600001	23011544
RC1	RG2	chr3L	23100001	23800000
RC1	RG21N	chr3R	27500001	27905053
RC1	RG22	chr3R	1	800000
RC1	RG22	chr3R	600001	1200000
RC1	RG24	chr3R	1	600000
RC1	RG25	chr3L	23100001	23800000
RC1	RG25	chr3R	500001	1200000
RC1	RG28	chr2R	400001	1300000
RC1	RG28	chr3L	23700001	24543557
RC1	RG3	chr3R	27500001	27905053
RC1	RG32N	chr3L	23100001	23800000
RC1	RG33	chr2L	22600001	23011544
RC1	RG33	chr3R	1	600000
RC1	RG34	chr2R	1	500000
RC1	RG36	chr3L	23700001	24543557
RC1	RG36	chr3R	1900001	2800000
RC1	RG37N	chr3L	23700001	24543557
RC1	RG38N	chr2L	22600001	23011544
RC1	RG38N	chr3L	23800001	24543557
RC1	RG39	chr2R	300001	1100000
RC1	RG39	chr3L	22900001	24543557
RC1	RG4N	chr2L	22600001	23011544
RC1	RG4N	chr3L	23100001	24543557
RC1	RG4N	chr3R	1	600000
RC1	RG5	chr3L	23100001	23800000
RC1	RG7	chr2R	1	500000
RC1	RG7	chr3L	22100001	24543557
RC1	RG7	chr3R	1	600000
RC1	RG8	chr3L	23800001	24543557
RC1	RG9	chr2R	1	500000
RC1	RG9	chr3L	23100001	24100000
RC1	RG9	chr3L	23800001	24543557
RC1	RG9	chr3R	1	600000
RC1	SP173	chr3L	22700001	23800000
RC1	SP235	chr3L	23100001	23800000
RC1	SP241	chr3L	23200001	23800000
RC1	TZ10	chr3L	23100001	23800000
RC1	TZ10	chr3L	23500001	24100000
RC1	TZ10	chr3L	23800001	24543557
RC1	TZ8	chr3L	22700001	23900000
RC1	UG17-3	chr3L	23700001	24543557
RC1	UG28N	chr2R	1	500000
RC1	UG7	chr2R	1	800000
RC1	ZI261	chr3L	22900001	23800000
RC1	ZI268	chr3L	23300001	23800000
RC1	ZI268	chr3L	24000001	24543557
RC1	ZI468	chr3L	22900001	23700000
RC1	ZK131	chr3L	24100001	24543557
RC1	ZO12	chr3L	23900001	24543557
RC1	ZS11	chr2L	22500001	23011544
RC1	ZS11	chr3L	23300001	23900000
RC1	ZS37	chr3L	23900001	24543557
RC1	ZS5	chr3L	24000001	24543557
RC1	ZS56	chr3L	23300001	23800000
RC1	ZS56	chr3L	24000001	24543557
RC5	RG10	chr3L	23900001	24543557
RC5	RG11N	chr3L	23400001	23900000
RC5	RG13N	chr2R	1	500000
RC5	RG19	chr3L	23400001	23900000
RC5	RG22	chr3R	27500001	27905053
RC5	RG28	chr3L	23900001	24543557
RC5	RG32N	chr3L	23400001	23900000
RC5	RG35	chr2R	20600001	21146708
RC5	RG36	chr3L	23900001	24543557
RC5	RG37N	chr2R	1	500000
RC5	RG37N	chr3L	23900001	24543557
RC5	RG38N	chr3L	23900001	24543557
RC5	RG39	chr3L	23300001	24543557
RC5	RG39	chr3R	1	2500000
RC5	RG4N	chr3L	23300001	24543557
RC5	RG5	chr3L	23400001	23900000
RC5	RG7	chr3L	23300001	24543557
RC5	RG8	chr3L	23900001	24543557
RC5	RG9	chr3L	23300001	24543557
RC5	TZ10	chr3L	23400001	24543557
RC5	TZ8	chr3L	23400001	23900000
RC5	UG17-3	chr3L	23900001	24543557
RC5	ZI261	chr3L	23400001	23900000
RC5	ZI268	chr3L	24100001	24543557
RC5	ZI91	chr3L	21800001	22800000
RC5	ZO12	chr3L	23900001	24543557
RC5	ZO65	chr3L	21800001	22800000
RC5	ZS11	chr3L	23400001	24000000
RC5	ZS37	chr3L	24100001	24543557
RC5	ZS5	chr3L	24100001	24543557
RC5	ZS5	chr3R	300001	900000
RC5	ZS56	chr3L	24100001	24543557
RG10	RG11N	chr2L	20600001	21300000
RG10	RG11N	chrX	14300001	22422827
RG10	RG15	chr2L	8000001	8500000
RG10	RG15	chr2L	20600001	21300000
RG10	RG21N	chrX	17700001	19600000
RG10	RG22	chr3R	1300001	2000000
RG10	RG24	chr3R	1300001	2400000
RG10	RG28	chr3L	22900001	24543557
RG10	RG28	chr3R	1	900000
RG10	RG33	chrX	1	500000
RG10	RG34	chr3L	21200001	21800000
RG10	RG35	chr2L	20500001	21200000
RG10	RG35	chr2L	21400001	22100000
RG10	RG35	chr2R	1700001	2400000
RG10	RG36	chr3L	22900001	24543557
RG10	RG36	chr3R	1	800000
RG10	RG37N	chr3L	22800001	24543557
RG10	RG37N	chr3R	1	900000
RG10	RG37N	chr3R	1000001	1500000
RG10	RG38N	chr3L	23800001	24543557
RG10	RG38N	chr3R	1	900000
RG10	RG38N	chrX	1	500000
RG10	RG39	chr3L	23800001	24543557
RG10	RG4N	chr3L	21400001	22800000
RG10	RG4N	chr3L	23800001	24543557
RG10	RG6N	chr3R	1	900000
RG10	RG7	chr3L	23900001	24543557
RG10	RG8	chr3L	23800001	24543557
RG10	RG8	chr3R	1	900000
RG10	RG9	chr3L	23800001	24543557
RG10	SP221	chr3L	22800001	23300000
RG10	SP221	chr3L	23000001	23500000
RG10	SP241	chr3L	24100001	24543557
RG10	TZ10	chr3L	23900001	24543557
RG10	UG17-3	chr3L	22600001	24543557
RG10	UG17-3	chr3R	1	1400000
RG10	UG19	chr2L	17700001	19200000
RG10	UG40-3	chr3R	1200001	1800000
RG10	UM118	chrX	17700001	19700000
RG10	UM37	chr3R	1400001	2200000
RG10	ZI268	chr3L	24000001	24543557
RG10	ZK131	chr3L	22700001	23900000
RG10	ZK131	chr3L	24100001	24543557
RG10	ZL130	chr2L	15900001	16400000
RG10	ZL130	chr2L	20900001	21700000
RG10	ZL130	chr2R	1800001	2400000
RG10	ZL130	chrX	17700001	19500000
RG10	ZO12	chr2L	18900001	19800000
RG10	ZO12	chr3L	23900001	24543557
RG10	ZO12	chrX	17700001	19500000
RG10	ZS11	chr3R	1	1200000
RG10	ZS37	chr3L	23900001	24543557
RG10	ZS5	chr3L	24000001	24543557
RG10	ZS56	chr3L	24000001	24543557
RG11N	RG13N	chrX	1	500000
RG11N	RG15	chr2L	1	600000
RG11N	RG15	chr2L	10600001	23011544
RG11N	RG15	chr2R	1	6600000
RG11N	RG15	chr3L	2200001	2700000
RG11N	RG19	chr3L	23100001	24000000
RG11N	RG2	chr3L	23100001	24543557
RG11N	RG21N	chrX	17700001	19600000
RG11N	RG25	chr3L	23100001	23700000
RG11N	RG32N	chr3L	22600001	24543557
RG11N	RG32N	chr3R	1	1800000
RG11N	RG32N	chrX	1	500000
RG11N	RG35	chr2L	17700001	18800000
RG11N	RG35	chr2L	20600001	21300000
RG11N	RG35	chr2L	22600001	23011544
RG11N	RG35	chr2R	1	600000
RG11N	RG35	chr2R	1000001	1600000
RG11N	RG35	chr2R	3000001	3600000
RG11N	RG35	chr2R	4300001	4900000
RG11N	RG35	chrX	12100001	12600000
RG11N	RG38N	chr3L	21200001	22100000
RG11N	RG39	chr3L	23000001	23900000
RG11N	RG4N	chr3L	23100001	23900000
RG11N	RG5	chr3L	23100001	24543557
RG11N	RG5	chr3R	1	1100000
RG11N	RG7	chr3L	23100001	23900000
RG11N	RG9	chr3L	23100001	23900000
RG11N	TZ10	chr3L	23300001	23900000
RG11N	TZ8	chr3L	23100001	24000000
RG11N	UG7	chr2R	5000001	5600000
RG11N	UM118	chrX	17700001	19700000
RG11N	ZI261	chr3L	23000001	24000000
RG11N	ZL130	chr2L	17700001	18700000
RG11N	ZL130	chrX	17700001	19500000
RG11N	ZO12	chr3L	23400001	23900000
RG11N	ZO12	chrX	17700001	19500000
RG11N	ZS11	chr3L	23300001	24000000
RG13N	RG18N	chr2R	1	500000
RG13N	RG19	chr2R	1	500000
RG13N	RG19	chr3R	1	800000
RG13N	RG2	chr2L	22200001	23011544
RG13N	RG2	chr3R	2700001	3400000
RG13N	RG21N	chr3R	4700001	5300000
RG13N	RG21N	chr3R	27500001	27905053
RG13N	RG22	chr2R	4300001	4900000
RG13N	RG22	chr3L	19400001	20100000
RG13N	RG25	chr3L	23700001	24543557
RG13N	RG25	chr3R	1	500000
RG13N	RG28	chr2R	1	500000
RG13N	RG28	chr3R	900001	1400000
RG13N	RG3	chr3L	22100001	22700000
RG13N	RG3	chr3R	1	500000
RG13N	RG3	chr3R	27500001	27905053
RG13N	RG32N	chr3L	21800001	22400000
RG13N	RG32N	chrX	1	500000
RG13N	RG33	chr2L	22500001	23011544
RG13N	RG33	chr2R	1	700000
RG13N	RG34	chr3R	1900001	3300000
RG13N	RG36	chr2R	1800001	2400000
RG13N	RG36	chr2R	2500001	3300000
RG13N	RG37N	chr2R	1	700000
RG13N	RG37N	chr3L	24000001	24543557
RG13N	RG37N	chr3R	4900001	5700000
RG13N	RG38N	chr2L	22400001	23011544
RG13N	RG38N	chr2R	2600001	3200000
RG13N	RG39	chr2R	1	500000
RG13N	RG39	chr3L	24000001	24543557
RG13N	RG4N	chr2L	22400001	23011544
RG13N	RG4N	chr3L	24000001	24543557
RG13N	RG5	chr2R	1	800000
RG13N	RG5	chr2R	1900001	2400000
RG13N	RG5	chr2R	2700001	3200000
RG13N	RG6N	chr3L	23300001	24543557
RG13N	RG6N	chr3R	800001	1800000
RG13N	RG8	chr3L	24000001	24543557
RG13N	RG9	chr3L	20200001	20700000
RG13N	RG9	chr3L	24100001	24543557
RG13N	SP221	chr3L	23700001	24543557
RG13N	SP241	chr3L	23900001	24543557
RG13N	TZ10	chr3L	24000001	24543557
RG13N	TZ14	chr3L	23100001	23700000
RG13N	UG17-3	chr3L	19400001	19900000
RG13N	UG17-3	chr3L	24100001	24543557
RG13N	UG17-3	chr3R	4700001	5200000
RG13N	UG19	chr2R	1	900000
RG13N	UG19	chr3R	1100001	1600000
RG13N	UG40-3	chr3R	1	700000
RG13N	UG5N	chr3L	23700001	24543557
RG13N	ZI268	chr3L	24000001	24543557
RG13N	ZI468	chr2L	22600001	23011544
RG13N	ZK131	chr3L	23700001	24543557
RG13N	ZO65	chr2L	22600001	23011544
RG13N	ZO65	chr3L	23700001	24500000
RG13N	ZS11	chr2L	22600001	23011544
RG13N	ZS5	chr3L	23700001	24543557
RG13N	ZS56	chr3L	24100001	24543557
RG15	RG19	chr3R	27500001	27905053
RG15	RG21N	chrX	21500001	22200000
RG15	RG25	chr3R	27500001	27905053
RG15	RG35	chr2L	17700001	18800000
RG15	RG35	chr2L	20600001	21300000
RG15	RG35	chr2L	22600001	23011544
RG15	RG35	chr2R	1	600000
RG15	RG35	chr2R	1000001	1600000
RG15	RG35	chr2R	3000001	3600000
RG15	RG35	chr2R	4300001	4900000
RG15	RG35	chr3L	11900001	12900000
RG15	RG35	chr3L	14500001	15000000
RG15	RG35	chr3L	18300001	18800000
RG15	RG35	chr3L	19500001	20400000
RG15	RG35	chr3L	21600001	22100000
RG15	RG35	chr3R	5100001	5700000
RG15	RG36	chr3R	27500001	27905053
RG15	RG38N	chr3R	27500001	27905053
RG15	RG4N	chr3R	27500001	27905053
RG15	RG7	chr3R	27500001	27905053
RG15	SP188	chr3L	24000001	24543557
RG15	SP254	chr3L	24000001	24543557
RG15	SP80	chr3L	23000001	23500000
RG15	UG7	chr2R	5000001	5600000
RG15	UM118	chr3L	18300001	19000000
RG15	UM118	chr3L	22100001	24543557
RG15	UM526	chr3L	17800001	18300000
RG15	ZL130	chr2L	17700001	18700000
RG15	ZL130	chr3L	19500001	20300000
RG15	ZL130	chr3L	21200001	22400000
RG15	ZL130	chr3R	1	800000
RG15	ZL130	chr3R	900001	2300000
RG18N	RG19	chr2L	22400001	23011544
RG18N	RG19	chr2R	1	500000
RG18N	RG21N	chr2R	15100001	17400000
RG18N	RG21N	chrX	13900001	14400000
RG18N	RG22	chr3L	21200001	24543557
RG18N	RG22	chr3R	1	700000
RG18N	RG24	chr3L	24000001	24543557
RG18N	RG24	chr3R	1	600000
RG18N	RG28	chr2L	21200001	23011544
RG18N	RG28	chr2R	1	1000000
RG18N	RG32N	chr2L	21400001	22200000
RG18N	RG33	chr3R	1	600000
RG18N	RG34	chr3L	24100001	24543557
RG18N	RG36	chr3R	1900001	2700000
RG18N	RG39	chr2L	21300001	21800000
RG18N	RG39	chr2L	21900001	23011544
RG18N	RG39	chr2R	1	1000000
RG18N	RG4N	chr3R	1	600000
RG18N	RG7	chr3R	1	600000
RG18N	RG9	chr3R	1	600000
RG18N	RG9	chr3R	7200001	9400000
RG18N	TZ8	chr2L	22300001	23011544
RG18N	UG28N	chr2L	22200001	23011544
RG18N	UG40-3	chr3L	23300001	23800000
RG19	RG2	chr2R	100001	1000000
RG19	RG2	chr3L	23100001	24000000
RG19	RG2	chr3R	9200001	9800000
RG19	RG21N	chr3L	23800001	24543557
RG19	RG21N	chr3R	900001	2700000
RG19	RG24	chr3R	8200001	9400000
RG19	RG25	chr2L	20600001	21100000
RG19	RG25	chr3L	23100001	23800000
RG19	RG25	chr3R	27500001	27905053
RG19	RG28	chr2L	22400001	23011544
RG19	RG28	chr2R	1	500000
RG19	RG28	chr3L	19300001	19900000
RG19	RG28	chr3L	21100001	22200000
RG19	RG32N	chr2L	20200001	21000000
RG19	RG32N	chr3L	23100001	24000000
RG19	RG33	chr3L	23800001	24543557
RG19	RG34	chr3R	8800001	9700000
RG19	RG36	chr3R	27500001	27905053
RG19	RG37N	chr2R	1	500000
RG19	RG37N	chr3R	8300001	9300000
RG19	RG38N	chr2R	100001	1200000
RG19	RG38N	chr3R	27500001	27905053
RG19	RG39	chr2L	20500001	21000000
RG19	RG39	chr2L	22400001	23011544
RG19	RG39	chr2R	1	600000
RG19	RG39	chr3L	19300001	19900000
RG19	RG39	chr3L	23000001	23900000
RG19	RG39	chr3L	24100001	24543557
RG19	RG4N	chr3L	23100001	23900000
RG19	RG4N	chr3R	8200001	8900000
RG19	RG4N	chr3R	27500001	27905053
RG19	RG5	chr3L	23100001	24000000
RG19	RG6N	chr3L	21100001	22900000
RG19	RG7	chr3L	23000001	23900000
RG19	RG7	chr3R	27500001	27905053
RG19	RG8	chr2L	20500001	21000000
RG19	RG9	chr2L	20500001	21000000
RG19	RG9	chr3L	23100001	23900000
RG19	SP173	chr3L	23300001	23800000
RG19	SP173	chr3L	24100001	24543557
RG19	SP235	chr3L	24100001	24543557
RG19	SP241	chr3L	23200001	23800000
RG19	SP241	chr3L	23500001	24100000
RG19	SP241	chr3L	23800001	24543557
RG19	TZ10	chr3L	23200001	23900000
RG19	TZ14	chr3L	24000001	24543557
RG19	TZ8	chr2L	22400001	23011544
RG19	TZ8	chr3L	23000001	24543557
RG19	UG28N	chr2L	22400001	23011544
RG19	ZI261	chr3L	23000001	24543557
RG19	ZI261	chr3R	8700001	9500000
RG19	ZI268	chr3L	23300001	23900000
RG19	ZI468	chr3L	23000001	23700000
RG19	ZO12	chr3L	23400001	23900000
RG19	ZS11	chr3L	23300001	24543557
RG19	ZS56	chr3L	23300001	23900000
RG2	RG21N	chr3L	22300001	23200000
RG2	RG21N	chr3R	1	500000
RG2	RG25	chr3L	23200001	23700000
RG2	RG32N	chr3L	23100001	24543557
RG2	RG32N	chr3R	27500001	27905053
RG2	RG33	chr2L	22600001	23011544
RG2	RG33	chr3L	20200001	21000000
RG2	RG33	chr3L	20900001	23200000
RG2	RG34	chr3R	1	800000
[truncated: 837 more rows]
