# Supplementary material for: Population Genomics of Sub-Saharan Drosophila melanogaster: African Diversity and Non-African Admixture
Source: PLoS Genet. 2012 Dec 20;8(12):e1003080. doi: 10.1371/journal.pgen.1003080 (PMC3527209; doi:10.1371/journal.pgen.1003080)
Supplement: Table S5 — Admixture probabilities across genomic windows for primary core genomes. For windows of 1000 RG non-singleton SNPs (coordinates listed), each genome's admixture probability from the HMM forward-backward algorithm is listed. Each chromosome arm is presented in a separate tab. GA187 is not present for 2L and 2R. (XLS) [file pgen.1003080.s013.xls]

## Sheet: Legend
Table S5. Admixture probabilities across genomic windows for primary core genomes.
For windows of 1000 RG non-singleton SNPs (coordinates listed), each genome's
admixture probability from the HMM forward-backward algorithm is listed.
Each chromosome arm is presented in a separate tab. GA187 is not present for 2L and 2R.

## Sheet: X
chr	window	start	stop	RG2	RG3	RG4N	RG5	RG7	RG9	RG10	RG11N	RG15	RG18N	RG19	RG21N	RG22	RG24	RG25	RG28	RG32N	RG33	RG34	RG35	RG36	RG38N	CK1	CO1	CO10N	CO14	CO15N	CO16	CO2	CO4N	CO8N	ED10N	ED2	ED3	ED5N	ED6N	EZ2	EZ25	EZ5N	EZ9N	GA125	GA129	GA130	GA132	GA141	GA145
chrX	0	0	354321	0.00198731	0.00129967	0.00222438	0.0013054	0.00257568	0.00219507	0.00164661	0.00138888	0.011007	0.0178978	0.00111667	0.00257131	0.00403349	0.0035578	0.00520775	0.00177563	0.00141269	0.00146736	0.00219481	0.00439202	0.00129969	0.0018138	0.00953347	0.00356991	0.0112311	0.00133952	0.00731051	0.0016259	0.00114678	0.00117907	0.00467386	0.00197978	0.00474426	0.00134702	0.00177574	0.0013298	0.00149698	0.815484	0.00384319	0.00238411	0.0052347	0.00157227	0.0466048	0.00122013	0.00327925	0.00331965
chrX	1	354322	517447	0.000260529	0.000254095	0.000472965	0.000175298	0.000561731	0.000264744	0.000449216	0.000423195	0.00251874	0.00879847	0.000123049	0.000661505	0.00120488	0.00188543	0.00170643	0.000203344	0.000195615	0.00053311	0.000264466	0.000535252	0.000169071	0.00031274	0.00476288	0.000723452	0.00200716	0.00015889	0.000744656	0.000533838	0.000156249	0.000145199	0.00125097	0.000213875	0.000801915	0.000406633	0.000697308	0.00014832	0.000393178	0.810627	0.000392849	0.000360177	0.0014035	0.00027751	0.0488681	0.000237125	0.000421606	0.000463553
chrX	2	517448	631155	3.95951e-05	4.14763e-05	0.00035171	2.92225e-05	6.8522e-05	7.10089e-05	0.000178893	5.39254e-05	0.000258433	0.000884651	3.05216e-05	9.19543e-05	0.000170521	0.000734183	0.000323439	3.90518e-05	9.94064e-05	0.000837414	9.43017e-05	0.00010379	2.8125e-05	0.000150044	0.00230741	0.000312211	0.00104665	5.84627e-05	0.000106574	0.000173583	5.56117e-05	5.82482e-05	0.000256767	4.7428e-05	0.000114517	8.57397e-05	0.000320912	4.10692e-05	5.15573e-05	0.826023	6.10266e-05	5.33511e-05	0.000164861	4.6526e-05	0.0783691	7.05018e-05	5.80552e-05	0.000128529
chrX	3	631156	755785	1.90446e-05	2.68488e-05	0.000450359	1.66634e-05	2.34021e-05	0.000133376	3.0666e-05	2.14183e-05	3.86649e-05	0.000119766	2.46629e-05	2.46442e-05	4.24686e-05	0.000156328	4.44499e-05	2.39396e-05	3.19315e-05	0.000417298	3.23649e-05	0.000145657	1.67798e-05	5.42351e-05	0.00254202	0.000244026	0.000450899	3.90071e-05	3.71651e-05	0.000185566	5.48597e-05	2.0624e-05	0.000144539	4.93538e-05	4.02931e-05	3.99093e-05	0.000792516	4.2347e-05	2.35374e-05	0.951463	4.30085e-05	2.86369e-05	5.53172e-05	2.58668e-05	0.378862	3.02363e-05	2.58976e-05	3.49635e-05
chrX	4	755786	849787	2.09432e-05	1.72387e-05	8.41517e-05	3.82208e-05	1.75738e-05	2.78605e-05	1.64643e-05	1.64054e-05	2.50828e-05	2.37636e-05	0.000109891	1.70886e-05	2.08044e-05	0.000101648	2.2325e-05	8.98317e-05	7.47976e-05	0.000151291	3.79064e-05	9.16709e-05	3.76049e-05	5.3889e-05	0.000793953	7.30131e-05	0.000104613	2.58425e-05	3.94817e-05	5.91258e-05	3.29328e-05	3.49275e-05	7.55492e-05	3.69055e-05	4.68351e-05	4.22235e-05	0.000291133	2.83149e-05	3.78849e-05	0.986816	4.10917e-05	3.65818e-05	2.38997e-05	5.36611e-05	0.460799	2.44713e-05	3.04503e-05	3.89561e-05
chrX	5	849788	955454	3.48073e-05	1.44811e-05	2.60136e-05	3.52226e-05	1.5849e-05	1.44972e-05	3.48631e-05	1.2973e-05	2.28702e-05	1.70062e-05	0.000153165	2.62698e-05	4.83884e-05	2.13296e-05	4.74045e-05	3.30469e-05	0.000157658	3.83386e-05	3.52893e-05	2.72668e-05	1.9872e-05	3.07761e-05	0.000220605	4.3155e-05	8.18378e-05	2.71446e-05	4.84491e-05	3.24076e-05	3.80358e-05	6.6859e-05	5.92796e-05	2.46091e-05	3.40433e-05	4.72767e-05	4.93875e-05	3.88011e-05	2.657e-05	0.996135	3.90881e-05	3.29243e-05	4.84442e-05	0.00011723	0.809784	3.31817e-05	7.76858e-05	7.20241e-05
chrX	6	955455	1069473	1.56279e-05	2.99918e-05	4.84839e-05	1.74316e-05	2.27376e-05	1.67188e-05	0.000143818	1.55311e-05	2.78616e-05	4.85615e-05	6.01855e-05	2.17486e-05	2.48834e-05	1.41254e-05	1.98239e-05	4.52593e-05	3.65012e-05	5.99741e-05	0.000140592	2.33565e-05	1.97806e-05	2.44178e-05	5.30065e-05	3.10295e-05	0.000117309	1.79353e-05	2.27389e-05	3.14007e-05	3.53116e-05	2.69221e-05	4.73316e-05	2.75017e-05	3.40377e-05	1.59218e-05	4.59661e-05	2.57669e-05	3.88996e-05	0.998691	1.48678e-05	1.78804e-05	2.1978e-05	7.38781e-05	0.941907	2.11203e-05	4.23482e-05	1.81409e-05
chrX	7	1069474	1167602	1.26222e-05	0.000109445	3.85878e-05	2.74888e-05	0.000113306	2.24624e-05	3.90228e-05	1.4013e-05	5.6868e-05	2.94033e-05	2.16426e-05	1.92406e-05	1.87575e-05	2.2044e-05	2.55802e-05	1.93295e-05	1.5747e-05	0.000364363	4.18697e-05	7.51971e-05	2.52906e-05	0.000109327	6.2885e-05	2.21889e-05	6.56698e-05	1.50844e-05	1.88422e-05	1.44828e-05	2.77891e-05	1.5272e-05	1.83786e-05	1.41881e-05	1.49262e-05	1.47417e-05	0.000275339	1.35815e-05	1.5889e-05	0.999409	1.25146e-05	1.38699e-05	2.48704e-05	2.09922e-05	0.983087	2.17764e-05	2.37511e-05	1.41451e-05
chrX	8	1167603	1302281	1.36259e-05	4.1892e-05	0.000122809	2.11854e-05	3.30215e-05	2.7882e-05	2.06954e-05	1.62862e-05	6.61485e-05	4.5732e-05	2.1882e-05	1.94199e-05	2.83653e-05	1.47144e-05	1.51198e-05	2.37547e-05	1.46998e-05	0.00144195	3.53046e-05	0.000439659	1.35379e-05	4.72594e-05	0.000424984	1.76075e-05	3.35679e-05	1.47134e-05	1.55461e-05	1.58123e-05	0.000101429	1.67064e-05	1.47975e-05	1.6663e-05	1.76259e-05	1.4575e-05	0.00156023	1.26759e-05	2.18668e-05	0.999497	1.24158e-05	1.26294e-05	4.46357e-05	3.18611e-05	0.995126	1.882e-05	1.71781e-05	2.28981e-05
chrX	9	1302282	1550596	1.55422e-05	1.84069e-05	0.000103278	1.58126e-05	1.46151e-05	1.82827e-05	1.35896e-05	1.48124e-05	9.21305e-05	0.000136248	9.41413e-05	2.32624e-05	2.46046e-05	2.80261e-05	1.92377e-05	1.72704e-05	1.34746e-05	0.00141734	1.44864e-05	0.00424683	1.27003e-05	1.86876e-05	0.000164775	2.6325e-05	2.84824e-05	2.6088e-05	3.97393e-05	2.56553e-05	2.59115e-05	1.29737e-05	1.26645e-05	4.59895e-05	6.44703e-05	1.42557e-05	0.00134297	1.29169e-05	3.22118e-05	0.999135	1.38929e-05	1.3325e-05	2.49589e-05	1.72632e-05	0.998516	4.42029e-05	4.91564e-05	6.35141e-05
chrX	10	1550597	1669962	1.34517e-05	2.93012e-05	4.63861e-05	1.78479e-05	1.30971e-05	1.29951e-05	1.49495e-05	1.39409e-05	2.56066e-05	0.000124236	2.11944e-05	1.42129e-05	1.36249e-05	3.43165e-05	1.30514e-05	2.77333e-05	2.1031e-05	0.000821963	1.2372e-05	0.0402154	1.65225e-05	3.67873e-05	0.000311643	1.46594e-05	1.78092e-05	1.62427e-05	1.51976e-05	1.95469e-05	1.80591e-05	1.3978e-05	1.41553e-05	2.45366e-05	4.35019e-05	2.77637e-05	0.00132206	1.62663e-05	1.80704e-05	0.997502	2.09454e-05	1.51644e-05	6.87561e-05	1.42522e-05	0.999343	1.5759e-05	1.75248e-05	1.85999e-05
chrX	11	1669963	1814898	1.99293e-05	1.75489e-05	1.98306e-05	1.49402e-05	1.73071e-05	1.26564e-05	1.78765e-05	1.63274e-05	4.23408e-05	7.52763e-05	2.05295e-05	1.3182e-05	1.27675e-05	2.1918e-05	1.35407e-05	0.000118295	2.1596e-05	0.000216803	1.21965e-05	0.0501448	1.80884e-05	7.06682e-05	0.000178245	2.09145e-05	1.74007e-05	2.61153e-05	1.57547e-05	1.78419e-05	1.71899e-05	2.11906e-05	2.88423e-05	1.87603e-05	2.94449e-05	3.33047e-05	0.00046846	1.57576e-05	1.59569e-05	0.994177	2.63131e-05	2.00846e-05	0.000343882	1.94018e-05	0.999415	1.60796e-05	1.84714e-05	1.52114e-05
chrX	12	1814899	1982716	1.40981e-05	1.4624e-05	2.65416e-05	2.26247e-05	1.35333e-05	1.57406e-05	1.60208e-05	1.975e-05	9.20872e-05	2.4287e-05	1.74365e-05	1.98774e-05	1.62403e-05	2.6203e-05	2.21934e-05	9.93487e-05	1.77245e-05	8.8089e-05	1.24851e-05	0.050985	1.60474e-05	2.55687e-05	0.000145007	1.95761e-05	1.99922e-05	2.17348e-05	1.36722e-05	2.17457e-05	1.8056e-05	2.21591e-05	1.94876e-05	1.32466e-05	1.38325e-05	1.84914e-05	0.000194691	1.26442e-05	1.2535e-05	0.993758	1.81183e-05	1.3445e-05	6.69982e-05	1.50674e-05	0.999583	1.58232e-05	1.7923e-05	1.51731e-05
chrX	13	1982717	2108064	1.27676e-05	1.99821e-05	2.05067e-05	1.75401e-05	2.02509e-05	2.60008e-05	1.32477e-05	1.54268e-05	2.02779e-05	1.3679e-05	1.3539e-05	1.40142e-05	2.45869e-05	9.83183e-05	1.3475e-05	4.72481e-05	2.34369e-05	4.51614e-05	1.49319e-05	0.0451523	1.32609e-05	1.80611e-05	0.000321557	2.27164e-05	1.60397e-05	1.37458e-05	1.28498e-05	2.77124e-05	1.51415e-05	2.70564e-05	1.44231e-05	1.68263e-05	1.24208e-05	1.36083e-05	0.000378113	1.3722e-05	1.24159e-05	0.998086	1.32278e-05	1.4142e-05	1.96388e-05	1.31408e-05	0.999856	1.33724e-05	1.28937e-05	1.82195e-05
chrX	14	2108065	2228643	1.59091e-05	2.023e-05	3.52905e-05	2.53241e-05	9.48162e-05	1.4734e-05	1.73965e-05	3.50626e-05	1.55516e-05	1.49886e-05	1.76591e-05	1.98591e-05	4.92648e-05	0.0002932	1.24233e-05	0.000126209	1.69385e-05	4.91257e-05	3.69383e-05	0.0219987	1.87944e-05	1.75317e-05	0.000577914	4.7431e-05	1.54901e-05	1.54507e-05	1.57605e-05	5.72083e-05	1.60063e-05	1.41694e-05	1.61858e-05	1.59539e-05	1.24817e-05	1.72874e-05	0.000388322	2.72543e-05	1.45995e-05	0.999111	1.72744e-05	2.91433e-05	2.02128e-05	1.72882e-05	0.99992	1.88453e-05	1.3246e-05	7.04186e-05
chrX	15	2228644	2309928	1.297e-05	1.51349e-05	1.81908e-05	2.86231e-05	2.43891e-05	1.28048e-05	2.05138e-05	2.22994e-05	2.57753e-05	1.90632e-05	1.57862e-05	1.99862e-05	6.07011e-05	0.000340639	1.37288e-05	0.000531725	4.73729e-05	1.98683e-05	1.8919e-05	0.0198196	1.31714e-05	3.70943e-05	0.000196618	1.95304e-05	2.01898e-05	1.25613e-05	1.6081e-05	4.92819e-05	1.58305e-05	1.44285e-05	1.80627e-05	4.21733e-05	1.53989e-05	1.28712e-05	0.00010461	3.09419e-05	1.59196e-05	0.999199	1.95578e-05	2.10616e-05	1.53525e-05	2.39275e-05	0.999939	6.48705e-05	2.20705e-05	6.15526e-05
chrX	16	2309929	2387773	1.61444e-05	1.29313e-05	4.59186e-05	1.94185e-05	1.35887e-05	1.30669e-05	1.41284e-05	3.52572e-05	7.55215e-05	1.336e-05	2.20946e-05	1.35916e-05	2.0493e-05	0.00074198	1.93296e-05	6.47729e-05	2.51428e-05	1.43704e-05	1.80551e-05	0.0242291	1.38968e-05	1.72525e-05	8.00037e-05	1.76663e-05	4.50363e-05	1.31806e-05	1.58335e-05	2.74716e-05	1.35046e-05	1.26152e-05	1.61902e-05	2.219e-05	1.33864e-05	1.37861e-05	0.000164599	1.71053e-05	1.98758e-05	0.998682	1.31603e-05	1.34591e-05	3.24923e-05	2.03652e-05	0.999949	1.77922e-05	1.57678e-05	2.71589e-05
chrX	17	2387774	2446937	1.92098e-05	1.39329e-05	2.27165e-05	1.41383e-05	1.26237e-05	2.10748e-05	1.24881e-05	3.21087e-05	2.17028e-05	1.69137e-05	1.33784e-05	1.56556e-05	2.01666e-05	9.50667e-05	1.50857e-05	2.28102e-05	2.1196e-05	2.33238e-05	1.34428e-05	0.0724097	1.75797e-05	2.42158e-05	3.51341e-05	1.62769e-05	4.75719e-05	1.90588e-05	2.31929e-05	6.19536e-05	1.36982e-05	1.40203e-05	4.3077e-05	2.07635e-05	1.29892e-05	2.75079e-05	0.000159712	1.93288e-05	8.63146e-05	0.996504	1.44536e-05	1.33424e-05	2.70797e-05	6.9055e-05	0.999949	1.68289e-05	1.75237e-05	1.50968e-05
chrX	18	2446938	2503252	1.32508e-05	2.91164e-05	4.89124e-05	2.50522e-05	1.35476e-05	9.06645e-05	1.30208e-05	0.000112475	3.83658e-05	2.53117e-05	1.4012e-05	1.44425e-05	1.42077e-05	4.69496e-05	1.33693e-05	4.57105e-05	1.66594e-05	0.000125473	1.72981e-05	0.49748	6.55527e-05	2.21603e-05	0.000132491	4.73759e-05	0.00018903	3.84568e-05	5.54621e-05	0.000444298	2.60721e-05	2.75251e-05	0.000180041	7.49877e-05	1.87591e-05	0.00014794	0.000438229	3.62199e-05	0.000164351	0.989867	1.4747e-05	2.24636e-05	4.77605e-05	0.000455783	0.999943	2.43435e-05	2.30811e-05	2.5731e-05
chrX	19	2503253	2578613	1.56879e-05	2.1138e-05	0.000143283	3.36603e-05	1.47881e-05	3.80074e-05	2.09306e-05	2.29983e-05	1.814e-05	1.64776e-05	1.84691e-05	3.13274e-05	1.60966e-05	2.83351e-05	1.31337e-05	0.000114025	1.52347e-05	0.00030408	4.02631e-05	0.605421	2.10093e-05	4.57033e-05	0.000431651	2.58331e-05	0.0010862	2.11563e-05	2.88896e-05	0.000662284	2.41311e-05	4.9429e-05	0.0002406	1.85877e-05	5.41169e-05	8.31262e-05	0.000659878	2.34919e-05	5.83934e-05	0.986433	2.70909e-05	3.76601e-05	1.64291e-05	7.10753e-05	0.999943	2.63269e-05	1.77804e-05	2.07126e-05
chrX	20	2578614	2644086	1.50591e-05	1.3985e-05	9.02711e-05	2.28078e-05	2.57171e-05	0.000100712	5.40914e-05	2.03718e-05	2.07673e-05	3.18272e-05	3.26725e-05	2.12783e-05	1.30697e-05	4.085e-05	1.25546e-05	5.33386e-05	1.82255e-05	0.000202914	3.05702e-05	0.636709	4.06856e-05	0.000114887	0.000381605	2.53417e-05	0.00381094	4.44301e-05	1.61789e-05	0.000283388	1.58112e-05	0.000360567	0.000191245	1.44395e-05	6.58396e-05	2.3396e-05	0.000806089	2.11009e-05	2.04619e-05	0.984283	2.17518e-05	0.000185251	1.73139e-05	2.01519e-05	0.999927	1.48955e-05	1.77609e-05	2.61379e-05
chrX	21	2644087	2713713	2.87673e-05	1.8327e-05	2.54028e-05	1.35507e-05	1.41197e-05	2.98991e-05	0.000312714	1.31964e-05	5.73883e-05	2.16282e-05	2.47216e-05	2.46415e-05	1.43568e-05	9.03346e-05	1.33002e-05	2.5952e-05	4.54396e-05	3.77962e-05	2.2491e-05	0.645055	0.000122653	0.000167408	0.000110532	2.32422e-05	0.0282268	0.000169731	3.2585e-05	5.41092e-05	1.49978e-05	0.000739076	0.000207861	2.65948e-05	9.35859e-05	3.14171e-05	0.000178459	1.76135e-05	3.9648e-05	0.977616	1.84741e-05	0.00055307	2.99158e-05	2.93852e-05	0.999942	2.46444e-05	6.33245e-05	3.02158e-05
chrX	22	2713714	2785986	3.06936e-05	6.95115e-05	2.28807e-05	1.25684e-05	1.86013e-05	3.16751e-05	0.000244646	1.47542e-05	1.81507e-05	2.65989e-05	3.23505e-05	8.60844e-05	1.30649e-05	3.83166e-05	1.49983e-05	5.30219e-05	1.68186e-05	3.577e-05	1.43955e-05	0.639725	4.44145e-05	0.001166	3.18249e-05	7.66845e-05	0.0813824	0.000384976	0.000126781	8.22885e-05	3.38238e-05	0.000233655	8.94724e-05	1.93238e-05	2.22611e-05	4.3991e-05	8.0543e-05	1.83923e-05	0.000250995	0.951145	4.01621e-05	7.49885e-05	6.05176e-05	0.000175836	0.999941	8.22186e-05	0.000533978	0.000174566
chrX	23	2785987	2843296	9.43969e-05	4.08721e-05	4.21065e-05	1.30241e-05	2.23954e-05	1.81596e-05	5.22779e-05	2.57713e-05	2.47569e-05	1.90376e-05	4.7708e-05	2.31129e-05	1.85335e-05	1.73551e-05	1.32206e-05	2.1912e-05	1.33248e-05	2.02838e-05	1.5591e-05	0.659645	1.92985e-05	0.00424383	2.31109e-05	2.05552e-05	0.0942118	7.29824e-05	3.42184e-05	5.30297e-05	1.71495e-05	4.12884e-05	5.52535e-05	1.53543e-05	1.62211e-05	0.000103611	3.37657e-05	1.72416e-05	0.000113763	0.857069	4.19728e-05	4.52097e-05	7.77238e-05	0.00169118	0.999936	0.000280866	0.0025901	0.00129452
chrX	24	2843297	2912893	2.23346e-05	2.43664e-05	3.24739e-05	1.22837e-05	7.82159e-05	1.71288e-05	1.85345e-05	1.44526e-05	2.45316e-05	1.97906e-05	9.37976e-05	1.7498e-05	2.98177e-05	2.39404e-05	1.94592e-05	2.0462e-05	1.73634e-05	2.44612e-05	1.30965e-05	0.660753	1.42893e-05	0.00443955	2.43235e-05	2.50797e-05	0.13183	7.56573e-05	3.15249e-05	5.21626e-05	1.703e-05	4.93344e-05	0.000138241	3.64363e-05	4.25837e-05	0.000411756	5.73757e-05	4.3479e-05	0.000172157	0.493223	1.54139e-05	6.12409e-05	0.00041883	0.00170324	0.999942	0.00131782	0.00260135	0.00774084
chrX	25	2912894	2989621	1.61452e-05	1.6566e-05	9.95801e-05	1.27365e-05	3.2279e-05	5.22065e-05	2.11028e-05	1.94998e-05	1.66076e-05	3.32265e-05	0.000213418	2.01057e-05	2.00493e-05	3.71241e-05	1.65152e-05	8.35857e-05	1.37365e-05	4.37429e-05	1.75958e-05	0.646645	1.77135e-05	0.00209033	1.9824e-05	2.69894e-05	0.147035	6.55757e-05	5.08746e-05	4.22449e-05	2.23002e-05	2.42478e-05	7.26768e-05	1.63602e-05	4.1558e-05	0.00110361	2.466e-05	4.42392e-05	0.000419155	0.447769	1.5733e-05	2.60159e-05	0.000186573	0.000230324	0.999949	0.00128393	0.000437637	0.0350621
chrX	26	2989622	3063232	1.95709e-05	2.21032e-05	3.27567e-05	1.60201e-05	3.5256e-05	2.80486e-05	3.65572e-05	1.55545e-05	3.09618e-05	2.49961e-05	0.000505825	1.81747e-05	1.7469e-05	2.28373e-05	3.55332e-05	2.45871e-05	1.44022e-05	2.19329e-05	1.57497e-05	0.582188	5.28384e-05	0.00120268	3.74364e-05	1.78227e-05	0.163411	0.000124636	2.30563e-05	3.53303e-05	2.64641e-05	1.41676e-05	3.957e-05	1.99847e-05	2.36365e-05	0.000882049	7.82027e-05	2.08791e-05	0.0006756	0.444455	1.32773e-05	2.84224e-05	8.94172e-05	9.97357e-05	0.999938	0.00023375	0.000201314	0.041704
chrX	27	3063233	3130352	1.57853e-05	4.6316e-05	1.5268e-05	1.39141e-05	7.48405e-05	3.41635e-05	2.31903e-05	1.72743e-05	1.72962e-05	4.86402e-05	0.000226095	4.04642e-05	1.42514e-05	1.76245e-05	0.000201353	1.3574e-05	1.37029e-05	2.44315e-05	1.53994e-05	0.467199	4.8854e-05	0.000640337	1.64127e-05	2.32748e-05	0.169319	0.000539383	4.65371e-05	2.39066e-05	0.000108629	2.04833e-05	0.000181558	1.70262e-05	1.71719e-05	0.000429142	7.87971e-05	3.75749e-05	0.00185339	0.447964	1.67813e-05	5.68662e-05	7.05041e-05	0.000324882	0.999944	9.31232e-05	0.000593274	0.0935573
chrX	28	3130353	3180752	1.92086e-05	2.02472e-05	1.92064e-05	1.48655e-05	2.95602e-05	4.57836e-05	1.88898e-05	1.71753e-05	2.08656e-05	2.1589e-05	0.000393383	3.08105e-05	1.65862e-05	1.27757e-05	3.44747e-05	1.35531e-05	2.24015e-05	1.87603e-05	2.06203e-05	0.0756186	0.000199048	0.000570092	2.50542e-05	1.86793e-05	0.16389	0.000200652	1.59992e-05	2.45572e-05	8.08852e-05	1.71489e-05	2.90733e-05	1.48588e-05	3.69914e-05	0.000143983	0.000386202	1.56634e-05	0.00436392	0.437279	3.47257e-05	2.82742e-05	3.40583e-05	5.0361e-05	0.99995	4.82967e-05	0.000117861	0.107254
chrX	29	3180753	3250692	1.35963e-05	2.38495e-05	2.5795e-05	1.67895e-05	3.80003e-05	1.79972e-05	4.21349e-05	2.33733e-05	5.92709e-05	1.78092e-05	0.0002709	4.03211e-05	3.18771e-05	1.23583e-05	2.37362e-05	1.64277e-05	1.46036e-05	6.19828e-05	1.68307e-05	0.00798475	0.000167714	0.000443666	7.77234e-05	1.38506e-05	0.138802	7.66928e-05	1.61651e-05	0.000120961	9.19854e-05	1.53424e-05	1.5376e-05	1.36233e-05	4.71517e-05	0.000106597	0.000524822	1.30539e-05	0.013244	0.439406	1.94048e-05	2.51842e-05	8.34102e-05	4.54159e-05	0.999951	0.000155437	9.23261e-05	0.111317
chrX	30	3250693	3322703	1.98679e-05	3.3376e-05	1.6933e-05	1.40333e-05	2.11088e-05	3.37553e-05	7.02851e-05	3.35128e-05	2.39054e-05	1.94463e-05	0.000388601	4.69131e-05	2.17596e-05	1.28933e-05	2.42859e-05	3.12258e-05	2.57814e-05	0.000210281	1.71802e-05	0.000826589	2.79571e-05	9.37653e-05	0.000106628	1.41958e-05	0.103383	0.00016247	2.62209e-05	6.54054e-05	8.60406e-05	1.86865e-05	1.8217e-05	1.5807e-05	0.00023441	3.67241e-05	0.000495539	1.58144e-05	0.102787	0.425746	1.49127e-05	6.91415e-05	0.000682718	0.000206564	0.999947	0.000662985	8.0618e-05	0.105616
chrX	31	3322704	3381487	1.35343e-05	5.43734e-05	2.28388e-05	1.7796e-05	5.56662e-05	2.93987e-05	7.95967e-05	2.37813e-05	7.09864e-05	3.63837e-05	6.29821e-05	1.85899e-05	1.55014e-05	1.97421e-05	1.89852e-05	1.9768e-05	6.14871e-05	0.000213839	2.8343e-05	0.000116815	1.67473e-05	7.51523e-05	5.1109e-05	1.97373e-05	0.0398808	6.37889e-05	5.38742e-05	2.98452e-05	5.75118e-05	4.94346e-05	1.81736e-05	2.65313e-05	7.86516e-05	3.55777e-05	0.000352042	2.72158e-05	0.298052	0.373202	2.07832e-05	2.35915e-05	0.00314873	6.71731e-05	0.999945	0.000225376	0.000466133	0.113529
chrX	32	3381488	3447230	1.64085e-05	1.91626e-05	1.40795e-05	3.20307e-05	3.17006e-05	2.24756e-05	1.8723e-05	2.54926e-05	0.00050582	4.16703e-05	2.00248e-05	1.67343e-05	1.46198e-05	8.72042e-05	2.16517e-05	2.49938e-05	0.000128097	3.71625e-05	1.38797e-05	2.44659e-05	2.87064e-05	4.45563e-05	2.45915e-05	7.23399e-05	0.0148516	3.99286e-05	3.89807e-05	2.65824e-05	0.000294064	0.000208182	2.57535e-05	2.45638e-05	6.71031e-05	2.04186e-05	0.000995098	6.8235e-05	0.793546	0.168305	5.05634e-05	3.37928e-05	0.0143157	0.00020374	0.999946	0.000364131	0.00133716	0.110879
chrX	33	3447231	3520641	3.20821e-05	1.57246e-05	1.23558e-05	2.12712e-05	2.76615e-05	1.53818e-05	1.30514e-05	4.683e-05	0.000137786	1.74258e-05	3.2165e-05	2.94834e-05	1.30062e-05	3.08009e-05	2.74023e-05	4.14813e-05	0.000570355	3.01651e-05	1.2989e-05	2.60211e-05	1.61675e-05	3.50725e-05	1.61848e-05	3.82062e-05	0.00907029	2.52115e-05	0.000152661	4.08655e-05	0.000689908	3.20158e-05	1.77247e-05	3.76263e-05	7.26008e-05	4.15315e-05	0.00477235	1.90229e-05	0.917565	0.142868	7.01369e-05	5.69884e-05	0.0169162	7.46094e-05	0.999934	6.99959e-05	0.00652318	0.0942956
chrX	34	3520642	3568917	0.000101702	3.86408e-05	1.24316e-05	5.22294e-05	1.51901e-05	3.41137e-05	1.27862e-05	3.04384e-05	7.41575e-05	2.14812e-05	0.000204244	0.000119159	1.76659e-05	2.19719e-05	1.6511e-05	4.08015e-05	9.32347e-05	1.62065e-05	1.69625e-05	2.56684e-05	1.46219e-05	2.05962e-05	1.86447e-05	0.000115497	0.00832739	0.000104196	0.000616952	0.000115758	0.000128144	1.73792e-05	1.47815e-05	0.000151349	0.000398303	0.000104591	0.0234242	2.01995e-05	0.947841	0.14275	0.000453425	8.15813e-05	0.0157268	0.000150551	0.999937	7.33477e-05	0.00743002	0.0290436
chrX	35	3568918	3659526	2.22534e-05	5.69133e-05	1.28236e-05	2.00297e-05	1.52945e-05	3.39232e-05	1.71663e-05	2.89822e-05	2.3846e-05	2.05671e-05	7.61229e-05	0.000311144	1.63799e-05	1.78784e-05	1.77663e-05	0.000218556	4.94017e-05	1.36116e-05	3.7736e-05	2.50018e-05	3.24164e-05	1.64272e-05	2.73268e-05	0.000764583	0.00509066	4.10847e-05	0.000158272	0.000208693	9.94681e-05	4.19408e-05	1.31572e-05	5.10717e-05	5.46966e-05	5.52977e-05	0.06402	1.58645e-05	0.957263	0.140961	6.67445e-05	2.6926e-05	0.00803463	0.000670835	0.99993	6.10167e-05	0.0151066	0.00817467
chrX	36	3659527	3736947	1.34384e-05	1.84716e-05	1.55696e-05	4.48454e-05	4.1385e-05	0.000143419	1.27629e-05	2.34392e-05	1.60218e-05	2.94262e-05	3.96429e-05	0.000308163	4.84106e-05	1.96095e-05	2.90778e-05	9.27186e-05	2.75402e-05	1.43514e-05	2.05353e-05	2.13792e-05	7.58151e-05	1.39357e-05	0.000154945	0.00270333	0.00297465	3.61225e-05	3.42507e-05	0.00016599	0.000245542	8.35645e-05	1.77434e-05	2.54633e-05	1.93926e-05	2.26934e-05	0.108969	3.15561e-05	0.958615	0.143832	5.44377e-05	4.56266e-05	0.0074264	0.000481624	0.99988	5.56687e-05	0.0163723	0.0051668
chrX	37	3736948	3792464	1.44443e-05	1.94717e-05	4.30245e-05	2.84071e-05	1.97747e-05	8.64318e-05	1.28184e-05	2.18548e-05	1.70516e-05	1.60474e-05	4.93273e-05	0.000386279	3.38268e-05	3.30727e-05	1.70497e-05	4.08198e-05	1.41247e-05	3.10909e-05	6.11715e-05	7.34e-05	6.29805e-05	2.61525e-05	0.00117863	0.0038279	0.000554596	5.03816e-05	2.17732e-05	6.32407e-05	0.000174837	6.92296e-05	4.3565e-05	4.62982e-05	1.6196e-05	5.05689e-05	0.478009	3.17247e-05	0.954494	0.151169	0.000113925	2.44324e-05	0.00290882	6.69995e-05	0.999711	6.25111e-05	0.0139081	0.005573
chrX	38	3792465	3876459	1.34849e-05	3.13573e-05	4.44782e-05	1.98489e-05	2.03611e-05	1.95874e-05	1.51793e-05	2.27218e-05	2.36504e-05	1.29708e-05	2.57901e-05	0.000125188	6.53107e-05	3.54783e-05	2.0632e-05	1.87731e-05	1.47526e-05	0.000198925	2.41653e-05	2.04279e-05	0.000279077	9.60108e-05	0.00129276	0.00695536	0.00036342	5.23527e-05	8.01589e-05	0.000101267	5.13126e-05	5.3641e-05	2.5788e-05	6.13892e-05	1.32152e-05	4.76884e-05	0.577033	1.68341e-05	0.936721	0.157958	6.50428e-05	3.23672e-05	0.0019726	3.08994e-05	0.999827	5.74504e-05	0.00184016	0.0126719
chrX	39	3876460	3946371	2.27278e-05	1.73538e-05	9.17226e-05	1.738e-05	1.62323e-05	1.36351e-05	2.07497e-05	3.0186e-05	4.17912e-05	1.60133e-05	4.53261e-05	2.36162e-05	5.49022e-05	2.23835e-05	6.58675e-05	2.44554e-05	3.70501e-05	0.00033378	1.71881e-05	1.82828e-05	3.84927e-05	0.000110417	0.000503392	0.0159633	0.000101998	8.12753e-05	8.81578e-05	2.57867e-05	2.95083e-05	3.26921e-05	6.20549e-05	2.54494e-05	1.57009e-05	7.26199e-05	0.609408	1.73269e-05	0.925726	0.164212	4.89031e-05	1.73088e-05	0.0034624	5.2956e-05	0.999917	0.000160969	0.000268014	0.0181494
chrX	40	3946372	4026692	1.68492e-05	2.19177e-05	4.56563e-05	3.27741e-05	4.08676e-05	1.91182e-05	1.79286e-05	9.89323e-05	1.52178e-05	1.36227e-05	2.44222e-05	1.5571e-05	8.92384e-05	3.54428e-05	3.83828e-05	2.49975e-05	1.95772e-05	0.00047417	2.08965e-05	2.91635e-05	1.65893e-05	7.71821e-05	0.0005007	0.0174831	6.31029e-05	5.18537e-05	2.277e-05	2.33193e-05	3.72018e-05	2.11476e-05	6.86935e-05	3.65939e-05	4.5317e-05	5.97243e-05	0.851378	2.95905e-05	0.924652	0.199769	3.22814e-05	3.80311e-05	0.00306799	3.09691e-05	0.999937	0.00047356	5.28485e-05	0.0185915
chrX	41	4026693	4099879	1.95286e-05	2.35626e-05	0.000140548	2.63399e-05	1.89643e-05	3.38682e-05	3.049e-05	0.000858458	1.34352e-05	1.99285e-05	1.86493e-05	1.34513e-05	2.89854e-05	1.7013e-05	1.68216e-05	4.44469e-05	3.33444e-05	6.86209e-05	1.68944e-05	1.69718e-05	1.74201e-05	2.03749e-05	7.01207e-05	0.0147757	8.65688e-05	2.9268e-05	2.62347e-05	2.42163e-05	3.49276e-05	2.24272e-05	3.33484e-05	3.51568e-05	3.47706e-05	3.1767e-05	0.921613	0.000161581	0.914496	0.208301	2.33009e-05	2.11355e-05	0.0012387	2.93393e-05	0.999946	0.000173797	5.55905e-05	0.0139644
chrX	42	4099880	4154179	1.33745e-05	2.97253e-05	3.43532e-05	3.63083e-05	1.49168e-05	4.00568e-05	2.40901e-05	0.000748805	1.88774e-05	2.08861e-05	4.94544e-05	1.34429e-05	3.0516e-05	1.44882e-05	3.14651e-05	8.67234e-05	2.57801e-05	1.8595e-05	1.74255e-05	4.13523e-05	5.8565e-05	2.33818e-05	3.78513e-05	0.00191646	0.000163164	2.12544e-05	1.59003e-05	1.89737e-05	1.70439e-05	2.30662e-05	8.07454e-05	1.86397e-05	3.91792e-05	4.21846e-05	0.978453	0.00131824	0.872748	0.206073	5.02695e-05	6.97457e-05	0.00146866	4.16074e-05	0.999947	0.000107599	5.54989e-05	0.0140319
chrX	43	4154180	4236168	1.64509e-05	4.86002e-05	2.32435e-05	1.69397e-05	1.3146e-05	2.56792e-05	3.20328e-05	0.000411444	7.75452e-05	1.41293e-05	5.02567e-05	1.29523e-05	2.5747e-05	3.11196e-05	0.000205385	2.55417e-05	3.22492e-05	1.66692e-05	2.11236e-05	2.01277e-05	1.93391e-05	7.66864e-05	7.33156e-05	0.00070101	0.000429608	4.33914e-05	3.27074e-05	4.17166e-05	2.44873e-05	3.19183e-05	0.000516256	2.87167e-05	3.86978e-05	3.68065e-05	0.992836	0.00313177	0.699156	0.185544	6.59883e-05	0.000305516	0.00434244	9.32263e-05	0.999949	7.07107e-05	0.000184932	0.0258999
chrX	44	4236169	4292061	1.28255e-05	1.68319e-05	1.56073e-05	1.31447e-05	1.74936e-05	3.11908e-05	6.17533e-05	9.14251e-05	5.39975e-05	1.99664e-05	1.99586e-05	1.84719e-05	2.10827e-05	0.00018722	0.000350448	3.24936e-05	3.81102e-05	4.09027e-05	2.3843e-05	1.82518e-05	1.36527e-05	2.71976e-05	0.000116759	8.52028e-05	0.000152754	0.000284777	7.98276e-05	4.83766e-05	0.000113492	6.59146e-05	6.73684e-05	7.50955e-05	4.26543e-05	2.08486e-05	0.996855	0.00297354	0.171831	0.103254	3.61468e-05	0.000565105	0.0061314	0.00030568	0.999946	1.94173e-05	0.000468716	0.113342
chrX	45	4292062	4352812	1.27515e-05	1.33917e-05	1.41104e-05	1.42673e-05	5.21487e-05	1.9851e-05	2.04737e-05	9.31437e-05	2.70317e-05	3.28243e-05	1.83555e-05	5.04128e-05	8.44495e-05	4.74285e-05	0.000210663	0.00012265	1.89963e-05	4.72924e-05	1.6039e-05	2.01972e-05	1.95402e-05	2.28298e-05	5.30876e-05	3.38265e-05	0.000128516	4.58698e-05	1.9353e-05	2.26429e-05	0.000115783	5.44457e-05	2.10783e-05	3.68268e-05	1.94421e-05	5.80839e-05	0.997869	0.000374649	0.0211069	0.0421623	2.70613e-05	0.00338648	0.00545097	4.94032e-05	0.999945	2.40712e-05	0.000349015	0.207533
chrX	46	4352813	4412930	1.77837e-05	1.94649e-05	1.97351e-05	1.30735e-05	5.95831e-05	2.1381e-05	1.82266e-05	2.5459e-05	0.000101991	3.38378e-05	2.11654e-05	2.05306e-05	0.000390447	0.000110435	4.24646e-05	2.57639e-05	2.87353e-05	1.94374e-05	1.8128e-05	1.66098e-05	1.66478e-05	2.54735e-05	2.30119e-05	3.12816e-05	5.92953e-05	4.5693e-05	1.52668e-05	7.22196e-05	8.81954e-05	5.29107e-05	3.96355e-05	9.00189e-05	3.70416e-05	0.000162152	0.997661	9.18076e-05	0.00269991	0.0229729	3.73638e-05	0.022105	0.00110998	5.00031e-05	0.999944	6.6086e-05	0.00103252	0.24307
chrX	47	4412931	4463504	4.44131e-05	1.6382e-05	6.03849e-05	1.74223e-05	1.83195e-05	4.95203e-05	2.86582e-05	2.11502e-05	6.37491e-05	1.61583e-05	9.36579e-05	1.33273e-05	9.38364e-05	9.15119e-05	1.96886e-05	3.03968e-05	1.40937e-05	4.57254e-05	5.7897e-05	4.47223e-05	2.77195e-05	2.40709e-05	2.34131e-05	3.23768e-05	9.65189e-05	2.42773e-05	1.49197e-05	5.56376e-05	0.000211246	5.81498e-05	3.68279e-05	2.42242e-05	1.48499e-05	5.18763e-05	0.995955	3.02639e-05	0.000942761	0.00278935	2.08015e-05	0.0278206	0.00027789	3.74967e-05	0.999945	0.000151	0.00125096	0.251317
chrX	48	4463505	4528637	4.79319e-05	1.4661e-05	9.21237e-05	1.44411e-05	1.35483e-05	0.000286618	1.44571e-05	1.75044e-05	3.96916e-05	2.88793e-05	6.71887e-05	1.37492e-05	2.841e-05	3.31544e-05	1.41881e-05	0.000120376	1.4634e-05	3.24275e-05	2.23811e-05	1.98893e-05	3.04681e-05	2.93648e-05	3.36452e-05	2.02397e-05	3.58638e-05	4.33808e-05	2.78807e-05	1.83874e-05	3.231e-05	2.74518e-05	2.33098e-05	2.16878e-05	1.28518e-05	2.14557e-05	0.992361	1.43153e-05	0.00115616	0.000322966	1.57665e-05	0.027575	9.65995e-05	0.000113556	0.999946	0.000696886	0.000141048	0.247366
chrX	49	4528638	4590708	1.85119e-05	1.34019e-05	0.000133763	2.7843e-05	2.02847e-05	4.25217e-05	1.68096e-05	1.34643e-05	3.77627e-05	1.76445e-05	5.91024e-05	1.60066e-05	5.98218e-05	2.92173e-05	2.43287e-05	2.31545e-05	3.58629e-05	0.000162046	3.50319e-05	2.26416e-05	1.43438e-05	0.000169905	4.81033e-05	2.73842e-05	6.91691e-05	1.85201e-05	1.37432e-05	2.67657e-05	1.57656e-05	4.00263e-05	1.37882e-05	9.04575e-05	1.45959e-05	2.76493e-05	0.979304	1.4027e-05	0.000166726	9.99078e-05	1.78277e-05	0.0208969	9.63696e-05	5.02258e-05	0.999947	0.00595677	4.15197e-05	0.223985
chrX	50	4590709	4655386	1.62244e-05	1.91157e-05	7.507e-05	1.40256e-05	5.89692e-05	2.64163e-05	1.46004e-05	2.02679e-05	2.63651e-05	1.5753e-05	9.06164e-05	1.72435e-05	1.81223e-05	2.20863e-05	1.3573e-05	1.54547e-05	1.49306e-05	3.26277e-05	1.52127e-05	7.99608e-05	1.41043e-05	0.000687697	2.70929e-05	2.48207e-05	0.000103532	4.07608e-05	1.29976e-05	7.92697e-05	2.77264e-05	1.93394e-05	1.55415e-05	2.20056e-05	1.6353e-05	3.8504e-05	0.929011	2.9365e-05	7.64739e-05	0.000181022	2.13249e-05	0.0203865	0.000508667	1.62302e-05	0.99995	0.0598842	6.33993e-05	0.137354
chrX	51	4655387	4718173	4.60331e-05	1.39046e-05	0.000134084	1.57023e-05	0.00040323	2.72962e-05	3.0088e-05	1.63962e-05	1.50123e-05	1.53794e-05	2.12486e-05	1.64775e-05	2.26727e-05	2.01223e-05	1.46618e-05	1.37984e-05	1.60286e-05	4.59165e-05	2.00851e-05	0.000592549	2.09826e-05	0.000228838	5.53631e-05	1.57954e-05	7.40283e-05	0.000149239	1.8627e-05	0.000523839	0.000167193	2.86176e-05	4.15952e-05	2.78664e-05	1.47725e-05	7.82636e-05	0.730422	0.000165514	4.53176e-05	0.00117178	6.97825e-05	0.0284894	0.00187947	1.36232e-05	0.999946	0.612553	0.000326358	0.0164907
chrX	52	4718174	4785515	0.000136577	2.22638e-05	0.000123617	2.51514e-05	0.000209931	1.82102e-05	1.60402e-05	2.47675e-05	2.29371e-05	2.89571e-05	2.25916e-05	4.06218e-05	1.46634e-05	1.37954e-05	2.44814e-05	2.35035e-05	2.04731e-05	2.21971e-05	6.21214e-05	0.00193831	2.78818e-05	5.67878e-05	8.27476e-05	2.61213e-05	5.13018e-05	0.000834408	4.02423e-05	0.000154686	9.20808e-05	2.53757e-05	2.25419e-05	6.50093e-05	1.44217e-05	0.000521702	0.701179	0.000160173	8.08476e-05	0.00560901	0.000305346	0.0423408	0.00811573	2.3189e-05	0.999945	0.756961	0.0018245	0.00447984
chrX	53	4785516	4856042	2.88565e-05	3.56119e-05	0.000212297	1.6777e-05	4.35142e-05	1.7029e-05	3.24919e-05	1.38945e-05	1.65969e-05	8.10812e-05	2.40434e-05	1.56003e-05	2.60863e-05	2.00147e-05	2.64937e-05	0.000124479	1.52078e-05	2.42748e-05	3.35805e-05	0.0149212	9.3678e-05	5.86437e-05	0.000133923	0.000135754	2.01221e-05	0.000423346	2.94032e-05	8.40698e-05	0.000135176	6.47671e-05	2.36205e-05	2.84091e-05	2.09299e-05	0.000398235	0.704806	0.00037355	3.62258e-05	0.00779282	0.000176753	0.0727689	0.00939923	0.000106405	0.999942	0.797308	0.00167648	0.0035447
chrX	54	4856043	4917506	4.02181e-05	1.78725e-05	8.5141e-05	1.65966e-05	1.6797e-05	1.26297e-05	2.63573e-05	1.73452e-05	1.30714e-05	3.32757e-05	1.86438e-05	1.6333e-05	0.000108047	1.98489e-05	1.56797e-05	3.88321e-05	3.3562e-05	5.5919e-05	1.82157e-05	0.109778	0.000813491	0.000217347	3.59043e-05	3.19105e-05	3.43348e-05	0.000100155	1.65078e-05	2.09165e-05	7.84609e-05	3.01845e-05	1.61383e-05	0.000100154	2.56404e-05	0.000173231	0.697345	8.97647e-05	4.72334e-05	0.0167532	4.55586e-05	0.113735	0.00929838	7.87905e-05	0.999943	0.807438	0.000487831	0.00388367
chrX	55	4917507	4987750	1.9056e-05	1.56052e-05	2.43959e-05	1.45753e-05	1.73786e-05	1.23311e-05	2.27385e-05	1.30288e-05	1.72196e-05	3.17795e-05	1.28688e-05	1.36114e-05	3.49914e-05	1.39167e-05	1.2591e-05	2.6203e-05	1.57577e-05	3.33597e-05	2.68143e-05	0.713434	0.00630691	3.82722e-05	4.00401e-05	1.43267e-05	8.44661e-05	4.85081e-05	1.58704e-05	1.39069e-05	2.0089e-05	1.52326e-05	1.28389e-05	2.8544e-05	1.438e-05	4.35446e-05	0.66377	2.53738e-05	5.36289e-05	0.0827294	2.15068e-05	0.124908	0.0180521	0.000129927	0.999943	0.805893	0.000228744	0.0101322
chrX	56	4987751	5050495	4.54794e-05	1.93409e-05	3.96866e-05	1.24306e-05	1.67472e-05	1.29032e-05	1.99347e-05	1.38993e-05	1.28871e-05	1.54943e-05	1.23025e-05	2.21915e-05	2.60944e-05	1.36852e-05	1.25376e-05	1.59989e-05	1.48247e-05	1.52504e-05	1.67212e-05	0.88879	0.00738279	2.0851e-05	4.03296e-05	1.4798e-05	0.00011296	1.98993e-05	1.33435e-05	1.90077e-05	2.39553e-05	1.59182e-05	1.45915e-05	2.4486e-05	1.77216e-05	2.19495e-05	0.649575	4.91611e-05	3.40711e-05	0.604764	1.33371e-05	0.123996	0.109243	0.000619447	0.999947	0.787509	0.000659492	0.074608
chrX	57	5050496	5112445	0.000180473	4.32292e-05	7.93607e-05	1.27086e-05	1.97287e-05	1.76787e-05	3.48901e-05	2.94645e-05	1.26158e-05	1.41734e-05	1.23697e-05	1.33929e-05	4.04787e-05	2.27355e-05	1.25069e-05	1.46279e-05	2.37148e-05	1.32102e-05	3.24771e-05	0.933789	0.00567378	1.5294e-05	0.00018471	2.49764e-05	5.23792e-05	1.51019e-05	1.73012e-05	6.57268e-05	3.42452e-05	4.68294e-05	2.45951e-05	1.55743e-05	2.61564e-05	1.79625e-05	0.658953	2.30677e-05	4.52677e-05	0.734748	1.50483e-05	0.108537	0.138871	0.00242464	0.999946	0.790204	0.000934037	0.739247
chrX	58	5112446	5176652	0.000100507	4.12267e-05	4.74903e-05	1.68565e-05	8.15511e-05	1.65835e-05	0.000116219	0.000116686	1.41719e-05	2.04567e-05	1.36308e-05	1.4939e-05	6.55131e-05	1.95199e-05	1.22495e-05	1.25897e-05	2.15855e-05	1.77998e-05	7.73064e-05	0.94613	0.000757846	1.46133e-05	0.000128494	1.66851e-05	0.000195057	3.03955e-05	3.93468e-05	2.90032e-05	0.000105977	4.04718e-05	1.47021e-05	1.26649e-05	0.000144787	2.0289e-05	0.653708	3.16993e-05	1.83849e-05	0.770949	3.12444e-05	0.0513324	0.145798	0.00238879	0.999946	0.78137	0.000116316	0.926552
chrX	59	5176653	5230485	2.83865e-05	2.16794e-05	0.000108326	2.08314e-05	0.000147007	1.35852e-05	5.89835e-05	6.5596e-05	1.27354e-05	2.40683e-05	2.66109e-05	3.98241e-05	2.3617e-05	3.16546e-05	1.2184e-05	1.42866e-05	9.01743e-05	3.29798e-05	1.98053e-05	0.948402	0.000321365	1.31527e-05	4.37099e-05	3.11954e-05	0.00012232	4.75367e-05	3.95951e-05	8.77871e-05	8.55172e-05	1.53451e-05	1.63891e-05	1.32442e-05	6.23849e-05	4.83637e-05	0.627133	1.44738e-05	1.65869e-05	0.779622	2.0251e-05	0.0144168	0.1427	0.000334344	0.999951	0.74484	3.58608e-05	0.979338
chrX	60	5230486	5312863	5.07667e-05	2.93696e-05	2.83022e-05	2.24044e-05	2.71534e-05	2.24358e-05	5.77795e-05	3.4171e-05	1.40974e-05	1.80432e-05	0.00010739	1.61408e-05	1.70545e-05	0.000158809	1.2477e-05	2.4617e-05	2.14368e-05	2.6905e-05	1.91375e-05	0.962216	0.000272469	1.66686e-05	4.52536e-05	1.83511e-05	0.00033079	2.81836e-05	0.000162379	2.64809e-05	0.000483053	1.55259e-05	1.94827e-05	2.22944e-05	6.37397e-05	0.000112826	0.521961	1.41833e-05	1.29263e-05	0.775713	1.75511e-05	0.00631757	0.122235	9.56215e-05	0.99995	0.605105	1.82964e-05	0.994397
chrX	61	5312864	5363554	2.57653e-05	3.44338e-05	4.73487e-05	5.14397e-05	2.08565e-05	1.77307e-05	2.06631e-05	5.88515e-05	1.9956e-05	1.47716e-05	0.000199717	2.32561e-05	2.03419e-05	0.000101457	1.22998e-05	1.5134e-05	1.58185e-05	0.000129774	4.16445e-05	0.965148	7.62635e-05	4.72945e-05	2.49058e-05	5.02559e-05	0.000635631	1.9199e-05	0.000465532	2.16463e-05	0.00016285	2.2172e-05	7.95733e-05	7.69481e-05	1.78893e-05	2.34194e-05	0.447731	2.99877e-05	1.48818e-05	0.753978	1.46875e-05	0.00212929	0.119402	0.000104912	0.999949	0.120767	4.73566e-05	0.998447
chrX	62	5363555	5423426	1.61834e-05	2.21938e-05	0.000147524	1.62718e-05	1.39471e-05	1.80017e-05	2.28051e-05	3.31539e-05	1.36338e-05	1.27612e-05	0.00099038	2.02666e-05	1.88069e-05	4.77798e-05	1.25893e-05	2.8486e-05	1.85815e-05	9.85063e-05	1.69275e-05	0.963027	2.8125e-05	6.14449e-05	1.59214e-05	1.63163e-05	0.000284431	1.29924e-05	5.91278e-05	1.83618e-05	2.75865e-05	1.41192e-05	0.000326716	5.86011e-05	1.75476e-05	2.05168e-05	0.440969	1.49804e-05	1.88741e-05	0.667167	1.24968e-05	0.000219291	0.100502	5.19595e-05	0.999955	0.0273904	2.36972e-05	0.999542
chrX	63	5423427	5474214	1.75074e-05	1.59659e-05	0.000570024	1.51617e-05	1.82394e-05	1.4203e-05	5.4733e-05	3.23345e-05	1.6094e-05	1.25942e-05	0.0006322	4.2142e-05	2.85648e-05	0.000126975	1.59051e-05	2.90581e-05	2.72183e-05	2.79962e-05	1.74347e-05	0.969911	1.60802e-05	4.39109e-05	1.51949e-05	1.65038e-05	0.000197254	1.29942e-05	2.17899e-05	3.93116e-05	1.71549e-05	1.33492e-05	4.56347e-05	2.4216e-05	1.6978e-05	3.86978e-05	0.454756	1.38741e-05	3.05456e-05	0.661439	1.25566e-05	3.28371e-05	0.0292738	2.78959e-05	0.999954	0.0185213	4.81155e-05	0.999847
chrX	64	5474215	5529729	2.25166e-05	3.76406e-05	0.00183348	1.70455e-05	1.98094e-05	1.56077e-05	2.68511e-05	1.82651e-05	1.36205e-05	1.54842e-05	0.000120936	3.56693e-05	3.29663e-05	2.61572e-05	2.18496e-05	1.8647e-05	1.8552e-05	6.35567e-05	1.70561e-05	0.99077	2.26745e-05	8.9547e-05	3.70251e-05	1.42832e-05	6.75863e-05	1.92199e-05	2.37698e-05	3.82894e-05	1.73388e-05	2.26047e-05	1.62892e-05	3.61089e-05	1.28755e-05	2.07003e-05	0.590473	1.55256e-05	2.34052e-05	0.633863	1.53654e-05	1.45493e-05	0.0220082	1.38677e-05	0.999946	0.0165098	7.14309e-05	0.999923
chrX	65	5529730	5581296	1.43036e-05	2.08494e-05	0.00185649	1.98299e-05	1.53752e-05	1.34277e-05	1.90022e-05	4.04684e-05	2.25314e-05	1.39974e-05	9.31823e-05	1.48361e-05	1.51456e-05	3.10411e-05	3.20728e-05	1.86681e-05	1.96998e-05	7.15976e-05	1.35951e-05	0.996131	7.63853e-05	0.000151285	0.000237509	2.597e-05	1.79826e-05	2.83419e-05	1.77739e-05	3.01689e-05	2.01605e-05	1.62219e-05	2.01753e-05	1.81347e-05	1.27356e-05	1.39063e-05	0.886918	1.30648e-05	2.59428e-05	0.537656	3.2352e-05	1.26701e-05	0.0232146	1.32839e-05	0.999947	0.010239	6.00845e-05	0.999943
chrX	66	5581297	5634694	1.47206e-05	1.58438e-05	0.00214763	1.52687e-05	1.633e-05	2.09318e-05	1.2824e-05	1.53625e-05	1.54922e-05	1.87749e-05	2.16911e-05	1.39243e-05	2.13802e-05	1.86488e-05	1.74272e-05	4.53657e-05	1.28954e-05	0.000203841	1.33586e-05	0.997498	2.03393e-05	4.87827e-05	0.000259103	3.92929e-05	1.54797e-05	7.17512e-05	1.70453e-05	2.22467e-05	1.72655e-05	2.0904e-05	1.84234e-05	2.27954e-05	1.54061e-05	2.05273e-05	0.963993	1.74898e-05	0.000102494	0.248494	2.53324e-05	1.43132e-05	0.0327319	1.87483e-05	0.999941	0.00116416	1.70946e-05	0.999946
chrX	67	5634695	5696202	1.50965e-05	1.93797e-05	0.000877911	1.44738e-05	1.38101e-05	2.82502e-05	1.23765e-05	1.58317e-05	1.38061e-05	2.38512e-05	2.46678e-05	2.41627e-05	2.95798e-05	1.68305e-05	4.08126e-05	2.01945e-05	1.24188e-05	0.000561068	2.23314e-05	0.997392	2.64333e-05	0.000105767	6.32065e-05	4.84854e-05	1.81297e-05	0.000149393	1.71846e-05	5.01218e-05	2.55661e-05	1.7914e-05	1.49511e-05	1.54084e-05	4.14671e-05	2.33491e-05	0.982538	2.56675e-05	0.00014444	0.212393	3.04473e-05	2.20994e-05	0.0336189	2.44044e-05	0.999948	0.000211705	1.50086e-05	0.999942
chrX	68	5696203	5745402	2.73931e-05	4.82982e-05	0.00016363	3.04998e-05	1.35817e-05	9.66142e-05	1.38984e-05	3.36641e-05	2.58292e-05	4.12414e-05	2.04092e-05	2.82781e-05	1.60248e-05	1.91335e-05	1.7547e-05	2.43103e-05	1.33958e-05	0.000236365	0.000111148	0.996113	3.55026e-05	3.10323e-05	0.000103753	0.00024043	5.53263e-05	0.000133338	2.36873e-05	8.20692e-05	9.96296e-05	2.56743e-05	1.30729e-05	1.28424e-05	8.36386e-05	2.97739e-05	0.98715	1.79216e-05	0.000565817	0.205684	2.90435e-05	2.79931e-05	0.0292355	7.50723e-05	0.999946	0.000164986	1.48744e-05	0.99994
chrX	69	5745403	5808562	0.000128139	2.60052e-05	6.78673e-05	4.88675e-05	1.39194e-05	2.05514e-05	3.01808e-05	1.55931e-05	1.57247e-05	2.82059e-05	7.75304e-05	1.87262e-05	1.26453e-05	5.16201e-05	1.39896e-05	5.85745e-05	2.13941e-05	0.000139799	2.87872e-05	0.991146	2.90274e-05	3.9626e-05	9.206e-05	0.000238337	0.000110693	0.000366538	2.18814e-05	0.000183855	2.40448e-05	1.75363e-05	1.80065e-05	1.27769e-05	2.75728e-05	6.88491e-05	0.988097	5.2495e-05	0.00011609	0.174029	0.000118636	8.35224e-05	0.0107259	5.08614e-05	0.999946	0.000700283	1.66759e-05	0.999943
chrX	70	5808563	5873409	0.000391936	1.9684e-05	2.08957e-05	1.70241e-05	2.82619e-05	1.34962e-05	9.39406e-05	2.25405e-05	2.17658e-05	2.20077e-05	2.5607e-05	3.6335e-05	1.27481e-05	2.0124e-05	1.66226e-05	1.83155e-05	5.23909e-05	7.95777e-05	1.39451e-05	0.973937	0.000126584	2.66202e-05	3.35676e-05	0.000244915	0.000233749	0.000170043	3.67102e-05	0.000145992	3.37385e-05	3.80738e-05	6.74865e-05	1.71373e-05	4.81057e-05	1.82342e-05	0.989841	8.17316e-05	3.50086e-05	0.0592469	0.000103099	0.000490971	0.00592638	1.76822e-05	0.999948	0.000364617	5.17126e-05	0.999944
chrX	71	5873410	5918222	9.67437e-05	1.84888e-05	3.77841e-05	2.27043e-05	1.67194e-05	1.67974e-05	2.17697e-05	5.88301e-05	3.16775e-05	1.3535e-05	2.91855e-05	4.10878e-05	1.45867e-05	1.40952e-05	5.37709e-05	1.43065e-05	2.04471e-05	4.1043e-05	1.33441e-05	0.960547	0.000580147	1.76226e-05	4.62953e-05	7.23274e-05	8.66882e-05	5.71253e-05	5.1413e-05	3.96624e-05	2.41804e-05	2.10849e-05	4.60928e-05	2.78376e-05	1.71705e-05	1.37788e-05	0.996966	5.30326e-05	2.05787e-05	0.0484491	0.000158436	7.16955e-05	0.00515121	1.56568e-05	0.999946	4.69876e-05	4.12513e-05	0.999946
chrX	72	5918223	5970868	3.52951e-05	2.24716e-05	2.88235e-05	0.000109134	3.8279e-05	3.46241e-05	2.46757e-05	2.08597e-05	1.56325e-05	1.31725e-05	2.2107e-05	1.51682e-05	3.591e-05	1.25552e-05	0.000128979	2.42996e-05	4.51423e-05	7.36694e-05	1.92741e-05	0.917162	9.81677e-05	2.77932e-05	0.000113342	8.01951e-05	3.03273e-05	5.47949e-05	9.28255e-05	5.05321e-05	2.19533e-05	2.37433e-05	0.000216382	3.06197e-05	2.55591e-05	1.92126e-05	0.999033	5.26793e-05	1.63653e-05	0.0494588	8.61225e-05	2.95199e-05	0.000727566	1.99856e-05	0.999947	1.78715e-05	0.000105369	0.999951
chrX	73	5970869	6037228	1.54862e-05	3.20374e-05	0.000139982	8.61352e-05	2.30804e-05	1.89332e-05	4.35447e-05	1.76099e-05	2.35125e-05	1.27669e-05	2.02885e-05	1.35981e-05	1.51786e-05	1.35948e-05	2.4386e-05	2.57449e-05	2.91253e-05	0.00014036	1.50815e-05	0.749197	3.57641e-05	0.000111287	0.000152911	2.96135e-05	1.83505e-05	6.29762e-05	3.42327e-05	6.38526e-05	2.26446e-05	1.8306e-05	0.000118631	1.49735e-05	5.49498e-05	1.421e-05	0.99961	2.52412e-05	4.3329e-05	0.0704738	4.30135e-05	1.9713e-05	0.000123345	1.77415e-05	0.999948	2.88119e-05	2.77272e-05	0.999949
chrX	74	6037229	6101083	2.00695e-05	1.76563e-05	0.000103569	6.42875e-05	4.2309e-05	3.16007e-05	0.000130082	3.36793e-05	0.0001064	1.68434e-05	1.49067e-05	2.17881e-05	1.67658e-05	2.60359e-05	1.64929e-05	2.42047e-05	4.74574e-05	5.89118e-05	1.33866e-05	0.117474	1.65915e-05	2.47505e-05	0.000121884	4.63627e-05	5.1218e-05	4.17128e-05	6.90733e-05	8.98759e-05	2.95603e-05	5.84495e-05	4.22703e-05	1.85189e-05	2.48059e-05	2.51943e-05	0.999708	3.11059e-05	2.62874e-05	0.166569	4.12827e-05	6.77687e-05	2.75067e-05	2.52176e-05	0.999948	4.95626e-05	1.63607e-05	0.999948
chrX	75	6101084	6165328	1.30248e-05	2.27766e-05	0.000461933	1.76997e-05	1.56028e-05	9.6929e-05	4.81368e-05	0.000180415	4.7904e-05	1.65804e-05	2.25044e-05	1.36299e-05	2.21448e-05	1.70863e-05	1.50122e-05	1.65601e-05	1.74921e-05	2.742e-05	1.97483e-05	0.0552187	1.98908e-05	3.17677e-05	0.000653534	4.29612e-05	0.000130305	3.3654e-05	3.41836e-05	4.26281e-05	1.46998e-05	1.80982e-05	4.60771e-05	3.70611e-05	7.83117e-05	7.28477e-05	0.999701	1.98591e-05	2.57838e-05	0.191312	2.21083e-05	0.000257123	1.86856e-05	4.52627e-05	0.999951	2.11009e-05	1.62141e-05	0.999952
chrX	76	6165329	6221663	1.26256e-05	2.89958e-05	0.000259653	1.6552e-05	1.37082e-05	7.2605e-05	2.08498e-05	0.000112136	3.73174e-05	2.32171e-05	1.68195e-05	1.67544e-05	7.09112e-05	2.48575e-05	3.61659e-05	1.5732e-05	1.69955e-05	6.31103e-05	1.83896e-05	0.0417361	4.66699e-05	1.41729e-05	0.00103365	4.4052e-05	0.000278952	1.66172e-05	2.86568e-05	1.52636e-05	1.70021e-05	1.27726e-05	2.91614e-05	1.61302e-05	2.32419e-05	3.40586e-05	0.999536	1.49471e-05	3.95415e-05	0.196454	2.10206e-05	0.00213964	1.63182e-05	2.70206e-05	0.999949	1.37874e-05	2.05912e-05	0.999948
chrX	77	6221664	6305930	1.29648e-05	2.39161e-05	0.000669173	1.33133e-05	2.24418e-05	1.84452e-05	1.32993e-05	2.83923e-05	1.68824e-05	3.93034e-05	4.55535e-05	4.75533e-05	3.16671e-05	1.37259e-05	1.55553e-05	1.62771e-05	1.30661e-05	2.3149e-05	3.0752e-05	0.036922	3.56135e-05	1.26306e-05	0.000338273	2.06327e-05	0.000278742	1.29134e-05	5.60995e-05	1.31282e-05	1.58841e-05	1.27321e-05	2.28077e-05	1.48623e-05	1.82631e-05	5.1385e-05	0.998778	1.25517e-05	1.92785e-05	0.189938	1.98897e-05	0.00218754	4.67671e-05	1.48587e-05	0.99995	1.98718e-05	1.58177e-05	0.99995
chrX	78	6305931	6387854	1.68032e-05	3.08121e-05	9.35143e-05	1.88096e-05	3.09846e-05	1.51122e-05	1.44299e-05	2.03571e-05	1.2719e-05	2.08231e-05	1.86392e-05	3.02479e-05	1.7755e-05	1.34904e-05	1.98925e-05	1.30295e-05	1.46132e-05	5.97367e-05	1.45129e-05	0.0378379	3.42847e-05	1.51621e-05	6.74741e-05	1.52846e-05	6.03312e-05	1.22997e-05	8.39412e-05	1.91497e-05	2.26831e-05	1.42962e-05	1.76968e-05	1.45362e-05	3.06459e-05	2.23749e-05	0.995954	1.28594e-05	1.38077e-05	0.156482	1.32282e-05	0.000224872	5.92493e-05	2.36122e-05	0.999944	2.03118e-05	1.30611e-05	0.999945
chrX	79	6387855	6437060	1.60559e-05	1.96994e-05	6.54204e-05	1.32274e-05	0.00016548	1.53649e-05	1.34937e-05	7.53066e-05	1.26536e-05	1.42004e-05	3.0656e-05	1.43509e-05	1.4049e-05	1.56645e-05	1.7194e-05	1.37808e-05	1.62908e-05	0.000477802	1.53972e-05	0.0329548	1.45955e-05	3.03115e-05	2.53681e-05	1.47423e-05	2.07776e-05	1.30129e-05	0.000559023	1.58404e-05	1.41637e-05	2.18702e-05	5.64435e-05	1.37875e-05	1.41264e-05	1.40453e-05	0.985437	1.581e-05	1.32122e-05	0.0289644	1.48027e-05	3.35744e-05	0.000399491	0.000108554	0.999942	8.49098e-05	1.4548e-05	0.999945
chrX	80	6437061	6497271	2.53746e-05	1.41013e-05	3.48904e-05	1.57002e-05	4.03512e-05	4.11544e-05	1.49866e-05	5.58351e-05	1.59928e-05	2.19535e-05	0.000118847	1.56446e-05	1.44173e-05	1.46195e-05	3.11116e-05	1.66133e-05	4.81605e-05	7.74959e-05	3.33236e-05	0.0382995	1.51388e-05	1.65727e-05	2.63223e-05	3.3187e-05	1.58473e-05	1.24427e-05	0.000198567	2.01089e-05	1.3276e-05	6.02319e-05	7.89794e-05	1.77191e-05	1.33505e-05	1.8912e-05	0.944086	1.64905e-05	1.28816e-05	0.00437237	3.77538e-05	1.70849e-05	6.39239e-05	0.000487833	0.999939	0.000450107	2.39391e-05	0.999943
chrX	81	6497272	6555390	1.76962e-05	2.21229e-05	1.4436e-05	1.51869e-05	1.4991e-05	2.09777e-05	1.29259e-05	1.64242e-05	2.82887e-05	1.40695e-05	9.75971e-05	1.35908e-05	1.35273e-05	2.45672e-05	1.84377e-05	1.37158e-05	2.86831e-05	6.50294e-05	1.44946e-05	0.043198	1.31472e-05	1.55657e-05	1.38958e-05	1.45322e-05	1.31296e-05	1.35242e-05	3.31003e-05	1.84159e-05	1.95785e-05	1.99712e-05	2.04387e-05	2.25262e-05	2.18433e-05	1.32259e-05	0.795611	1.46775e-05	1.65522e-05	0.000502172	2.28176e-05	1.6738e-05	1.89005e-05	5.91314e-05	0.99992	5.67328e-05	2.62027e-05	0.99995
chrX	82	6555391	6616770	1.49197e-05	1.52346e-05	1.31519e-05	1.78457e-05	1.26709e-05	1.36224e-05	1.40266e-05	1.29112e-05	1.47766e-05	2.17946e-05	2.29067e-05	1.47092e-05	1.27978e-05	1.45142e-05	1.51954e-05	1.24199e-05	1.84057e-05	3.20653e-05	1.43372e-05	0.0417827	1.85697e-05	1.48474e-05	1.58873e-05	1.48023e-05	1.5199e-05	1.47468e-05	1.56212e-05	2.57158e-05	1.87499e-05	1.58962e-05	2.24894e-05	1.41548e-05	1.42266e-05	1.31438e-05	0.24669	1.25477e-05	1.81454e-05	6.14392e-05	1.54718e-05	1.54073e-05	1.71376e-05	1.92941e-05	0.999859	1.89052e-05	1.4599e-05	0.999948
chrX	83	6616771	6676911	2.259e-05	2.36968e-05	1.93389e-05	3.58505e-05	1.26335e-05	1.49932e-05	1.90779e-05	1.24654e-05	2.23795e-05	9.22827e-05	2.61544e-05	1.57135e-05	1.53785e-05	1.47064e-05	2.71307e-05	1.25892e-05	2.62831e-05	3.90107e-05	2.04153e-05	0.0317538	7.31165e-05	1.58735e-05	3.58454e-05	2.47983e-05	2.06013e-05	2.80986e-05	2.46822e-05	9.27873e-05	3.38784e-05	1.97702e-05	5.76345e-05	2.11358e-05	1.99528e-05	2.06665e-05	0.179864	1.29399e-05	1.64471e-05	1.78283e-05	1.3361e-05	3.68547e-05	5.14003e-05	3.35064e-05	0.99961	2.02393e-05	1.9234e-05	0.999949
chrX	84	6676912	6739039	1.73435e-05	2.10516e-05	7.34754e-05	2.33573e-05	1.59828e-05	3.62495e-05	6.62422e-05	1.26137e-05	5.85678e-05	4.12742e-05	4.56348e-05	1.38118e-05	1.28962e-05	1.47583e-05	2.86455e-05	1.4372e-05	1.36479e-05	0.000187975	2.36017e-05	0.00450887	6.27817e-05	4.66559e-05	0.000129107	0.00013387	9.47971e-05	1.50409e-05	1.41753e-05	0.000151394	3.02754e-05	2.94005e-05	3.68655e-05	2.16014e-05	1.8969e-05	5.74045e-05	0.157361	2.00277e-05	2.07492e-05	1.63145e-05	2.03966e-05	1.83732e-05	9.41927e-05	6.04095e-05	0.999837	1.62537e-05	1.35421e-05	0.999945
chrX	85	6739040	6807773	3.05618e-05	3.78716e-05	6.30448e-05	5.23971e-05	1.37111e-05	1.62164e-05	3.04499e-05	1.58402e-05	0.000144206	2.09979e-05	2.52309e-05	2.47107e-05	1.59283e-05	2.41948e-05	2.48588e-05	1.36843e-05	1.28327e-05	4.09006e-05	3.77134e-05	0.00108095	4.16393e-05	0.000163018	7.2078e-05	2.95302e-05	0.000847221	1.61463e-05	2.01338e-05	0.000457973	2.69949e-05	1.67015e-05	1.71601e-05	2.33231e-05	5.76728e-05	0.000391166	0.0880459	8.82729e-05	1.66467e-05	2.65874e-05	2.30006e-05	4.59206e-05	0.000551331	0.000113269	0.999913	1.28711e-05	1.59098e-05	0.999945
chrX	86	6807774	6859698	2.50604e-05	1.70187e-05	2.4702e-05	1.85197e-05	1.55255e-05	1.63011e-05	8.57473e-05	2.12578e-05	2.58217e-05	2.02227e-05	8.49293e-05	1.61526e-05	5.06933e-05	2.75871e-05	1.76671e-05	1.43345e-05	1.56114e-05	1.77413e-05	5.45268e-05	0.000453001	2.21243e-05	0.000744565	4.52164e-05	4.72719e-05	0.00122214	1.71029e-05	2.02956e-05	5.96266e-05	2.86011e-05	1.74641e-05	3.21889e-05	2.84832e-05	2.08338e-05	0.000193178	0.0194117	0.000171363	1.55648e-05	1.7381e-05	2.761e-05	0.000340915	0.00012279	2.68237e-05	0.999937	1.34002e-05	1.66381e-05	0.999948
chrX	87	6859699	6910573	1.42123e-05	3.27292e-05	4.80335e-05	2.08874e-05	4.46307e-05	2.81818e-05	2.00017e-05	0.000100327	1.74986e-05	8.26875e-05	0.000125456	3.67098e-05	2.40736e-05	1.50359e-05	4.01264e-05	2.39122e-05	1.48346e-05	1.54161e-05	0.000386258	0.000778155	2.0806e-05	0.000281177	8.08511e-05	0.000188852	0.000296027	2.84158e-05	1.54345e-05	3.03141e-05	2.47514e-05	3.09044e-05	3.35903e-05	2.77949e-05	3.40925e-05	0.000122648	0.00913019	0.000830409	3.25716e-05	2.58065e-05	0.000133235	0.00330483	5.63511e-05	2.12967e-05	0.99994	1.3123e-05	5.3148e-05	0.999945
chrX	88	6910574	6960495	1.79085e-05	5.86928e-05	3.82198e-05	1.55136e-05	1.65749e-05	1.3922e-05	1.57286e-05	0.000445015	2.85525e-05	1.91495e-05	3.0353e-05	1.7007e-05	1.34525e-05	2.19677e-05	0.000146302	0.000131658	1.5713e-05	2.99639e-05	0.00245674	0.00299413	3.05085e-05	9.56307e-05	8.87604e-05	0.000213324	0.000379412	4.80242e-05	1.54561e-05	0.000117855	1.42535e-05	1.71594e-05	0.000172037	7.39178e-05	8.20421e-05	0.000299756	0.00242362	0.0011251	9.78906e-05	5.82334e-05	2.54708e-05	0.0158068	6.7157e-05	8.14342e-05	0.999943	2.10299e-05	4.65403e-05	0.999945
chrX	89	6960496	7016522	6.65825e-05	0.0001068	7.36238e-05	2.75527e-05	1.46089e-05	1.36794e-05	1.28827e-05	0.0034276	3.43012e-05	1.39943e-05	5.56481e-05	1.33257e-05	1.2866e-05	4.70824e-05	4.84556e-05	9.00164e-05	1.36833e-05	2.39863e-05	0.0199998	0.0245643	2.1264e-05	4.87944e-05	3.36715e-05	5.67584e-05	0.000592311	5.10175e-05	3.00283e-05	0.000186108	1.73813e-05	3.81872e-05	0.000170313	0.000159731	5.0834e-05	0.0003003	0.00201202	0.0006636	4.7883e-05	0.000139367	2.04755e-05	0.021471	0.000113769	0.00049407	0.999944	6.05233e-05	0.000245311	0.999944
chrX	90	7016523	7082077	2.36227e-05	0.000105393	2.32738e-05	3.07273e-05	3.04284e-05	1.47386e-05	1.54413e-05	0.0336912	4.59642e-05	1.50896e-05	2.63329e-05	1.86246e-05	1.75759e-05	1.90235e-05	1.90248e-05	5.60583e-05	2.20768e-05	3.18823e-05	0.199819	0.136389	1.3532e-05	3.51719e-05	3.40219e-05	4.27728e-05	8.78828e-05	7.7969e-05	1.39081e-05	5.03548e-05	1.29476e-05	3.45406e-05	3.7914e-05	6.09192e-05	4.36606e-05	0.000153931	0.00146445	7.60849e-05	4.4087e-05	0.000145826	7.54198e-05	0.069864	7.97172e-05	0.000862732	0.999944	2.7635e-05	0.000242138	0.999944
chrX	91	7082078	7153388	2.04891e-05	5.37099e-05	2.79647e-05	1.57699e-05	1.67092e-05	1.58883e-05	1.33434e-05	0.041969	3.65394e-05	1.33196e-05	5.87593e-05	4.4758e-05	1.58315e-05	1.98464e-05	1.31558e-05	5.71361e-05	6.27132e-05	1.44526e-05	0.762161	0.783915	1.50323e-05	0.000181623	6.23343e-05	0.000108136	7.32693e-05	2.2847e-05	1.26037e-05	1.9245e-05	1.3059e-05	1.44043e-05	1.47789e-05	2.08372e-05	4.27252e-05	6.59806e-05	0.00208319	1.90296e-05	1.62809e-05	3.49698e-05	2.00074e-05	0.135002	2.03584e-05	0.000142621	0.999944	3.89974e-05	0.000825875	0.999945
chrX	92	7153389	7210628	1.33911e-05	1.65913e-05	2.49749e-05	2.01463e-05	1.75017e-05	1.5247e-05	1.2534e-05	0.0992099	2.60412e-05	1.2651e-05	3.66447e-05	3.18178e-05	2.25807e-05	1.34444e-05	1.2353e-05	2.55991e-05	1.70729e-05	1.26454e-05	0.932902	0.943101	1.32845e-05	3.36008e-05	2.03013e-05	3.25377e-05	2.37956e-05	1.60105e-05	1.30264e-05	1.31756e-05	1.22467e-05	1.24426e-05	1.27318e-05	1.57885e-05	1.51531e-05	2.16955e-05	0.0012467	1.56027e-05	1.91949e-05	3.79414e-05	2.33166e-05	0.151593	1.31835e-05	2.89384e-05	0.999944	1.49765e-05	0.000360907	0.999946
chrX	93	7210629	7263378	1.44092e-05	1.25874e-05	3.26107e-05	1.3263e-05	1.77999e-05	1.28015e-05	1.41303e-05	0.115235	1.43096e-05	1.6236e-05	1.52429e-05	3.84004e-05	1.35875e-05	1.6829e-05	1.24591e-05	1.55978e-05	1.28172e-05	1.41589e-05	0.978292	0.982524	1.23698e-05	1.66013e-05	1.65585e-05	1.42186e-05	1.63817e-05	1.25172e-05	1.22709e-05	1.49089e-05	1.23193e-05	1.22837e-05	1.22931e-05	1.25843e-05	1.28182e-05	1.32835e-05	0.000158558	1.27625e-05	1.30126e-05	1.57266e-05	1.39682e-05	0.153928	1.25134e-05	1.48164e-05	0.999948	1.35512e-05	0.000706557	0.999953
chrX	94	7263379	7320554	1.32159e-05	1.23289e-05	1.69216e-05	1.23218e-05	1.29162e-05	1.2528e-05	1.24384e-05	0.118552	1.66827e-05	1.57791e-05	1.66839e-05	0.000157615	1.31325e-05	1.98373e-05	1.43588e-05	2.08602e-05	1.33083e-05	1.25877e-05	0.99324	0.993907	1.25038e-05	1.37396e-05	1.52843e-05	1.32403e-05	1.46636e-05	1.21837e-05	1.2602e-05	1.25688e-05	1.30209e-05	1.26008e-05	1.31269e-05	1.22192e-05	1.53627e-05	1.34676e-05	4.02865e-05	1.42039e-05	1.31976e-05	1.9807e-05	1.60553e-05	0.146	1.28312e-05	1.33771e-05	0.999949	1.2472e-05	0.00452311	0.999954
chrX	95	7320555	7379692	1.23212e-05	1.29228e-05	1.62987e-05	1.28931e-05	1.44628e-05	1.33622e-05	1.25107e-05	0.113034	1.37398e-05	1.28518e-05	1.28246e-05	0.00143467	1.23263e-05	1.55347e-05	1.36958e-05	1.82504e-05	1.22959e-05	1.26155e-05	0.99757	0.997176	1.35486e-05	1.26553e-05	1.24641e-05	1.27463e-05	1.25312e-05	1.22065e-05	1.34827e-05	1.29265e-05	1.76893e-05	1.67773e-05	1.3566e-05	1.25083e-05	1.27418e-05	1.5891e-05	1.71345e-05	1.28795e-05	1.35333e-05	1.78662e-05	1.74295e-05	0.109489	1.55635e-05	1.34751e-05	0.999952	1.32861e-05	0.00492065	0.99995
chrX	96	7379693	7450548	1.29331e-05	2.00795e-05	2.0738e-05	1.90255e-05	1.50773e-05	2.35052e-05	1.49513e-05	0.0883547	1.25779e-05	1.4932e-05	1.25155e-05	0.0145125	1.22083e-05	1.67707e-05	2.51283e-05	1.30177e-05	1.258e-05	1.44717e-05	0.998591	0.997824	2.54571e-05	1.4975e-05	1.23539e-05	1.73019e-05	1.27857e-05	1.27778e-05	1.41861e-05	1.98655e-05	1.65449e-05	2.02912e-05	1.44561e-05	1.25817e-05	1.51069e-05	3.63697e-05	3.16017e-05	1.55239e-05	2.45502e-05	3.09683e-05	2.67631e-05	0.0329024	1.443e-05	2.11863e-05	0.999949	1.24273e-05	0.00383063	0.999948
chrX	97	7450549	7545891	1.67953e-05	1.56585e-05	9.05449e-05	1.51915e-05	1.27487e-05	2.47217e-05	1.90079e-05	0.0131418	1.43277e-05	1.94084e-05	1.32114e-05	0.0215798	1.26531e-05	1.32221e-05	1.86807e-05	1.5039e-05	1.44041e-05	1.54639e-05	0.998641	0.997423	1.39183e-05	1.36646e-05	1.33048e-05	2.44621e-05	1.5084e-05	1.6522e-05	2.82536e-05	2.11633e-05	1.32663e-05	1.32462e-05	1.34631e-05	1.56139e-05	1.47278e-05	1.55403e-05	1.98665e-05	4.56171e-05	5.40097e-05	1.60718e-05	2.42014e-05	0.0240899	3.11385e-05	2.84656e-05	0.999953	1.30919e-05	0.000394348	0.99995
chrX	98	7545892	7627038	2.47665e-05	2.69643e-05	2.31638e-05	1.45835e-05	1.47319e-05	2.18335e-05	4.11946e-05	0.00131589	1.32947e-05	1.58556e-05	2.21147e-05	0.0227958	1.40648e-05	1.76711e-05	1.85441e-05	3.15101e-05	1.3984e-05	1.60743e-05	0.998951	0.997181	1.60264e-05	1.35474e-05	1.52476e-05	2.65687e-05	2.086e-05	3.29445e-05	1.64063e-05	9.3419e-05	1.84946e-05	1.44453e-05	1.46648e-05	1.93148e-05	1.52625e-05	1.30554e-05	2.11043e-05	2.43212e-05	0.000377277	3.09128e-05	3.6605e-05	0.0257387	3.11045e-05	7.01218e-05	0.999949	2.17337e-05	5.26239e-05	0.999949
chrX	99	7627039	7683455	1.34953e-05	2.01169e-05	3.44768e-05	1.38852e-05	3.59528e-05	2.13104e-05	1.53149e-05	0.000164126	1.31645e-05	2.94885e-05	1.33154e-05	0.0193823	1.97291e-05	1.62004e-05	1.73126e-05	2.15583e-05	2.78666e-05	2.03158e-05	0.998601	0.995308	4.01136e-05	1.37375e-05	4.3126e-05	1.61098e-05	1.8772e-05	2.8067e-05	2.54128e-05	0.000640531	3.88068e-05	2.27566e-05	2.46276e-05	1.4514e-05	1.40813e-05	1.59522e-05	2.27089e-05	1.92754e-05	0.000198628	1.75964e-05	0.000214439	0.0517155	3.41292e-05	2.30921e-05	0.999944	1.37932e-05	2.35735e-05	0.999944
chrX	100	7683456	7750042	1.26332e-05	5.96506e-05	0.000130157	1.60306e-05	1.49299e-05	1.50725e-05	1.46414e-05	5.80586e-05	1.29282e-05	0.00012058	1.33806e-05	0.00489821	3.82651e-05	3.74965e-05	5.68844e-05	1.31005e-05	2.68499e-05	4.06311e-05	0.996722	0.9877	3.15858e-05	2.64296e-05	7.83191e-05	1.52114e-05	6.49461e-05	5.36591e-05	1.75616e-05	0.000449108	0.000145855	1.88725e-05	6.78969e-05	2.79423e-05	1.98097e-05	1.74943e-05	0.000106996	2.38014e-05	0.000560007	2.33612e-05	0.000124301	0.0795798	1.91171e-05	2.95685e-05	0.999945	1.59057e-05	2.05915e-05	0.999945
chrX	101	7750043	7848874	1.37381e-05	1.99529e-05	0.000643129	1.28515e-05	1.45121e-05	2.03413e-05	1.33824e-05	1.94883e-05	1.58818e-05	2.44839e-05	1.24923e-05	0.00215457	1.99754e-05	2.00005e-05	2.00338e-05	1.26777e-05	2.7119e-05	6.12757e-05	0.989956	0.960635	4.1723e-05	3.95955e-05	0.000468341	1.76484e-05	1.8081e-05	3.6315e-05	1.38521e-05	9.23702e-05	0.000445391	1.57494e-05	4.04155e-05	1.44661e-05	3.16783e-05	1.8507e-05	0.000838254	2.04632e-05	8.54042e-05	1.66056e-05	5.78907e-05	0.122866	1.33945e-05	1.43093e-05	0.999946	1.63476e-05	1.41234e-05	0.999948
chrX	102	7848875	7912274	2.46411e-05	3.75168e-05	0.000313542	1.46793e-05	1.26103e-05	3.46403e-05	1.37005e-05	1.51202e-05	1.25851e-05	2.09656e-05	1.24204e-05	0.00245367	1.57886e-05	5.99092e-05	1.99929e-05	1.58519e-05	2.97094e-05	3.05424e-05	0.963167	0.855937	0.000201526	1.88703e-05	0.000148708	1.40273e-05	1.81091e-05	1.8144e-05	2.0613e-05	2.17632e-05	0.000925433	2.05349e-05	2.37905e-05	1.75624e-05	1.85647e-05	4.52876e-05	0.000452302	1.3049e-05	6.00221e-05	1.27415e-05	1.66892e-05	0.440284	1.57744e-05	1.60301e-05	0.999946	1.34277e-05	1.23686e-05	0.999946
chrX	103	7912275	7991021	1.58253e-05	1.66215e-05	0.000124859	1.61964e-05	1.24957e-05	1.54803e-05	1.54846e-05	2.26131e-05	1.22798e-05	1.5755e-05	1.25724e-05	0.0045518	1.34089e-05	2.08573e-05	1.48882e-05	1.25892e-05	2.33728e-05	4.03707e-05	0.866977	0.479985	0.000164481	4.44969e-05	0.000119185	2.5003e-05	1.46615e-05	1.70564e-05	1.8354e-05	2.20769e-05	0.000401986	2.29701e-05	2.06361e-05	1.41158e-05	1.56204e-05	1.59886e-05	0.000472277	1.23444e-05	2.17099e-05	1.31505e-05	1.27165e-05	0.531773	1.56444e-05	1.68704e-05	0.999949	1.24548e-05	1.252e-05	0.999949
chrX	104	7991022	8046464	1.46356e-05	2.68156e-05	0.000260351	1.34152e-05	1.32241e-05	1.93793e-05	1.70368e-05	1.44925e-05	1.22751e-05	1.75674e-05	1.54605e-05	0.00416633	1.28221e-05	2.34067e-05	1.99671e-05	1.30696e-05	2.07381e-05	0.000192604	0.733175	0.088621	0.000834544	1.67918e-05	0.000338146	4.81297e-05	3.08597e-05	5.15124e-05	1.40167e-05	4.02295e-05	6.59888e-05	1.41351e-05	1.42157e-05	1.78045e-05	1.9712e-05	1.69783e-05	0.0013576	1.2477e-05	1.3422e-05	1.97818e-05	1.28164e-05	0.56994	1.63151e-05	1.75279e-05	0.999943	1.3233e-05	1.25514e-05	0.999941
chrX	105	8046465	8100325	1.28285e-05	1.8323e-05	0.000804833	1.88936e-05	1.43131e-05	1.51009e-05	1.53713e-05	2.29814e-05	1.25318e-05	1.9284e-05	1.38176e-05	0.00484057	1.71693e-05	1.36865e-05	1.29238e-05	1.27078e-05	1.52964e-05	8.06969e-05	0.207026	0.00934897	0.000983411	2.55185e-05	0.000185758	6.99682e-05	1.97727e-05	7.85997e-05	1.60801e-05	3.8395e-05	3.60978e-05	1.27428e-05	2.36304e-05	3.67052e-05	1.5868e-05	2.75177e-05	0.00111194	1.32998e-05	1.2372e-05	1.3393e-05	1.52066e-05	0.578193	1.3423e-05	1.78431e-05	0.999943	2.24023e-05	1.27185e-05	0.999936
chrX	106	8100326	8160040	1.45747e-05	1.42796e-05	0.00160883	1.37242e-05	1.25174e-05	3.0941e-05	1.27376e-05	1.73961e-05	1.53354e-05	3.08647e-05	2.50378e-05	0.00605729	2.80603e-05	1.32973e-05	1.24453e-05	1.37511e-05	1.47427e-05	2.45269e-05	0.0211959	0.00153591	0.000113698	3.06068e-05	4.02777e-05	2.32592e-05	5.53787e-05	4.49442e-05	1.31254e-05	2.97585e-05	4.42545e-05	1.30387e-05	2.46105e-05	1.53408e-05	1.43266e-05	2.18058e-05	0.000279006	1.25535e-05	1.23895e-05	1.63859e-05	1.55207e-05	0.573164	1.24422e-05	1.32143e-05	0.999924	1.50818e-05	1.68345e-05	0.999921
chrX	107	8160041	8215859	3.29159e-05	2.40285e-05	0.00188714	2.0698e-05	1.29926e-05	1.87155e-05	1.29303e-05	1.94193e-05	1.69353e-05	1.41768e-05	1.8034e-05	0.0048252	2.45788e-05	1.38288e-05	1.2396e-05	2.59591e-05	1.52065e-05	2.00528e-05	0.00269246	0.000312755	2.33297e-05	5.50962e-05	1.63481e-05	5.42472e-05	0.000108758	7.68427e-05	1.8289e-05	3.64461e-05	0.000290774	2.00903e-05	7.66724e-05	1.62853e-05	1.89029e-05	1.84222e-05	7.5088e-05	1.52488e-05	1.36206e-05	1.62556e-05	1.58235e-05	0.57905	1.39752e-05	1.74136e-05	0.999947	1.93472e-05	3.68817e-05	0.99993
chrX	108	8215860	8275739	2.8923e-05	4.76509e-05	0.00123786	9.7785e-05	1.96991e-05	5.23991e-05	1.97282e-05	6.50883e-05	1.47185e-05	1.34742e-05	2.24761e-05	0.00056776	1.37595e-05	2.74815e-05	1.4483e-05	3.66522e-05	1.993e-05	2.9449e-05	0.000759262	0.000321557	1.93815e-05	2.03121e-05	2.45129e-05	2.87406e-05	0.000331222	0.000396627	2.10439e-05	3.00715e-05	0.000176011	2.26533e-05	6.70787e-05	1.79609e-05	1.28821e-05	6.48267e-05	2.12848e-05	1.61566e-05	1.57283e-05	2.7595e-05	3.63103e-05	0.56965	1.90877e-05	5.45119e-05	0.999945	1.5273e-05	1.70515e-05	0.999935
chrX	109	8275740	8344777	1.38043e-05	1.90205e-05	0.00122115	5.60174e-05	1.29856e-05	2.31656e-05	1.87178e-05	1.78406e-05	1.24766e-05	1.25307e-05	1.35377e-05	0.000174173	1.40691e-05	2.48752e-05	3.38049e-05	1.87971e-05	6.19335e-05	5.09245e-05	0.000122564	0.00164422	4.72894e-05	4.14773e-05	0.000134435	1.64143e-05	5.0949e-05	0.00013781	1.67823e-05	2.34664e-05	8.48741e-05	3.15768e-05	0.000113548	3.09408e-05	1.30502e-05	1.80896e-05	3.30669e-05	2.79297e-05	1.5027e-05	0.000164613	1.56428e-05	0.525561	1.31346e-05	0.000215808	0.999939	3.3991e-05	1.35268e-05	0.999942
chrX	110	8344778	8399002	1.26274e-05	2.02908e-05	0.000131076	1.74148e-05	1.25922e-05	1.8204e-05	1.75654e-05	1.48201e-05	1.21761e-05	1.27171e-05	1.39299e-05	3.84037e-05	2.67709e-05	1.60202e-05	1.75842e-05	1.28729e-05	0.000434851	2.52692e-05	4.91044e-05	0.012903	2.65603e-05	1.51217e-05	3.09262e-05	1.57141e-05	1.99434e-05	0.000130699	1.63752e-05	2.09807e-05	2.92104e-05	1.52871e-05	4.75264e-05	1.58453e-05	1.99116e-05	1.6944e-05	3.36705e-05	3.21956e-05	1.63976e-05	4.21398e-05	2.28089e-05	0.352126	1.45086e-05	3.98359e-05	0.999948	1.76259e-05	1.27137e-05	0.999948
chrX	111	8399003	8447712	1.22079e-05	1.64929e-05	2.55491e-05	1.73551e-05	1.59687e-05	1.68483e-05	3.66625e-05	1.33852e-05	1.21688e-05	1.55684e-05	1.75201e-05	1.47489e-05	2.068e-05	1.60556e-05	1.49997e-05	1.30612e-05	0.00165288	1.8869e-05	1.60814e-05	0.0155941	2.37997e-05	1.27154e-05	1.46189e-05	1.62701e-05	1.33927e-05	0.000420778	1.27902e-05	3.03859e-05	1.39119e-05	1.25757e-05	1.6636e-05	2.88396e-05	1.98925e-05	1.60622e-05	1.5168e-05	2.25953e-05	1.47041e-05	2.12606e-05	3.1373e-05	0.0436032	1.43689e-05	1.6151e-05	0.999945	2.06988e-05	1.33522e-05	0.999949
chrX	112	8447713	8500762	1.2348e-05	1.47623e-05	1.52598e-05	1.59484e-05	1.36361e-05	1.9727e-05	1.53982e-05	1.35501e-05	1.23931e-05	1.45868e-05	1.43292e-05	1.29205e-05	1.3131e-05	1.53625e-05	1.43151e-05	1.23418e-05	0.0140971	1.9818e-05	1.45807e-05	0.0145268	1.33863e-05	1.42041e-05	1.84064e-05	1.29901e-05	1.63735e-05	8.80859e-05	1.24736e-05	0.000178703	1.25052e-05	1.26234e-05	1.27001e-05	5.55478e-05	1.29013e-05	1.45024e-05	2.001e-05	1.3561e-05	1.28737e-05	1.46443e-05	1.41681e-05	0.00460209	1.26354e-05	1.26327e-05	0.999949	1.51377e-05	1.282e-05	0.99994
chrX	113	8500763	8555983	1.42247e-05	1.32944e-05	2.60649e-05	1.31598e-05	1.23007e-05	1.61783e-05	2.02777e-05	1.65911e-05	1.26174e-05	1.35415e-05	1.98734e-05	1.42086e-05	1.30878e-05	1.36245e-05	2.23352e-05	1.33011e-05	0.0350522	2.66082e-05	1.29819e-05	0.00755873	1.24854e-05	2.92808e-05	2.03892e-05	1.45721e-05	4.10844e-05	4.86402e-05	1.42112e-05	3.32752e-05	1.34112e-05	1.59753e-05	1.25591e-05	2.35237e-05	1.22942e-05	3.23063e-05	1.84081e-05	1.28664e-05	1.62316e-05	1.64838e-05	1.29384e-05	0.000557979	1.28898e-05	1.24981e-05	0.999944	1.25078e-05	1.79492e-05	0.999918
chrX	114	8555984	8615260	1.25932e-05	1.27309e-05	3.87924e-05	1.65897e-05	1.23042e-05	1.27497e-05	2.00457e-05	1.37694e-05	1.35158e-05	2.33103e-05	7.70827e-05	1.27645e-05	1.23441e-05	2.33376e-05	1.35807e-05	1.52235e-05	0.0400023	1.40299e-05	1.49919e-05	0.00300253	1.4458e-05	4.21286e-05	1.92355e-05	1.50871e-05	0.000107649	0.000135854	1.23461e-05	1.65886e-05	1.35966e-05	1.36595e-05	1.51852e-05	1.78244e-05	1.2251e-05	2.70598e-05	2.1519e-05	1.48571e-05	1.5516e-05	1.57889e-05	1.49698e-05	0.000108904	1.72272e-05	1.44774e-05	0.999913	1.22256e-05	2.5396e-05	0.999819
chrX	115	8615261	8669244	1.2606e-05	1.63491e-05	1.56458e-05	1.81668e-05	1.29549e-05	1.22605e-05	1.50142e-05	1.2944e-05	1.44887e-05	2.04089e-05	0.000105402	1.65019e-05	1.25796e-05	2.04926e-05	1.32993e-05	1.51762e-05	0.0385313	1.68966e-05	1.34843e-05	0.00308023	2.64103e-05	5.82066e-05	3.69591e-05	1.27249e-05	0.00028004	3.69244e-05	1.22016e-05	1.30192e-05	1.44624e-05	1.25139e-05	2.20207e-05	1.36383e-05	1.2412e-05	4.78315e-05	1.98252e-05	1.24262e-05	1.47614e-05	1.68381e-05	1.33351e-05	7.10775e-05	1.31272e-05	1.56354e-05	0.999895	1.26508e-05	2.863e-05	0.999913
chrX	116	8669245	8726903	1.43687e-05	1.66289e-05	1.71136e-05	6.44586e-05	1.82361e-05	1.27711e-05	1.29569e-05	1.54282e-05	2.55932e-05	1.31495e-05	2.24308e-05	1.38442e-05	1.31813e-05	1.51108e-05	2.1892e-05	1.28482e-05	0.0422093	1.5721e-05	2.23011e-05	0.000742696	3.8663e-05	0.000268926	1.49945e-05	1.3083e-05	0.000175775	1.64574e-05	1.2564e-05	1.33725e-05	1.34892e-05	1.36077e-05	1.35112e-05	1.94633e-05	1.27289e-05	3.26489e-05	5.32304e-05	1.23858e-05	1.42499e-05	2.21143e-05	1.93448e-05	1.94489e-05	1.71517e-05	2.40673e-05	0.999897	1.66179e-05	0.000158474	0.999934
chrX	117	8726904	8775699	1.36376e-05	1.52592e-05	2.45613e-05	2.61207e-05	2.08154e-05	1.63975e-05	1.54896e-05	1.31708e-05	1.37334e-05	1.42556e-05	2.12823e-05	1.37335e-05	2.17353e-05	1.24723e-05	2.76694e-05	1.54973e-05	0.0408684	1.58484e-05	1.42001e-05	0.000447729	1.50756e-05	0.000164235	1.56322e-05	1.91091e-05	0.000192816	2.87771e-05	1.31657e-05	1.27095e-05	1.23908e-05	2.62142e-05	1.62602e-05	1.61195e-05	1.72332e-05	2.61037e-05	4.80056e-05	1.43966e-05	1.93107e-05	3.13389e-05	1.70218e-05	1.30826e-05	5.87227e-05	7.64809e-05	0.999912	1.89253e-05	0.00010382	0.999941
chrX	118	8775700	8827164	2.45227e-05	2.68847e-05	9.12057e-05	1.41693e-05	1.53142e-05	1.30012e-05	1.36775e-05	1.72243e-05	1.28782e-05	1.2962e-05	1.43158e-05	1.53326e-05	1.37138e-05	1.26071e-05	1.77055e-05	2.35933e-05	0.0292797	3.63235e-05	1.39719e-05	0.00125168	1.34422e-05	4.6136e-05	2.34928e-05	1.55965e-05	7.24104e-05	7.83738e-05	1.8905e-05	1.605e-05	1.33785e-05	1.80639e-05	1.96281e-05	4.47671e-05	1.33345e-05	2.11244e-05	0.000236668	1.50137e-05	1.44291e-05	1.46767e-05	2.4365e-05	1.37914e-05	0.000327474	1.92032e-05	0.999941	7.56558e-05	0.000471899	0.999949
chrX	119	8827165	8884170	2.78425e-05	8.44114e-05	0.000792428	1.52977e-05	1.4822e-05	1.59714e-05	2.37423e-05	3.99091e-05	1.59866e-05	1.84824e-05	2.13666e-05	1.56859e-05	1.63362e-05	1.66486e-05	1.73585e-05	9.32336e-05	0.00301542	7.16363e-05	1.72431e-05	0.000795663	2.25529e-05	3.13718e-05	1.93887e-05	1.26339e-05	7.40236e-05	1.94622e-05	2.57349e-05	5.21934e-05	1.33974e-05	3.19035e-05	1.6072e-05	3.44918e-05	1.84846e-05	1.52721e-05	0.000688986	2.97363e-05	1.6414e-05	1.7656e-05	2.33084e-05	1.9255e-05	0.00314408	1.80768e-05	0.99995	7.01964e-05	0.00334288	0.999948
chrX	120	8884171	8930909	3.63735e-05	2.02276e-05	0.00315657	1.49438e-05	1.49902e-05	3.76777e-05	8.90202e-05	4.2205e-05	1.34966e-05	2.27027e-05	3.03837e-05	2.26617e-05	2.44097e-05	1.51803e-05	5.93478e-05	4.54788e-05	0.00047452	0.000138694	2.74345e-05	0.000103425	1.58059e-05	2.12265e-05	6.75744e-05	1.29084e-05	0.00034977	1.58673e-05	3.27466e-05	0.000424909	2.04006e-05	2.14066e-05	4.30457e-05	3.82965e-05	4.35259e-05	3.36588e-05	0.00181305	3.6105e-05	5.26968e-05	6.5107e-05	0.000108028	5.76237e-05	0.00391639	5.03016e-05	0.999946	0.000210869	0.00429267	0.999945
chrX	121	8930910	8976717	0.0001061	1.97834e-05	0.0071949	3.6655e-05	3.86917e-05	3.35181e-05	0.000105753	1.62578e-05	1.3468e-05	2.76314e-05	8.51183e-05	1.70186e-05	2.42929e-05	1.77531e-05	2.17993e-05	2.39675e-05	0.000141231	6.5906e-05	2.10804e-05	2.50394e-05	2.85347e-05	2.42367e-05	3.40563e-05	1.62233e-05	7.05402e-05	2.09717e-05	2.74856e-05	0.00150457	2.29903e-05	3.19834e-05	0.000232255	0.000169326	0.00029273	0.000105756	0.00750064	0.000101797	0.000387355	0.000283186	0.000342876	0.000281571	0.00297779	0.000359335	0.999944	8.4763e-05	0.00332124	0.999943
chrX	122	8976718	9050868	2.79307e-05	1.32609e-05	0.0491941	1.77024e-05	2.6319e-05	7.55015e-05	6.04064e-05	2.21393e-05	2.22255e-05	0.000118179	4.25307e-05	4.99573e-05	1.5536e-05	1.48524e-05	4.94261e-05	1.724e-05	3.36373e-05	3.23774e-05	1.51681e-05	1.83438e-05	1.62273e-05	2.11671e-05	9.98143e-05	1.9943e-05	8.21224e-05	1.87295e-05	4.34918e-05	0.00165351	1.43882e-05	4.93657e-05	0.000204699	0.000159277	5.77645e-05	6.62299e-05	0.00823083	2.46554e-05	5.34253e-05	0.000143711	7.02547e-05	0.000148083	0.00473082	0.000682559	0.999941	2.39031e-05	0.00531266	0.999939
chrX	123	9050869	9116832	1.69839e-05	1.5964e-05	0.0758457	4.02526e-05	1.67756e-05	0.000113626	2.54471e-05	6.58647e-05	1.37474e-05	6.41326e-05	1.85458e-05	5.40568e-05	1.25215e-05	2.19039e-05	2.76081e-05	1.27315e-05	1.93682e-05	4.65564e-05	1.33033e-05	1.61058e-05	2.3568e-05	1.73361e-05	0.000223167	1.68738e-05	3.66574e-05	6.43916e-05	0.000223596	0.000518229	1.50477e-05	2.15285e-05	0.000366361	0.000158807	5.48181e-05	4.48692e-05	0.00923118	2.59097e-05	3.21333e-05	8.09679e-05	2.25916e-05	0.000554986	0.00404427	8.77106e-05	0.999932	2.45045e-05	0.0047102	0.999924
chrX	124	9116833	9186612	4.11088e-05	1.29281e-05	0.0852144	0.000183067	1.54822e-05	2.31424e-05	1.35589e-05	2.62327e-05	1.83722e-05	2.7898e-05	1.46339e-05	1.65544e-05	1.26918e-05	1.31094e-05	2.79636e-05	1.24321e-05	2.90117e-05	0.00023871	1.24168e-05	1.34922e-05	2.21224e-05	3.09879e-05	0.000647579	2.82771e-05	1.63363e-05	6.36599e-05	0.00063259	0.000136738	3.59245e-05	2.09896e-05	0.000619798	6.89171e-05	2.83879e-05	1.58009e-05	0.00810047	4.21129e-05	1.86023e-05	6.1294e-05	1.57987e-05	0.000363906	0.000625109	3.36643e-05	0.999891	1.72708e-05	0.000851268	0.99988
chrX	125	9186613	9239030	1.9157e-05	1.64015e-05	0.0981292	3.10375e-05	2.8822e-05	2.05635e-05	1.26103e-05	1.36964e-05	4.85394e-05	6.11893e-05	2.99511e-05	1.32076e-05	1.67377e-05	1.24387e-05	1.3778e-05	1.2453e-05	1.51296e-05	4.4865e-05	1.3112e-05	1.85392e-05	2.43892e-05	6.3543e-05	9.1306e-05	1.38447e-05	2.87511e-05	5.28715e-05	0.000176204	3.03173e-05	1.44941e-05	1.32687e-05	0.000500878	6.02312e-05	1.40834e-05	1.5725e-05	0.00232695	4.25888e-05	3.03642e-05	2.96631e-05	2.56582e-05	0.000102628	8.16429e-05	1.45343e-05	0.999758	1.69463e-05	9.44492e-05	0.999717
chrX	126	9239031	9314767	1.61101e-05	1.28765e-05	0.0988213	1.61854e-05	1.8032e-05	1.57781e-05	1.22783e-05	1.31933e-05	3.22157e-05	1.69151e-05	0.000134279	1.64597e-05	4.85343e-05	1.33865e-05	1.23806e-05	1.29669e-05	1.35237e-05	2.01561e-05	1.32949e-05	5.03593e-05	1.8322e-05	0.000364965	2.06682e-05	1.28673e-05	0.000113784	1.64095e-05	3.48294e-05	1.50289e-05	1.27757e-05	1.2742e-05	6.47679e-05	1.97529e-05	1.5743e-05	1.28293e-05	0.000249657	1.57337e-05	2.27599e-05	1.53814e-05	1.95774e-05	2.26298e-05	2.95536e-05	1.43955e-05	0.999853	1.28982e-05	2.2203e-05	0.999838
chrX	127	9314768	9383154	1.27409e-05	1.54411e-05	0.0937074	1.26517e-05	1.42607e-05	1.27585e-05	1.23773e-05	1.28084e-05	1.61463e-05	1.27254e-05	2.51811e-05	2.60259e-05	1.58297e-05	1.34257e-05	1.22682e-05	1.96516e-05	1.45765e-05	1.54018e-05	2.21889e-05	1.64773e-05	2.9939e-05	0.00121656	1.78852e-05	1.57627e-05	0.000111841	1.4401e-05	1.4503e-05	1.93064e-05	1.3013e-05	1.72288e-05	1.80127e-05	1.43559e-05	1.4685e-05	1.56363e-05	5.49077e-05	1.45886e-05	3.59918e-05	2.31517e-05	1.80576e-05	2.08256e-05	1.80896e-05	1.28492e-05	0.999924	1.4391e-05	1.796e-05	0.999921
chrX	128	9383155	9435285	1.22397e-05	1.3348e-05	0.0678981	1.25123e-05	1.61142e-05	1.27403e-05	1.37342e-05	1.725e-05	3.03605e-05	1.25417e-05	1.68289e-05	1.41581e-05	1.30802e-05	1.28526e-05	1.25025e-05	1.8137e-05	1.45885e-05	3.30318e-05	1.36934e-05	1.77693e-05	3.3629e-05	0.00385107	4.99594e-05	2.59726e-05	0.000164183	1.90515e-05	1.29367e-05	1.36223e-05	1.7138e-05	1.3288e-05	1.51692e-05	1.53075e-05	1.33469e-05	1.50493e-05	0.000104686	1.25015e-05	1.90512e-05	3.39796e-05	1.28258e-05	1.65993e-05	1.40216e-05	1.38473e-05	0.999936	1.44436e-05	3.52496e-05	0.999936
chrX	129	9435286	9488872	1.25643e-05	1.778e-05	0.0563645	1.46045e-05	1.76266e-05	1.43933e-05	1.68346e-05	2.87602e-05	1.4838e-05	1.48331e-05	2.25681e-05	1.64793e-05	1.5911e-05	1.74655e-05	1.24739e-05	1.33415e-05	1.45423e-05	2.86141e-05	1.57024e-05	2.43249e-05	1.69015e-05	0.00404946	3.79854e-05	0.000105382	0.000271806	3.70032e-05	1.70762e-05	1.66189e-05	2.28279e-05	1.6587e-05	1.6293e-05	1.48411e-05	1.33141e-05	1.66877e-05	0.000216133	1.27021e-05	1.98991e-05	5.85383e-05	1.25835e-05	2.49858e-05	1.38363e-05	2.91237e-05	0.99994	1.25307e-05	0.000239827	0.99994
chrX	130	9488873	9543491	1.57077e-05	2.77476e-05	0.0589046	2.50718e-05	1.29706e-05	1.46236e-05	1.55266e-05	0.000176565	1.87435e-05	3.00252e-05	6.87125e-05	2.08031e-05	3.70063e-05	6.55645e-05	1.52343e-05	1.76489e-05	2.49643e-05	5.71044e-05	4.73685e-05	4.73741e-05	1.52164e-05	0.00203309	1.89827e-05	0.000667031	0.000901123	4.511e-05	2.24007e-05	2.25406e-05	1.38114e-05	2.26241e-05	1.37141e-05	2.43433e-05	2.30609e-05	3.19039e-05	5.9866e-05	1.42655e-05	3.86276e-05	4.74002e-05	1.39041e-05	1.49365e-05	1.61333e-05	4.16246e-05	0.999943	1.29987e-05	0.00216576	0.999943
chrX	131	9543492	9610474	1.59246e-05	0.000126943	0.0761682	9.28402e-05	1.43027e-05	3.54152e-05	1.97007e-05	0.00112368	2.27284e-05	1.45135e-05	5.15225e-05	1.69771e-05	1.85078e-05	2.11579e-05	1.6112e-05	2.24344e-05	1.6874e-05	2.88665e-05	2.63985e-05	0.000159022	1.68974e-05	0.00022652	1.30448e-05	0.00315604	0.00218784	3.04532e-05	6.10572e-05	1.53307e-05	1.6224e-05	1.58818e-05	1.27166e-05	2.84322e-05	2.19618e-05	6.99914e-05	3.57276e-05	1.26081e-05	3.36026e-05	1.95903e-05	1.82563e-05	1.55531e-05	2.82633e-05	2.42024e-05	0.999944	1.98997e-05	0.0179179	0.999944
chrX	132	9610475	9666209	1.4583e-05	2.49012e-05	0.131737	6.09277e-05	2.43657e-05	2.47222e-05	1.58827e-05	0.00314709	1.43978e-05	1.6068e-05	8.75338e-05	1.36832e-05	1.49397e-05	2.0938e-05	1.6621e-05	1.36569e-05	1.33704e-05	2.82998e-05	2.27862e-05	0.000484784	1.85712e-05	5.69464e-05	1.37216e-05	0.0236317	0.0139683	1.75139e-05	2.19461e-05	1.33179e-05	2.91072e-05	1.70391e-05	1.31946e-05	4.33131e-05	1.81274e-05	0.00046874	0.000164491	1.48374e-05	1.91879e-05	1.38521e-05	2.66877e-05	4.32796e-05	1.45068e-05	2.05943e-05	0.999945	2.13324e-05	0.118134	0.999945
chrX	133	9666210	9726133	1.3157e-05	1.95626e-05	0.690894	2.0902e-05	2.91513e-05	2.37096e-05	2.08663e-05	0.00298652	2.42283e-05	1.69816e-05	0.000415361	1.42743e-05	1.28911e-05	1.32854e-05	1.54314e-05	1.72845e-05	1.65601e-05	1.4348e-05	2.75221e-05	0.00265749	4.76617e-05	3.59376e-05	2.52932e-05	0.0283594	0.0395578	1.75109e-05	1.41369e-05	1.23975e-05	0.000180559	1.4993e-05	2.24934e-05	1.64148e-05	1.74336e-05	0.000150841	0.00012986	2.99932e-05	1.43723e-05	1.33284e-05	1.59927e-05	4.52544e-05	1.76406e-05	1.3546e-05	0.999948	2.27431e-05	0.145266	0.999948
chrX	134	9726134	9775331	1.93907e-05	6.90991e-05	0.918519	4.38153e-05	3.04187e-05	1.45829e-05	1.80032e-05	0.000597775	2.5207e-05	1.83875e-05	0.000655762	2.89237e-05	1.49018e-05	1.43555e-05	1.36555e-05	1.9194e-05	5.24091e-05	1.61298e-05	8.84217e-05	0.0193732	2.87657e-05	3.40288e-05	3.25425e-05	0.0274291	0.0514847	1.70656e-05	2.16932e-05	1.28995e-05	0.00173265	3.53603e-05	1.56873e-05	1.44101e-05	1.58549e-05	3.77648e-05	8.63799e-05	1.4353e-05	1.6011e-05	2.19055e-05	1.50347e-05	6.92372e-05	5.51033e-05	1.58153e-05	0.99994	3.24591e-05	0.150207	0.999945
chrX	135	9775332	9821460	1.75313e-05	0.000341935	0.976423	0.000137378	3.24507e-05	2.40997e-05	2.64365e-05	0.000498843	2.11003e-05	1.78385e-05	0.00022712	1.97877e-05	1.27909e-05	1.37316e-05	2.2091e-05	2.35882e-05	2.93326e-05	1.32009e-05	2.59816e-05	0.116136	2.22424e-05	2.37187e-05	1.73018e-05	0.0280697	0.0530794	4.28513e-05	5.89785e-05	1.90129e-05	0.00163653	4.15797e-05	1.55057e-05	2.7322e-05	2.29343e-05	3.79794e-05	5.22467e-05	1.34339e-05	3.94366e-05	3.53186e-05	3.67892e-05	7.26002e-05	5.25879e-05	4.78157e-05	0.999939	2.90982e-05	0.145033	0.999942
chrX	136	9821461	9867202	2.85978e-05	6.37406e-05	0.992737	4.24702e-05	2.14241e-05	0.000113673	2.17607e-05	0.00174411	5.17729e-05	3.83834e-05	3.8249e-05	3.23397e-05	1.39306e-05	2.39911e-05	3.62768e-05	3.89626e-05	1.81614e-05	1.9005e-05	3.39776e-05	0.73195	8.95527e-05	5.14689e-05	1.39394e-05	0.0232943	0.0529671	4.17719e-05	8.1366e-05	2.68515e-05	0.00115167	0.000128993	2.06908e-05	6.35263e-05	1.57336e-05	3.02703e-05	0.000180147	2.09804e-05	7.23171e-05	8.82042e-05	5.97581e-05	0.000200577	2.30276e-05	0.000147591	0.99993	2.21164e-05	0.120481	0.999937
chrX	137	9867203	9923405	1.4834e-05	6.12702e-05	0.997591	1.5502e-05	2.45759e-05	3.35863e-05	1.36112e-05	0.0129284	1.86734e-05	3.46955e-05	1.60655e-05	9.04683e-05	1.82967e-05	2.44391e-05	2.09649e-05	0.000138836	1.93284e-05	1.47341e-05	2.23425e-05	0.904449	0.000150801	8.62602e-05	2.52661e-05	0.00244056	0.0498863	7.78096e-05	2.44617e-05	0.000101365	0.000530048	2.98036e-05	3.68158e-05	5.14207e-05	2.47205e-05	5.51577e-05	4.6023e-05	2.7053e-05	8.96731e-05	0.000124174	0.000106359	0.0017002	2.83417e-05	3.34871e-05	0.999899	1.89523e-05	0.0252204	0.999943
chrX	138	9923406	9977453	2.26227e-05	0.00010511	0.998901	1.60767e-05	2.30322e-05	1.55026e-05	1.53209e-05	0.127596	1.42507e-05	1.49205e-05	1.32895e-05	0.000108149	5.88743e-05	8.87119e-05	7.12916e-05	2.51253e-05	3.50506e-05	2.21907e-05	5.18771e-05	0.95301	2.73272e-05	4.4963e-05	1.92262e-05	0.000390069	0.0328331	0.000128818	1.44257e-05	3.28972e-05	0.00044065	1.70934e-05	4.24013e-05	2.96912e-05	6.72277e-05	7.81797e-05	5.77176e-05	0.000106842	3.40151e-05	7.63703e-05	0.000337338	0.00685715	2.73127e-05	5.70175e-05	0.99979	6.96726e-05	0.00686688	0.999941
chrX	139	9977454	10041768	1.48378e-05	3.69262e-05	0.999142	1.60565e-05	2.946e-05	2.31388e-05	1.57079e-05	0.528744	1.79716e-05	1.55404e-05	1.99697e-05	0.000159149	1.94061e-05	0.000173916	8.448e-05	1.51281e-05	1.8299e-05	9.51047e-05	1.77905e-05	0.966855	1.39607e-05	4.14783e-05	2.24955e-05	8.70546e-05	0.0218628	2.96022e-05	1.4e-05	1.46958e-05	0.000128517	2.03021e-05	1.991e-05	2.38919e-05	0.00013533	0.000435574	0.000145154	3.13314e-05	2.87197e-05	0.000297297	0.000677331	0.0168235	4.71224e-05	2.3768e-05	0.999907	3.1394e-05	0.00530227	0.999945
chrX	140	10041769	10088559	2.50203e-05	3.76937e-05	0.99875	2.6148e-05	2.61352e-05	1.73437e-05	2.28702e-05	0.645834	1.74521e-05	4.02608e-05	4.58348e-05	0.000119193	1.38879e-05	7.56804e-05	7.28181e-05	1.97527e-05	4.73402e-05	2.31131e-05	2.74774e-05	0.969649	1.34169e-05	9.53691e-05	0.000105629	5.9088e-05	0.0212286	4.04763e-05	2.80059e-05	1.65583e-05	0.00023668	1.8492e-05	1.57994e-05	5.76202e-05	0.000125816	0.00385633	5.42182e-05	7.71452e-05	0.000145214	0.000110913	0.000288051	0.0246229	8.40942e-05	1.81297e-05	0.99994	3.76927e-05	0.00474759	0.999944
chrX	141	10088560	10136418	5.39857e-05	2.87071e-05	0.997082	1.52281e-05	9.56662e-05	1.88463e-05	7.85821e-05	0.827891	1.61527e-05	0.000104045	3.22971e-05	0.000116142	2.2572e-05	2.3093e-05	2.54402e-05	1.66473e-05	2.78584e-05	2.93482e-05	4.14974e-05	0.968197	1.99899e-05	5.06016e-05	4.71534e-05	5.08504e-05	0.0166287	0.000104869	3.49846e-05	5.2238e-05	3.64948e-05	4.19374e-05	4.00251e-05	0.000155141	9.41949e-05	0.0073537	3.30924e-05	4.96776e-05	0.000882411	0.000328035	0.000146152	0.0548325	6.53829e-05	4.86309e-05	0.999943	8.6249e-05	0.00840098	0.999944
chrX	142	10136419	10189712	2.60812e-05	1.52074e-05	0.991069	1.70487e-05	2.0472e-05	2.76783e-05	0.000265213	0.88848	1.47497e-05	3.54609e-05	2.6161e-05	0.000124955	3.94468e-05	2.5134e-05	1.5659e-05	1.65417e-05	3.13299e-05	7.37343e-05	2.56157e-05	0.959497	2.00663e-05	8.79017e-05	0.000151611	0.000105202	0.0185183	0.000269444	7.84134e-05	8.23041e-05	2.61954e-05	0.000167912	0.000241672	0.000264046	0.000139939	0.00732219	5.50047e-05	5.48031e-05	0.000501041	6.6957e-05	5.64999e-05	0.247477	6.12095e-05	0.000215979	0.999944	0.000435001	0.032306	0.999945
chrX	143	10189713	10256776	2.25526e-05	2.37316e-05	0.969705	2.89401e-05	1.37319e-05	2.79144e-05	0.000354787	0.905116	1.44169e-05	2.50038e-05	7.16798e-05	2.74297e-05	5.17822e-05	3.87587e-05	3.12465e-05	2.88662e-05	1.84267e-05	5.98552e-05	2.34662e-05	0.927624	2.7285e-05	2.25641e-05	0.000127664	6.62433e-05	0.0192121	0.000119838	3.97855e-05	3.3442e-05	1.80718e-05	3.38574e-05	5.61411e-05	5.87671e-05	5.36432e-05	0.00429575	5.34072e-05	1.92989e-05	0.000331365	4.37801e-05	2.61103e-05	0.490562	2.60385e-05	8.05455e-05	0.999945	0.000884909	0.03775	0.999947
chrX	144	10256777	10323595	9.61902e-05	3.81066e-05	0.893888	1.70629e-05	1.9949e-05	2.03524e-05	6.40093e-05	0.90825	1.28285e-05	3.13969e-05	0.00017303	3.77532e-05	0.000123644	1.6698e-05	1.9638e-05	3.71334e-05	3.07397e-05	3.12162e-05	3.28763e-05	0.814245	1.74373e-05	1.36931e-05	7.0052e-05	2.52768e-05	0.0157296	0.000125677	3.33146e-05	7.4054e-05	1.70173e-05	2.63949e-05	3.19424e-05	2.27049e-05	4.30682e-05	0.00131594	2.83543e-05	1.54321e-05	5.77672e-05	6.22803e-05	1.90692e-05	0.558735	4.06004e-05	0.000187114	0.999947	0.000594156	0.0902134	0.999954
chrX	145	10323596	10389309	5.01561e-05	1.50844e-05	0.882858	4.24493e-05	1.39517e-05	2.14173e-05	4.87217e-05	0.902351	1.62081e-05	2.15321e-05	0.000261652	3.96598e-05	3.55042e-05	2.90207e-05	2.40048e-05	1.80632e-05	1.44168e-05	8.26033e-05	6.75392e-05	0.801043	2.55834e-05	1.66189e-05	0.000207514	1.9821e-05	0.00639221	2.9808e-05	7.18039e-05	4.98289e-05	1.66646e-05	2.166e-05	4.65495e-05	6.06731e-05	0.0001228	0.000834263	3.48648e-05	3.42575e-05	2.05352e-05	0.000149731	4.04579e-05	0.577017	9.18849e-05	0.00109279	0.999948	0.000916538	0.223363	0.999952
chrX	146	10389310	10449815	2.9181e-05	1.54281e-05	0.851995	0.000316512	1.39156e-05	2.437e-05	1.93758e-05	0.910735	2.424e-05	2.63472e-05	0.000180737	3.78796e-05	1.94424e-05	0.000123035	3.50592e-05	2.1285e-05	1.33428e-05	2.80003e-05	2.0437e-05	0.798366	1.74976e-05	1.78587e-05	0.00027765	3.13411e-05	0.00079959	3.10926e-05	2.30176e-05	0.000101975	5.22435e-05	8.93661e-05	0.000176918	8.9652e-05	3.42278e-05	0.000148842	0.000214313	0.000169593	4.22322e-05	3.9195e-05	0.000119481	0.665429	0.000275086	0.0071681	0.999945	0.00273944	0.26156	0.999948
chrX	147	10449816	10511191	1.93073e-05	1.51501e-05	0.853239	0.000261908	1.95617e-05	4.3537e-05	1.54617e-05	0.972704	4.04229e-05	1.7731e-05	0.000129001	2.69161e-05	2.32788e-05	6.54871e-05	3.04875e-05	1.86131e-05	1.87741e-05	7.7963e-05	1.34897e-05	0.828121	4.70939e-05	4.1632e-05	0.00116307	2.64715e-05	0.00011735	1.54199e-05	2.17769e-05	0.000269546	4.32042e-05	3.78045e-05	0.000562629	2.45131e-05	7.29578e-05	0.000102565	0.000213612	4.4617e-05	3.54465e-05	1.94172e-05	2.85481e-05	0.69003	5.87097e-05	0.0146648	0.999945	0.00263638	0.270598	0.999945
chrX	148	10511192	10608725	2.35208e-05	1.77944e-05	0.843539	9.62944e-05	1.65326e-05	3.685e-05	2.86519e-05	0.988433	2.41289e-05	2.31647e-05	0.000131012	2.08753e-05	1.42893e-05	0.000268341	8.48326e-05	1.52728e-05	1.29453e-05	4.56413e-05	1.42346e-05	0.833861	2.35562e-05	3.60768e-05	0.000780321	0.00012566	3.28032e-05	2.21379e-05	1.69676e-05	0.000992176	3.82398e-05	0.00010078	0.000722358	4.62546e-05	2.53344e-05	2.25174e-05	7.95733e-05	5.28066e-05	1.47894e-05	3.00118e-05	2.70559e-05	0.694217	2.41113e-05	0.0877189	0.999944	0.000362403	0.267022	0.999945
chrX	149	10608726	10679077	1.87085e-05	1.51961e-05	0.809129	2.32711e-05	4.6142e-05	1.87626e-05	0.000107751	0.992755	1.55432e-05	1.80905e-05	2.9387e-05	5.47407e-05	2.26192e-05	0.000195092	8.53784e-05	1.66108e-05	1.30816e-05	6.04262e-05	2.31465e-05	0.829692	4.73439e-05	1.81206e-05	0.00162558	0.000955548	7.96549e-05	2.70718e-05	2.71791e-05	0.00349275	2.62476e-05	0.000645696	0.00148644	4.82794e-05	2.17232e-05	2.2971e-05	0.000217963	6.79921e-05	1.25213e-05	4.04829e-05	5.19267e-05	0.685657	1.88577e-05	0.397813	0.999944	0.000181119	0.262961	0.999945
chrX	150	10679078	10760967	1.38298e-05	1.58312e-05	0.685854	2.36967e-05	3.71169e-05	4.01218e-05	3.93964e-05	0.993579	1.27353e-05	5.98744e-05	3.77144e-05	4.77434e-05	1.5362e-05	7.6447e-05	2.10404e-05	3.19804e-05	1.88664e-05	0.000277707	2.15428e-05	0.807809	1.83902e-05	4.14998e-05	0.00736888	0.00620314	0.000123431	2.11617e-05	0.000154125	0.00348247	8.51829e-05	0.000719485	0.00257649	1.58365e-05	1.44058e-05	2.52399e-05	0.000920766	0.000121434	1.25616e-05	1.87189e-05	0.000141665	0.648681	5.16953e-05	0.572142	0.999944	0.000142041	0.240265	0.999945
chrX	151	10760968	10818658	2.17814e-05	1.8502e-05	0.237614	3.69066e-05	1.86201e-05	2.87554e-05	0.000115564	0.992438	1.48612e-05	2.26727e-05	3.63217e-05	2.39452e-05	1.35118e-05	4.53688e-05	2.49166e-05	5.48858e-05	3.69849e-05	0.000177527	1.5323e-05	0.730079	2.4223e-05	6.68317e-05	0.00930068	0.0365715	3.09324e-05	8.34439e-05	9.62741e-05	0.00104663	2.27742e-05	0.000105801	0.00190326	1.31971e-05	1.64255e-05	9.84586e-05	0.00309282	3.78155e-05	1.28202e-05	1.34607e-05	4.31766e-05	0.515613	3.88616e-05	0.620832	0.999945	6.71781e-05	0.149403	0.999948
chrX	152	10818659	10865915	1.3356e-05	2.65774e-05	0.132112	3.95985e-05	1.56754e-05	2.91185e-05	2.23752e-05	0.997177	1.79597e-05	1.5598e-05	4.66952e-05	2.72484e-05	1.94934e-05	3.73508e-05	3.95653e-05	2.22064e-05	1.5179e-05	0.000139905	3.45395e-05	0.723558	3.78738e-05	7.3489e-05	0.00817846	0.0440197	1.71004e-05	2.00795e-05	3.76315e-05	0.000151059	2.56282e-05	2.19205e-05	0.000756603	1.58805e-05	2.44473e-05	2.17097e-05	0.00309726	2.37055e-05	1.78735e-05	1.90058e-05	1.87465e-05	0.489569	0.000146984	0.632992	0.999946	5.32848e-05	0.139373	0.999949
chrX	153	10865916	10916080	1.49703e-05	1.51509e-05	0.0341929	2.08496e-05	3.14739e-05	1.87036e-05	1.34726e-05	0.998335	6.62431e-05	1.45734e-05	2.15574e-05	3.66037e-05	1.64608e-05	1.9294e-05	0.000131216	6.05218e-05	1.58159e-05	9.20377e-05	4.77453e-05	0.689627	5.46302e-05	2.21835e-05	0.00125331	0.0436576	4.04996e-05	2.01985e-05	6.50381e-05	6.82937e-05	0.00013495	1.68398e-05	0.000184075	1.67424e-05	6.42654e-05	1.75166e-05	0.000873282	1.53085e-05	3.40434e-05	1.30695e-05	2.11584e-05	0.396376	0.000549783	0.630185	0.999944	9.7416e-05	0.147743	0.999946
chrX	154	10916081	10967317	1.29223e-05	2.66642e-05	0.0153693	1.41196e-05	2.17493e-05	5.86725e-05	1.34e-05	0.998391	2.26004e-05	1.33924e-05	5.01815e-05	1.73401e-05	1.52763e-05	1.58427e-05	2.44849e-05	2.0516e-05	1.8388e-05	0.000143656	0.000140625	0.567355	0.000120616	4.28448e-05	0.00051209	0.0356508	6.44284e-05	1.48251e-05	1.89157e-05	3.10023e-05	3.08236e-05	3.58307e-05	4.86467e-05	1.66437e-05	1.92566e-05	2.60642e-05	0.000926097	3.12735e-05	3.20005e-05	1.39433e-05	1.70897e-05	0.34166	6.64433e-05	0.608326	0.999944	0.00018709	0.177366	0.999945
chrX	155	10967318	11038410	1.40062e-05	1.89807e-05	0.0124585	2.24701e-05	1.58051e-05	1.83823e-05	1.25211e-05	0.997448	1.42869e-05	1.91101e-05	1.66694e-05	2.54083e-05	2.72243e-05	3.96564e-05	1.71275e-05	4.10874e-05	1.90212e-05	0.000644825	3.67619e-05	0.0575478	3.44039e-05	1.85333e-05	0.000902355	0.00928045	0.000266309	2.73932e-05	2.18909e-05	7.22228e-05	3.06286e-05	2.43006e-05	0.000102081	1.95184e-05	2.88329e-05	7.51205e-05	0.00151009	5.23568e-05	3.59729e-05	1.813e-05	2.98705e-05	0.146033	1.90557e-05	0.527406	0.999941	0.000548397	0.185452	0.999946
chrX	156	11038411	11102685	2.15197e-05	2.35017e-05	0.0103521	1.74024e-05	1.81594e-05	1.73659e-05	1.2694e-05	0.993244	1.44873e-05	1.52899e-05	1.60733e-05	8.50762e-05	4.27787e-05	2.98357e-05	4.48271e-05	3.09893e-05	4.87692e-05	0.000170831	4.54125e-05	0.00809387	1.47594e-05	1.98174e-05	0.000202764	0.00541727	0.00242646	0.000112209	2.75862e-05	2.64697e-05	6.54259e-05	2.07367e-05	0.00024518	7.78638e-05	1.43335e-05	0.000431733	0.000719334	0.000103959	0.000155129	4.61194e-05	7.7429e-05	0.116866	2.18504e-05	0.222072	0.999943	0.0022254	0.181923	0.999945
chrX	157	11102686	11156939	3.18121e-05	1.89176e-05	0.00425728	4.03555e-05	3.31215e-05	3.42436e-05	1.67607e-05	0.978261	1.30249e-05	1.62706e-05	2.47005e-05	0.000131368	6.2331e-05	3.24763e-05	1.56893e-05	1.67597e-05	4.46927e-05	6.59325e-05	1.63861e-05	0.00132914	1.31672e-05	6.73557e-05	7.11545e-05	0.00442539	0.00247507	0.000402024	5.62049e-05	2.21143e-05	0.000138954	1.58373e-05	0.000208651	2.73807e-05	1.69363e-05	0.000832508	0.000174632	6.1548e-05	0.000348484	3.76905e-05	6.37066e-05	0.0387428	2.13732e-05	0.180628	0.999942	0.00207389	0.160963	0.999944
chrX	158	11156940	11215060	1.65121e-05	1.53635e-05	0.00344305	3.08514e-05	3.72886e-05	1.66597e-05	5.84702e-05	0.926674	1.55164e-05	2.21822e-05	2.63525e-05	2.80748e-05	5.63431e-05	2.21112e-05	1.35243e-05	1.73967e-05	1.77938e-05	8.44121e-05	1.89472e-05	0.000579186	1.93133e-05	4.37806e-05	8.47877e-05	0.000754595	0.000824536	0.000248662	2.69302e-05	5.32527e-05	2.65986e-05	1.85017e-05	4.02534e-05	3.47196e-05	2.44634e-05	0.000265896	0.000278162	0.000106429	5.34337e-05	5.32386e-05	2.33315e-05	0.0313407	2.10593e-05	0.122538	0.999944	0.000694071	0.0865185	0.999944
chrX	159	11215061	11272604	1.37104e-05	1.71056e-05	0.00252251	1.67359e-05	1.47002e-05	1.36389e-05	6.58951e-05	0.743612	1.38365e-05	1.34462e-05	1.4695e-05	1.68642e-05	2.95048e-05	1.72264e-05	1.92824e-05	1.6926e-05	1.35068e-05	0.000151779	2.26609e-05	0.000279637	8.42739e-05	2.80706e-05	0.000243184	0.000185722	0.000219549	0.000319326	6.24285e-05	6.12947e-05	1.38848e-05	1.986e-05	3.30162e-05	2.44255e-05	2.69604e-05	5.78396e-05	0.000213286	5.85744e-05	2.197e-05	2.52794e-05	1.67009e-05	0.00406302	1.38738e-05	0.0314956	0.999945	0.000183648	0.0295372	0.999945
chrX	160	11272605	11328119	1.24679e-05	1.60353e-05	0.000350816	1.64017e-05	1.27164e-05	1.41646e-05	5.2709e-05	0.11347	1.71968e-05	1.33277e-05	2.25573e-05	1.45579e-05	1.57353e-05	1.89117e-05	1.49584e-05	1.2617e-05	2.0402e-05	3.41188e-05	1.37845e-05	0.000625413	2.74631e-05	4.40565e-05	0.000130026	3.45022e-05	0.000166079	0.000107357	0.000493269	7.69815e-05	1.33757e-05	1.40447e-05	1.49661e-05	3.00142e-05	1.82605e-05	2.561e-05	3.97774e-05	1.88601e-05	2.99259e-05	1.69702e-05	1.35295e-05	0.00073922	2.0764e-05	0.0191701	0.999951	5.44413e-05	0.00336589	0.999947
chrX	161	11328120	11377340	1.39523e-05	2.4874e-05	4.97084e-05	1.30488e-05	1.33801e-05	2.916e-05	0.000300845	0.0184434	1.83092e-05	2.23258e-05	8.50554e-05	2.00611e-05	1.8345e-05	7.1034e-05	2.96547e-05	1.23027e-05	4.42964e-05	1.98605e-05	1.74116e-05	7.45339e-05	4.68536e-05	9.80868e-05	9.96604e-05	4.16742e-05	0.000283966	3.44826e-05	0.000100189	0.000305302	2.22014e-05	2.27367e-05	1.96832e-05	6.91059e-05	2.23754e-05	4.62867e-05	2.20138e-05	2.67503e-05	3.72304e-05	4.54142e-05	1.95221e-05	0.000234668	5.16682e-05	0.0184653	0.999946	5.97126e-05	0.00084831	0.999945
chrX	162	11377341	11460121	2.98308e-05	1.48595e-05	3.22885e-05	1.71872e-05	1.30852e-05	7.64392e-05	6.09934e-05	0.00924817	1.70349e-05	5.9963e-05	4.31472e-05	8.80411e-05	1.87779e-05	0.000210824	4.34304e-05	1.33421e-05	2.81715e-05	1.87162e-05	2.00756e-05	2.47761e-05	2.85383e-05	6.27001e-05	3.78948e-05	1.95113e-05	0.000319141	7.11427e-05	9.01064e-05	4.32794e-05	8.37051e-05	6.76799e-05	1.7764e-05	1.87177e-05	2.56816e-05	0.000185882	4.32204e-05	1.57361e-05	3.4635e-05	1.79812e-05	1.80867e-05	4.7725e-05	1.8657e-05	0.024908	0.999945	6.96438e-05	0.0001025	0.999945
chrX	163	11460122	11561308	1.44436e-05	2.29713e-05	2.26176e-05	4.9319e-05	1.97515e-05	9.74138e-05	1.96711e-05	0.00913255	1.65703e-05	0.000152816	4.2784e-05	5.35738e-05	7.28694e-05	4.90877e-05	1.56885e-05	2.09706e-05	1.90658e-05	5.87434e-05	1.80516e-05	6.26355e-05	1.87775e-05	1.98752e-05	7.23545e-05	1.36178e-05	0.000178058	0.000557234	3.1501e-05	2.32566e-05	0.000270226	0.000345891	6.09443e-05	1.72272e-05	4.31271e-05	0.000650923	2.23538e-05	2.93123e-05	1.46884e-05	3.49754e-05	1.95299e-05	7.5664e-05	2.25719e-05	0.0253942	0.999944	0.000102384	4.23801e-05	0.999945
chrX	164	11561309	11629057	1.77881e-05	6.31855e-05	1.36148e-05	1.80735e-05	1.32513e-05	2.17584e-05	1.31866e-05	0.0156922	1.86146e-05	0.000109334	1.58466e-05	6.09672e-05	5.03198e-05	1.60169e-05	1.46898e-05	4.1425e-05	1.84972e-05	0.000125389	6.23459e-05	5.11644e-05	2.0145e-05	1.32973e-05	4.02411e-05	1.63743e-05	3.79489e-05	0.000112218	5.49771e-05	2.68136e-05	5.89982e-05	4.47856e-05	2.62797e-05	1.36754e-05	1.61871e-05	0.000111952	3.22632e-05	3.29743e-05	1.47844e-05	1.93122e-05	1.3584e-05	0.000545929	1.35202e-05	0.0208138	0.999944	7.04693e-05	2.55063e-05	0.999946
chrX	165	11629058	11718091	2.66313e-05	1.75677e-05	1.5956e-05	2.00091e-05	1.25854e-05	1.85491e-05	1.46041e-05	0.0458832	1.99637e-05	2.35878e-05	1.53857e-05	1.73471e-05	1.79102e-05	1.27769e-05	1.34437e-05	1.64228e-05	1.65835e-05	4.0841e-05	3.02795e-05	2.95488e-05	1.71713e-05	1.54984e-05	3.26745e-05	2.04808e-05	3.27915e-05	5.84959e-05	1.90549e-05	1.86277e-05	2.04765e-05	1.62931e-05	1.63853e-05	2.19111e-05	2.05535e-05	2.56875e-05	0.000132778	1.44779e-05	2.44619e-05	2.27959e-05	1.60275e-05	0.000114439	1.58183e-05	0.0021314	0.999951	2.2954e-05	2.20099e-05	0.999949
chrX	166	11718092	11778035	1.61497e-05	1.29489e-05	4.59913e-05	2.88726e-05	1.48969e-05	2.99262e-05	1.60853e-05	0.0531357	1.46473e-05	1.69212e-05	1.4029e-05	1.29286e-05	1.78846e-05	1.26899e-05	1.42436e-05	2.42832e-05	1.27904e-05	4.12873e-05	1.76773e-05	2.03691e-05	4.387e-05	4.31499e-05	0.000168774	1.49159e-05	1.60003e-05	5.92682e-05	1.35289e-05	3.60028e-05	2.04684e-05	2.01748e-05	3.9751e-05	1.43282e-05	2.1161e-05	1.55855e-05	0.000680103	1.43492e-05	1.37447e-05	1.42572e-05	1.75883e-05	3.85474e-05	2.01174e-05	0.000273643	0.999953	1.32905e-05	1.60833e-05	0.999951
chrX	167	11778036	11838672	1.54855e-05	1.42899e-05	2.11078e-05	1.38006e-05	1.93664e-05	3.33161e-05	1.25854e-05	0.0522959	2.04065e-05	1.92784e-05	1.91797e-05	1.4302e-05	6.15386e-05	1.63085e-05	1.25606e-05	0.000116847	1.35182e-05	2.41559e-05	1.47161e-05	4.867e-05	4.59737e-05	1.5167e-05	4.46935e-05	2.23956e-05	1.75911e-05	4.32487e-05	1.59563e-05	2.32394e-05	2.97512e-05	1.29403e-05	4.24159e-05	1.55272e-05	3.47908e-05	1.25423e-05	0.000264705	3.01108e-05	1.5454e-05	2.18622e-05	1.2767e-05	1.74807e-05	1.30206e-05	5.77642e-05	0.999948	1.23501e-05	1.93604e-05	0.999947
chrX	168	11838673	11892861	1.45816e-05	1.34741e-05	2.10317e-05	1.26381e-05	1.41736e-05	1.54741e-05	1.28025e-05	0.0434161	1.61419e-05	1.29693e-05	1.37281e-05	1.27113e-05	1.77945e-05	1.63358e-05	1.43716e-05	0.00107396	1.43371e-05	1.49438e-05	1.26268e-05	0.000281753	0.000280084	1.25847e-05	2.27763e-05	1.6128e-05	1.28146e-05	1.54722e-05	1.25979e-05	1.40949e-05	1.77826e-05	1.24109e-05	1.72281e-05	1.26277e-05	1.53421e-05	1.28544e-05	6.11872e-05	1.64056e-05	1.25902e-05	1.34386e-05	1.23062e-05	1.54398e-05	1.25388e-05	7.25525e-05	0.99993	1.31574e-05	1.29584e-05	0.999929
chrX	169	11892862	11938540	1.26826e-05	1.4938e-05	2.09595e-05	1.23189e-05	1.65602e-05	1.51865e-05	1.63865e-05	0.00540292	3.10667e-05	1.26893e-05	1.25602e-05	1.58607e-05	1.59734e-05	2.83932e-05	1.46085e-05	0.0106831	1.24405e-05	1.64059e-05	1.45782e-05	0.0025515	5.71727e-05	1.28329e-05	7.63389e-05	1.93641e-05	1.27789e-05	1.29899e-05	1.21932e-05	1.7333e-05	1.60128e-05	1.32695e-05	2.88364e-05	1.30591e-05	1.27397e-05	1.91448e-05	0.000124469	1.52978e-05	1.26067e-05	1.23873e-05	1.25089e-05	1.28872e-05	1.45044e-05	2.16062e-05	0.999945	2.1731e-05	1.2503e-05	0.999944
chrX	170	11938541	11987770	1.31561e-05	1.25238e-05	1.35478e-05	1.2625e-05	1.2902e-05	1.269e-05	1.28815e-05	0.000762572	1.8274e-05	1.48386e-05	1.41579e-05	1.26279e-05	1.29382e-05	1.4972e-05	1.49277e-05	0.108073	1.23279e-05	1.48553e-05	1.55119e-05	0.00264667	1.66675e-05	1.55075e-05	2.01168e-05	1.29403e-05	1.47273e-05	1.41827e-05	1.22251e-05	1.27358e-05	1.3274e-05	1.23284e-05	1.63537e-05	1.25663e-05	1.43772e-05	1.60834e-05	3.64012e-05	1.27286e-05	1.65234e-05	1.25301e-05	1.25009e-05	1.57758e-05	1.49333e-05	3.61687e-05	0.999937	5.5393e-05	1.43445e-05	0.999929
chrX	171	11987771	12033035	2.21299e-05	1.25846e-05	1.42929e-05	1.61074e-05	1.22417e-05	1.26337e-05	1.46292e-05	0.000324477	2.29252e-05	1.24416e-05	1.26634e-05	1.3454e-05	1.31742e-05	1.27103e-05	1.6642e-05	0.131534	1.30604e-05	1.51063e-05	2.28483e-05	0.000772969	1.29515e-05	3.34081e-05	1.39364e-05	1.23213e-05	2.59651e-05	1.246e-05	1.22452e-05	1.23847e-05	1.89615e-05	1.22374e-05	1.51269e-05	1.34945e-05	1.35804e-05	1.25348e-05	1.53454e-05	1.4163e-05	1.81924e-05	1.50565e-05	1.33794e-05	1.61725e-05	1.77172e-05	0.000221799	0.999946	0.000437406	1.44201e-05	0.999946
chrX	172	12033036	12089564	1.34654e-05	1.3051e-05	2.09797e-05	1.47461e-05	1.24241e-05	1.33822e-05	1.57131e-05	0.000276396	1.32911e-05	1.25616e-05	1.22195e-05	1.64283e-05	1.33798e-05	1.30495e-05	1.28041e-05	0.136877	1.28789e-05	3.01293e-05	1.55489e-05	0.000485471	1.50552e-05	1.47653e-05	2.00901e-05	1.2348e-05	2.24387e-05	1.26802e-05	1.22768e-05	1.32056e-05	1.29433e-05	1.22364e-05	1.66556e-05	1.43362e-05	1.33413e-05	1.2291e-05	1.65957e-05	1.25421e-05	1.68301e-05	1.45026e-05	1.5828e-05	1.65805e-05	1.48267e-05	0.00167119	0.99994	0.00404085	1.23669e-05	0.999949
chrX	173	12089565	12142125	1.23913e-05	1.25303e-05	2.61284e-05	1.44303e-05	1.28613e-05	1.31883e-05	1.38883e-05	0.000293264	1.25275e-05	1.29008e-05	1.24322e-05	1.25658e-05	1.26251e-05	1.23901e-05	1.23516e-05	0.131946	1.88594e-05	1.47487e-05	1.48951e-05	0.000496218	1.40655e-05	1.74798e-05	2.17098e-05	1.32424e-05	1.83938e-05	1.40858e-05	1.34469e-05	1.42442e-05	1.27362e-05	1.23171e-05	1.2715e-05	1.24559e-05	1.96244e-05	1.25839e-05	2.49184e-05	1.3393e-05	1.50521e-05	1.24019e-05	1.6113e-05	1.50441e-05	1.26675e-05	0.00148129	0.999919	0.0405704	1.22098e-05	0.999939
chrX	174	12142126	12205697	1.34082e-05	1.45329e-05	0.000142971	3.06349e-05	1.85902e-05	1.30733e-05	1.74949e-05	0.000343026	1.42613e-05	1.622e-05	1.4361e-05	1.22694e-05	1.37717e-05	1.30908e-05	1.36605e-05	0.107863	1.40188e-05	1.95987e-05	1.63165e-05	0.000612613	1.98707e-05	1.31892e-05	6.2956e-05	1.46419e-05	3.87156e-05	2.81184e-05	2.33086e-05	1.28025e-05	1.75029e-05	1.30093e-05	1.35566e-05	1.24868e-05	4.83041e-05	1.6594e-05	9.50257e-05	1.33842e-05	1.55197e-05	1.24863e-05	2.59404e-05	1.56967e-05	1.27617e-05	0.000167467	0.999942	0.285379	1.26279e-05	0.999949
chrX	175	12205698	12261432	2.27894e-05	2.43628e-05	0.000559315	1.79e-05	2.3639e-05	1.73237e-05	1.41785e-05	0.000802035	1.3638e-05	1.53927e-05	2.55171e-05	1.3047e-05	2.62603e-05	1.3115e-05	2.77315e-05	0.0113541	1.5603e-05	1.7387e-05	2.29903e-05	0.0012377	2.00155e-05	1.67815e-05	1.81469e-05	1.6371e-05	5.41848e-05	1.58074e-05	2.04967e-05	1.61181e-05	3.09881e-05	1.23891e-05	1.73419e-05	1.4686e-05	4.46697e-05	1.4766e-05	2.95842e-05	1.49681e-05	1.59703e-05	1.33376e-05	3.39293e-05	1.75005e-05	1.73096e-05	2.74078e-05	0.999946	0.819451	1.71351e-05	0.999951
chrX	176	12261433	12314313	2.01465e-05	1.34258e-05	0.000111736	1.61004e-05	1.73038e-05	2.90946e-05	2.74735e-05	0.00565432	1.65532e-05	1.37204e-05	3.63475e-05	1.28063e-05	1.81523e-05	1.26492e-05	1.42285e-05	0.00113977	1.35718e-05	3.31054e-05	1.56165e-05	0.00735443	1.5203e-05	2.43755e-05	1.76035e-05	1.93929e-05	4.45169e-05	2.02865e-05	1.37398e-05	1.46546e-05	1.75276e-05	1.29764e-05	1.33398e-05	1.66305e-05	1.84283e-05	1.32281e-05	7.57718e-05	1.91833e-05	1.93663e-05	1.5434e-05	2.2157e-05	2.77378e-05	1.38892e-05	1.38863e-05	0.999951	0.948354	1.26812e-05	0.999943
chrX	177	12314314	12356845	1.32902e-05	1.23411e-05	2.72206e-05	1.38796e-05	1.35336e-05	1.75778e-05	2.44628e-05	0.00765038	1.33793e-05	1.36615e-05	1.79055e-05	1.723e-05	2.66569e-05	1.42833e-05	1.43532e-05	0.000132865	1.98434e-05	0.000109771	1.53385e-05	0.00956278	1.46288e-05	2.36213e-05	1.71573e-05	1.43124e-05	5.44039e-05	1.41707e-05	2.00029e-05	1.27093e-05	1.29251e-05	1.71645e-05	1.69892e-05	1.29519e-05	2.69186e-05	1.97751e-05	1.86001e-05	1.42288e-05	1.45219e-05	1.28269e-05	1.61889e-05	2.24749e-05	1.59049e-05	1.40526e-05	0.999946	0.981001	1.27474e-05	0.999952
chrX	178	12356846	12403386	1.25854e-05	1.2212e-05	1.41836e-05	2.23897e-05	2.02578e-05	1.50379e-05	1.36348e-05	0.00790915	1.96247e-05	1.47706e-05	2.07566e-05	1.32321e-05	1.5928e-05	1.37156e-05	1.27709e-05	2.64601e-05	1.3392e-05	3.94995e-05	1.38523e-05	0.00960246	1.42797e-05	1.43841e-05	4.66871e-05	1.78372e-05	3.95088e-05	1.56345e-05	1.43105e-05	1.46076e-05	1.39446e-05	1.89383e-05	2.12609e-05	1.52425e-05	2.40544e-05	1.87421e-05	1.4116e-05	2.39014e-05	2.79664e-05	1.25975e-05	1.46402e-05	1.69345e-05	4.51448e-05	2.64682e-05	0.999925	0.989841	1.57246e-05	0.999951
chrX	179	12403387	12449803	1.5588e-05	1.26771e-05	1.68836e-05	1.43531e-05	2.33271e-05	2.38153e-05	1.4398e-05	0.00496114	1.75235e-05	3.77694e-05	8.06753e-05	1.4843e-05	1.36142e-05	1.7282e-05	1.4275e-05	2.66468e-05	1.38603e-05	7.23471e-05	2.55198e-05	0.00604182	3.06383e-05	2.31991e-05	2.66165e-05	4.3046e-05	3.17112e-05	1.36856e-05	2.26056e-05	1.56933e-05	2.90831e-05	3.30103e-05	9.66225e-05	2.11801e-05	1.45568e-05	1.76989e-05	1.67745e-05	4.68128e-05	1.45828e-05	1.53055e-05	1.25128e-05	4.8259e-05	0.000339644	0.000157072	0.999947	0.993107	4.46915e-05	0.999944
chrX	180	12449804	12508278	1.90852e-05	1.54842e-05	5.80143e-05	2.06228e-05	8.41581e-05	2.19852e-05	3.02259e-05	0.000509902	2.38114e-05	2.29172e-05	4.05392e-05	1.72843e-05	1.46518e-05	1.27235e-05	1.35172e-05	0.000137585	2.86602e-05	6.74159e-05	8.49556e-05	0.000736155	4.98958e-05	2.17184e-05	2.46674e-05	8.86876e-05	0.000111049	1.30942e-05	5.28335e-05	4.21611e-05	2.0953e-05	3.58804e-05	0.000132048	2.6526e-05	2.36593e-05	3.06978e-05	5.79294e-05	1.61567e-05	1.86276e-05	4.36955e-05	1.34866e-05	4.49713e-05	0.00115784	0.000462026	0.999943	0.993417	5.10806e-05	0.999945
chrX	181	12508279	12578918	1.29227e-05	1.80841e-05	2.40095e-05	3.7596e-05	1.9681e-05	1.75467e-05	1.69226e-05	7.86212e-05	2.23035e-05	1.75464e-05	3.48165e-05	2.68434e-05	1.60829e-05	1.23115e-05	1.28428e-05	0.000567871	1.88455e-05	2.01114e-05	1.94621e-05	0.000250946	2.04921e-05	1.64124e-05	1.563e-05	0.000198746	0.000845323	1.70255e-05	9.3708e-05	2.24084e-05	2.45348e-05	2.53349e-05	3.37502e-05	1.90742e-05	2.44333e-05	4.62946e-05	1.80392e-05	1.58202e-05	2.21119e-05	2.88246e-05	1.43138e-05	1.93169e-05	0.00728002	0.000124399	0.999947	0.991554	0.000308862	0.999948
chrX	182	12578919	12640887	1.32799e-05	1.7057e-05	2.56697e-05	1.62922e-05	1.60367e-05	1.29913e-05	4.06288e-05	7.08995e-05	5.21847e-05	1.61015e-05	0.000168661	1.78092e-05	2.69288e-05	1.2463e-05	1.46632e-05	0.000102239	2.52784e-05	3.29163e-05	1.46701e-05	0.000504904	1.34913e-05	1.2745e-05	1.29656e-05	4.36827e-05	0.00410592	4.77073e-05	0.000563929	2.22215e-05	2.32573e-05	1.3747e-05	1.84689e-05	1.36387e-05	0.000103013	0.00022891	2.34048e-05	1.32711e-05	2.35469e-05	0.000113269	2.12442e-05	2.39157e-05	0.0688296	7.337e-05	0.999936	0.991322	0.00191789	0.999952
chrX	183	12640888	12695914	2.09139e-05	1.69699e-05	0.0001273	2.66602e-05	4.28111e-05	1.54664e-05	0.000104246	2.49374e-05	2.27188e-05	2.40333e-05	8.79059e-05	5.00796e-05	1.94896e-05	1.31898e-05	3.76047e-05	5.02644e-05	2.69767e-05	2.31826e-05	2.66568e-05	9.10296e-05	1.75519e-05	1.32293e-05	1.49621e-05	3.6059e-05	0.00702961	0.000211521	0.00103043	2.04584e-05	0.000103264	1.539e-05	1.30461e-05	1.82138e-05	0.000590148	0.00113288	1.64306e-05	2.00344e-05	7e-05	0.000808173	7.50111e-05	4.27525e-05	0.0841661	0.000295788	0.999939	0.987538	0.0127052	0.999947
chrX	184	12695915	12751878	2.67479e-05	2.63104e-05	3.18282e-05	2.47951e-05	4.30536e-05	1.34472e-05	0.000117988	6.63774e-05	3.16037e-05	4.55526e-05	6.28684e-05	1.62615e-05	3.67792e-05	1.92551e-05	2.20295e-05	2.4837e-05	1.7561e-05	5.96631e-05	4.31866e-05	8.20281e-05	2.15019e-05	1.93617e-05	4.05661e-05	2.59449e-05	0.00675583	3.94207e-05	0.000373031	2.78612e-05	2.71477e-05	2.16746e-05	1.5109e-05	3.09922e-05	0.000127085	0.000850226	1.54354e-05	1.49975e-05	2.76618e-05	0.000512501	0.000397406	1.64804e-05	0.0861266	5.41404e-05	0.999943	0.972853	0.0158045	0.999946
chrX	185	12751879	12808839	1.37191e-05	9.98374e-05	1.91524e-05	1.63327e-05	1.68993e-05	2.12756e-05	2.24587e-05	2.49207e-05	6.44132e-05	2.70462e-05	2.88622e-05	1.54392e-05	5.44846e-05	3.54659e-05	2.38586e-05	8.56977e-05	1.6883e-05	4.29248e-05	1.547e-05	0.000300913	9.6338e-05	4.62085e-05	1.69005e-05	1.70486e-05	0.00300589	4.88822e-05	7.28641e-05	4.08685e-05	1.45864e-05	2.98324e-05	1.44386e-05	1.68383e-05	0.000125535	0.000335286	1.3877e-05	3.19602e-05	5.39712e-05	0.000249132	0.00144999	1.28513e-05	0.0866763	2.84279e-05	0.999945	0.9206	0.0151961	0.999948
chrX	186	12808840	12862731	1.29344e-05	3.95621e-05	5.69328e-05	2.82246e-05	1.59882e-05	2.91277e-05	1.34463e-05	1.75903e-05	2.29206e-05	1.47478e-05	4.43988e-05	4.07493e-05	1.62781e-05	3.74312e-05	1.52526e-05	2.54608e-05	3.08947e-05	0.000136378	1.51874e-05	0.0026506	2.06182e-05	3.43804e-05	2.64082e-05	4.54217e-05	0.00155323	0.000119523	6.45214e-05	2.23693e-05	2.07569e-05	1.70046e-05	2.9015e-05	3.81732e-05	0.000290496	0.000369976	2.30587e-05	4.84499e-05	0.000338833	0.000198161	0.00926963	1.29799e-05	0.0775039	4.99778e-05	0.999948	0.739587	0.0116157	0.99995
chrX	187	12862732	12909164	1.53825e-05	1.56515e-05	1.83411e-05	1.41105e-05	3.63385e-05	1.38564e-05	1.4326e-05	1.45342e-05	1.77473e-05	1.45018e-05	3.57408e-05	1.92988e-05	1.27766e-05	8.3725e-05	1.94659e-05	3.27739e-05	1.76939e-05	2.58046e-05	1.27017e-05	0.0132283	1.41344e-05	1.59502e-05	1.58139e-05	1.79296e-05	0.000357088	3.76946e-05	2.99382e-05	2.31337e-05	3.83568e-05	1.95464e-05	2.00921e-05	6.47644e-05	9.67897e-05	6.42019e-05	1.8502e-05	4.89682e-05	7.41438e-05	7.48396e-05	0.0110219	1.93704e-05	0.0737289	2.29405e-05	0.999941	0.0741913	0.00123399	0.999949
chrX	188	12909165	12961296	1.27934e-05	1.91709e-05	2.68459e-05	1.28117e-05	1.5598e-05	1.29312e-05	1.24122e-05	1.91027e-05	1.36265e-05	1.35921e-05	2.38148e-05	2.86266e-05	1.24321e-05	2.47431e-05	1.45157e-05	1.7217e-05	1.42828e-05	1.36246e-05	1.27503e-05	0.0154768	1.24442e-05	2.50882e-05	1.28927e-05	1.30142e-05	5.94684e-05	6.61561e-05	1.4183e-05	1.33647e-05	1.90392e-05	1.33455e-05	1.85245e-05	1.7591e-05	2.37959e-05	1.73161e-05	2.33911e-05	1.62986e-05	1.87885e-05	1.90605e-05	0.00945505	1.61321e-05	0.0605506	1.88249e-05	0.999948	0.00854058	0.000134542	0.999952
chrX	189	12961297	13014337	1.23141e-05	1.34636e-05	2.37323e-05	1.3755e-05	1.35739e-05	1.52115e-05	1.2767e-05	1.40907e-05	1.29841e-05	1.58654e-05	1.78467e-05	0.00013394	1.24078e-05	1.43954e-05	1.70606e-05	1.30717e-05	1.66551e-05	1.29062e-05	1.57335e-05	0.0141007	1.32854e-05	1.61671e-05	1.28789e-05	1.44408e-05	2.09291e-05	0.000250458	1.45157e-05	1.28986e-05	1.31271e-05	1.36961e-05	3.14863e-05	1.44304e-05	1.43226e-05	1.28615e-05	0.000119389	1.65167e-05	1.40144e-05	1.55064e-05	0.00110789	1.27153e-05	0.0073428	1.52269e-05	0.999949	0.00109523	2.98983e-05	0.999953
chrX	190	13014338	13084484	1.32823e-05	1.76844e-05	3.1789e-05	2.46201e-05	2.3349e-05	3.32942e-05	1.62005e-05	1.60409e-05	1.93591e-05	4.51026e-05	1.35316e-05	0.00106397	1.2504e-05	1.34611e-05	5.60304e-05	1.44515e-05	5.22349e-05	1.76623e-05	4.77635e-05	0.00660134	1.2448e-05	1.70889e-05	1.90343e-05	3.40998e-05	1.32774e-05	0.00195217	2.24399e-05	1.53803e-05	1.46281e-05	2.47093e-05	4.9839e-05	2.89414e-05	2.16578e-05	1.35156e-05	0.000852625	2.90196e-05	1.30922e-05	2.66244e-05	0.000163667	1.32047e-05	0.000843468	3.41079e-05	0.999946	0.00015422	1.42062e-05	0.999946
chrX	191	13084485	13134876	1.50673e-05	1.60566e-05	1.42572e-05	1.5687e-05	2.0616e-05	1.45473e-05	5.27611e-05	1.27314e-05	1.60481e-05	1.79561e-05	2.05967e-05	0.00138691	1.23494e-05	1.47056e-05	1.76116e-05	1.39167e-05	2.86348e-05	2.30021e-05	2.78105e-05	0.00591845	1.33059e-05	1.51017e-05	1.38538e-05	1.89606e-05	1.41384e-05	0.0132101	1.68102e-05	1.69499e-05	3.59017e-05	1.62612e-05	2.36949e-05	1.97193e-05	9.05957e-05	1.42401e-05	0.00160232	1.80038e-05	1.93161e-05	1.84002e-05	3.11908e-05	2.18325e-05	0.000180686	3.40621e-05	0.999945	2.83986e-05	1.46204e-05	0.999942
chrX	192	13134877	13194441	1.38379e-05	1.373e-05	1.35328e-05	1.34896e-05	1.59346e-05	1.3427e-05	0.000357581	1.43279e-05	1.61788e-05	1.34806e-05	2.42349e-05	0.000388104	1.30741e-05	1.58131e-05	1.89182e-05	1.64634e-05	1.46619e-05	1.71534e-05	1.41081e-05	0.0105769	2.045e-05	1.57001e-05	1.38813e-05	1.63359e-05	2.92921e-05	0.0153945	1.52514e-05	1.88302e-05	1.48166e-05	1.28234e-05	4.56373e-05	1.59647e-05	3.72443e-05	3.16324e-05	0.00381583	1.38672e-05	1.56333e-05	2.38007e-05	1.45067e-05	3.33397e-05	3.45174e-05	1.49768e-05	0.999951	1.50841e-05	2.34123e-05	0.999942
chrX	193	13194442	13240469	1.76652e-05	1.30976e-05	2.20824e-05	1.8939e-05	1.40099e-05	1.42248e-05	0.000118482	3.05198e-05	2.72707e-05	1.65676e-05	1.89047e-05	0.000163667	1.29921e-05	2.4457e-05	4.2283e-05	1.63575e-05	2.09641e-05	1.74581e-05	1.5622e-05	0.0108081	2.34364e-05	4.45825e-05	1.93293e-05	4.66214e-05	4.22685e-05	0.0136775	3.5229e-05	2.11985e-05	1.48205e-05	1.41674e-05	3.00071e-05	2.06166e-05	5.1006e-05	7.51984e-05	0.00355503	1.24846e-05	3.62024e-05	3.50431e-05	1.71193e-05	5.64875e-05	1.53453e-05	1.79125e-05	0.999947	2.43909e-05	5.86352e-05	0.999946
chrX	194	13240470	13295382	1.55304e-05	1.70143e-05	0.0001103	1.39732e-05	2.66397e-05	2.31184e-05	2.29603e-05	6.43685e-05	0.000163216	1.7656e-05	2.10953e-05	3.55423e-05	2.00174e-05	2.51294e-05	0.000169613	1.29604e-05	3.9854e-05	2.11205e-05	1.36427e-05	0.00699244	1.42581e-05	1.6224e-05	8.4717e-05	0.000167394	0.000233106	0.00546199	5.14023e-05	2.29148e-05	3.59456e-05	2.87896e-05	0.000106965	2.18297e-05	0.000317426	0.000159239	0.000370398	1.32451e-05	2.72243e-05	0.000111645	2.11076e-05	5.87029e-05	1.30067e-05	1.6267e-05	0.999947	4.92553e-05	0.000279869	0.999947
chrX	195	13295383	13352412	1.34745e-05	3.09779e-05	8.97186e-05	1.25664e-05	2.70801e-05	9.08003e-05	1.63301e-05	2.993e-05	0.000112328	2.33173e-05	2.21301e-05	1.51493e-05	5.20707e-05	2.33371e-05	3.66355e-05	1.55991e-05	5.67645e-05	3.78823e-05	1.27021e-05	0.00813756	1.34323e-05	1.82813e-05	2.50631e-05	2.81973e-05	0.00060524	0.00258771	2.1307e-05	4.7042e-05	1.48107e-05	1.92024e-05	0.000257162	3.96697e-05	4.54705e-05	2.89878e-05	6.65061e-05	2.32657e-05	0.000127623	3.40312e-05	2.40497e-05	0.000176388	1.69342e-05	3.78585e-05	0.999939	0.000340931	4.4159e-05	0.999946
chrX	196	13352413	13419702	1.37054e-05	1.79674e-05	2.16747e-05	1.4703e-05	1.68197e-05	2.13879e-05	2.05324e-05	1.42633e-05	2.23506e-05	1.62792e-05	2.69574e-05	1.81347e-05	2.4633e-05	3.25131e-05	1.67413e-05	1.46016e-05	1.68472e-05	1.67048e-05	1.31196e-05	0.0138544	2.25409e-05	1.78015e-05	1.5569e-05	1.80645e-05	0.000116448	0.00033177	1.36328e-05	1.79428e-05	1.56174e-05	1.89167e-05	5.75402e-05	2.34287e-05	1.92498e-05	1.54455e-05	2.42088e-05	2.04389e-05	7.75755e-05	1.89768e-05	1.72909e-05	3.25919e-05	3.64165e-05	2.1761e-05	0.99992	0.00194337	1.56479e-05	0.999949
chrX	197	13419703	13472766	1.54386e-05	1.63009e-05	1.50366e-05	2.87221e-05	2.06413e-05	2.06033e-05	1.53068e-05	1.26723e-05	1.53247e-05	2.92625e-05	0.000147894	4.47281e-05	1.56249e-05	1.80549e-05	2.87074e-05	1.27487e-05	1.47227e-05	1.8924e-05	1.95077e-05	0.0145021	1.57417e-05	1.8562e-05	3.31921e-05	1.96539e-05	7.31437e-05	0.000113521	1.73998e-05	3.31217e-05	2.25973e-05	1.95632e-05	2.19812e-05	3.13509e-05	2.29621e-05	1.63011e-05	6.60075e-05	1.33932e-05	0.000376844	5.2849e-05	1.30477e-05	1.45381e-05	2.68309e-05	3.83251e-05	0.999936	0.00201712	1.37297e-05	0.999947
chrX	198	13472767	13532748	2.31076e-05	2.53462e-05	2.91975e-05	3.08263e-05	5.26505e-05	1.77511e-05	2.59919e-05	1.47682e-05	1.25478e-05	1.94901e-05	0.00108094	1.83776e-05	1.29542e-05	1.55652e-05	1.61785e-05	1.26363e-05	1.2599e-05	2.89683e-05	1.84053e-05	0.0108866	1.59242e-05	1.83235e-05	6.31069e-05	1.30531e-05	1.94743e-05	2.53625e-05	1.3707e-05	7.9759e-05	1.6685e-05	3.60975e-05	1.71762e-05	2.2865e-05	2.85522e-05	1.79864e-05	0.000459455	1.57474e-05	0.00209593	0.000422819	1.41403e-05	1.61328e-05	2.17502e-05	5.9719e-05	0.999943	0.000434674	2.13689e-05	0.999946
chrX	199	13532749	13584445	1.72166e-05	1.72877e-05	3.30975e-05	0.000137956	0.000272392	5.85162e-05	3.513e-05	1.71831e-05	1.31675e-05	1.40539e-05	0.000788194	1.79319e-05	1.4853e-05	1.33894e-05	2.29733e-05	1.59322e-05	1.34178e-05	1.5346e-05	2.20051e-05	0.00542949	1.87443e-05	5.33668e-05	0.000343174	1.40281e-05	2.2615e-05	3.42039e-05	1.93494e-05	0.000176642	4.41471e-05	0.000238546	2.97564e-05	4.8022e-05	0.000109579	3.11363e-05	0.00175038	2.52675e-05	0.0173188	0.00038844	3.11276e-05	1.30369e-05	1.8712e-05	4.70337e-05	0.999944	0.000187406	0.000106161	0.999945
chrX	200	13584446	13633565	1.3359e-05	2.05544e-05	9.32976e-05	0.000105845	3.85884e-05	0.000108042	0.000100523	2.13562e-05	1.89401e-05	1.53166e-05	0.000134012	1.30514e-05	1.766e-05	1.28544e-05	6.68433e-05	4.83915e-05	1.61034e-05	1.80495e-05	5.11937e-05	0.00565057	3.78741e-05	8.49472e-05	0.000553107	2.99636e-05	9.61815e-05	0.000143373	4.02407e-05	0.000150793	4.76885e-05	0.000262205	8.42838e-05	0.000358927	0.000134788	2.73294e-05	0.00157509	4.79073e-05	0.137743	5.64701e-05	5.28937e-05	1.39958e-05	2.63581e-05	1.7201e-05	0.999944	0.000507947	0.000235524	0.999945
chrX	201	13633566	13690905	1.6107e-05	1.45065e-05	0.000427095	2.73818e-05	1.97671e-05	2.67612e-05	0.000355123	2.72365e-05	1.28979e-05	2.06945e-05	8.9858e-05	1.35509e-05	1.44722e-05	1.60941e-05	1.92907e-05	1.61435e-05	1.39142e-05	1.69338e-05	0.000108954	0.00966565	1.90284e-05	9.29944e-05	0.000106693	1.50184e-05	0.000129063	6.69268e-05	2.83405e-05	3.51364e-05	3.36306e-05	0.000107219	0.000169164	7.91839e-05	2.74182e-05	2.66571e-05	0.000208214	1.87153e-05	0.167924	1.74009e-05	1.64384e-05	2.81016e-05	0.000128524	2.31545e-05	0.999945	9.02939e-05	9.45583e-05	0.999946
chrX	202	13690906	13741212	1.84912e-05	2.39417e-05	0.000537998	1.41569e-05	1.40477e-05	1.85072e-05	5.14745e-05	1.5911e-05	1.23074e-05	5.49301e-05	5.89582e-05	1.43874e-05	2.78988e-05	2.32184e-05	2.3327e-05	1.32033e-05	1.73496e-05	1.60204e-05	2.60829e-05	0.0487531	4.13503e-05	0.000377754	3.75193e-05	2.21094e-05	0.000483503	9.22004e-05	2.36679e-05	6.6001e-05	2.37169e-05	3.04272e-05	0.000121076	5.19462e-05	2.38215e-05	5.24168e-05	0.000108243	1.68334e-05	0.43925	1.94414e-05	1.31883e-05	0.000126754	4.40633e-05	1.57395e-05	0.999945	2.10978e-05	3.46994e-05	0.999944
chrX	203	13741213	13823803	1.95047e-05	4.03282e-05	7.3108e-05	1.73767e-05	2.15295e-05	1.56973e-05	3.83024e-05	3.17739e-05	1.23913e-05	6.67902e-05	0.000306113	3.02115e-05	1.42832e-05	1.72362e-05	1.47282e-05	1.9015e-05	2.36107e-05	1.41664e-05	4.31232e-05	0.297547	3.33346e-05	0.000458587	1.53198e-05	2.73067e-05	0.00129905	0.000101227	2.98452e-05	2.41761e-05	5.18907e-05	1.82046e-05	2.72927e-05	1.84124e-05	3.17928e-05	0.000274834	0.000329106	2.92221e-05	0.517293	6.52906e-05	1.76666e-05	0.000184465	3.11874e-05	3.68812e-05	0.999945	1.34717e-05	1.43405e-05	0.999943
chrX	204	13823804	13890018	1.30153e-05	9.30801e-05	4.252e-05	1.94125e-05	2.4395e-05	4.07702e-05	1.90058e-05	2.1949e-05	1.24595e-05	3.41854e-05	0.000141899	1.58712e-05	1.58985e-05	1.34068e-05	1.78439e-05	1.3392e-05	1.83717e-05	1.72401e-05	6.52638e-05	0.71931	0.000128015	0.000642596	1.80428e-05	1.55546e-05	0.00170804	0.000349744	3.49794e-05	1.3447e-05	1.6483e-05	1.40838e-05	3.81336e-05	3.01903e-05	1.51829e-05	0.000638451	0.00163329	1.87226e-05	0.580197	3.78572e-05	4.39149e-05	0.000102268	6.12772e-05	1.81498e-05	0.999934	1.58775e-05	1.2451e-05	0.999938
chrX	205	13890019	13986092	1.30718e-05	2.82753e-05	5.05084e-05	1.34602e-05	1.89402e-05	0.000164457	1.29349e-05	1.53731e-05	1.43236e-05	1.72213e-05	0.000162884	3.07839e-05	1.5791e-05	1.77595e-05	1.59954e-05	1.46625e-05	1.76858e-05	1.83161e-05	4.51858e-05	0.840266	5.51777e-05	0.00074686	2.3489e-05	2.9918e-05	0.00172938	0.000639182	2.42622e-05	1.27182e-05	1.58018e-05	1.43016e-05	7.66571e-05	8.56495e-05	2.28285e-05	0.000842578	0.0143163	2.37767e-05	0.615134	1.50519e-05	1.58415e-05	2.50129e-05	0.000199537	4.49472e-05	0.999909	1.6437e-05	1.22884e-05	0.999926
chrX	206	13986093	14047785	1.23033e-05	5.61738e-05	0.000213758	1.7562e-05	1.46773e-05	7.37076e-05	1.26104e-05	3.08431e-05	2.51202e-05	3.67575e-05	4.11507e-05	9.54582e-05	1.74446e-05	2.325e-05	2.2793e-05	3.59513e-05	4.76446e-05	2.36371e-05	3.45606e-05	0.879884	0.000109123	0.000112505	0.000119591	1.42519e-05	0.000850962	0.000270576	2.12931e-05	1.60633e-05	3.5021e-05	1.24494e-05	5.27384e-05	2.00168e-05	1.85711e-05	0.000221945	0.0187253	1.80062e-05	0.623181	1.27451e-05	1.68845e-05	2.78448e-05	3.89048e-05	0.000339585	0.999933	1.41783e-05	1.24973e-05	0.999919
chrX	207	14047786	14107107	1.28926e-05	3.01579e-05	0.000712213	3.06877e-05	3.01238e-05	3.83611e-05	1.40694e-05	1.89661e-05	7.2127e-05	1.6141e-05	1.81863e-05	6.95576e-05	2.24165e-05	1.85894e-05	1.75262e-05	1.49932e-05	2.53658e-05	1.7565e-05	3.05468e-05	0.890801	0.000174945	3.62763e-05	0.000362209	1.59143e-05	0.000537794	9.61403e-05	6.14187e-05	5.14005e-05	2.17276e-05	1.2454e-05	0.000259033	1.59039e-05	1.99573e-05	7.03118e-05	0.018608	1.47698e-05	0.618209	1.45745e-05	5.41152e-05	0.000132159	1.52273e-05	0.00198918	0.999941	1.69324e-05	1.48189e-05	0.999868
chrX	208	14107108	14231925	1.64016e-05	1.92419e-05	0.000980329	4.63927e-05	1.51508e-05	2.31898e-05	2.2468e-05	1.52776e-05	5.94074e-05	2.45623e-05	1.31414e-05	2.59769e-05	3.27823e-05	1.96822e-05	4.11239e-05	1.38834e-05	2.22952e-05	1.55557e-05	2.77677e-05	0.927626	9.91293e-05	0.000108745	5.88843e-05	2.01899e-05	0.000307508	9.97003e-05	0.000402651	7.93305e-05	2.4224e-05	1.43539e-05	0.000190268	1.43316e-05	1.60751e-05	6.46992e-05	0.0137928	1.27812e-05	0.647782	1.62669e-05	0.000106849	0.000500876	1.45646e-05	0.00237787	0.999926	4.8622e-05	1.8747e-05	0.99969
chrX	209	14231926	14297130	1.68948e-05	5.14549e-05	0.000675904	2.3611e-05	2.06013e-05	7.64185e-05	1.46478e-05	1.53913e-05	1.87292e-05	2.54325e-05	1.30199e-05	5.09696e-05	3.10558e-05	6.60197e-05	1.86709e-05	2.62048e-05	1.80496e-05	4.12919e-05	1.68317e-05	0.942967	2.4146e-05	6.69015e-05	1.70577e-05	1.34145e-05	0.000388814	3.80374e-05	0.00115571	2.61755e-05	2.05904e-05	3.38392e-05	4.91763e-05	3.07411e-05	2.22855e-05	0.000183507	0.0110908	1.27959e-05	0.887946	2.866e-05	4.81732e-05	0.000796316	2.18105e-05	0.00424129	0.99994	1.59366e-05	2.96051e-05	0.999874
chrX	210	14297131	14355349	1.33454e-05	3.75829e-05	0.000216947	1.42886e-05	6.80662e-05	1.99128e-05	2.46234e-05	2.00952e-05	2.63178e-05	2.50494e-05	2.02346e-05	0.000178523	4.63175e-05	0.000137541	2.33813e-05	2.4703e-05	3.69624e-05	3.71045e-05	4.13575e-05	0.945706	1.58376e-05	2.44769e-05	1.34597e-05	1.61985e-05	0.000130713	2.57677e-05	0.000751312	1.49969e-05	3.84e-05	0.000108343	2.76896e-05	1.95265e-05	2.73738e-05	3.96956e-05	0.0143121	1.49325e-05	0.954017	1.64095e-05	9.22398e-05	0.000103136	3.16836e-05	0.0203233	0.999943	1.46501e-05	1.87545e-05	0.999925
chrX	211	14355350	14415670	1.62922e-05	1.49094e-05	4.38692e-05	1.3548e-05	2.51376e-05	1.5088e-05	1.48088e-05	1.32924e-05	0.000112727	2.18943e-05	4.83437e-05	0.000914155	4.12771e-05	4.16329e-05	3.19533e-05	0.000120365	1.58928e-05	2.2997e-05	2.029e-05	0.942426	1.61228e-05	6.77407e-05	1.99195e-05	3.93799e-05	0.000156657	1.42639e-05	0.000198682	1.49734e-05	1.93848e-05	2.78916e-05	2.86621e-05	1.29591e-05	1.57418e-05	2.24898e-05	0.0499452	1.31537e-05	0.973002	3.65959e-05	8.8193e-05	2.56589e-05	4.72316e-05	0.0765519	0.999945	1.28471e-05	1.896e-05	0.99994
chrX	212	14415671	14475355	1.55348e-05	1.50654e-05	2.69994e-05	1.31213e-05	1.75513e-05	1.37268e-05	1.47548e-05	1.52362e-05	2.93246e-05	2.13937e-05	2.52998e-05	0.0051733	1.90585e-05	1.51419e-05	1.53701e-05	2.91025e-05	1.29659e-05	6.05171e-05	4.5295e-05	0.927223	2.03472e-05	2.03373e-05	4.52188e-05	2.79823e-05	3.85556e-05	1.65139e-05	6.12269e-05	1.66568e-05	1.55666e-05	1.52818e-05	1.73441e-05	1.24963e-05	2.0422e-05	1.31571e-05	0.364315	1.75549e-05	0.977986	1.62676e-05	2.18547e-05	1.54451e-05	2.57706e-05	0.537139	0.999954	1.4748e-05	2.03352e-05	0.999945
chrX	213	14475356	14524418	1.48615e-05	1.84907e-05	1.5956e-05	1.99473e-05	1.40307e-05	2.46678e-05	3.629e-05	4.04773e-05	2.9856e-05	1.55581e-05	3.54693e-05	0.00574949	1.52476e-05	1.27601e-05	1.29522e-05	1.39808e-05	1.59715e-05	7.1335e-05	1.8314e-05	0.866276	1.42673e-05	1.35852e-05	3.22727e-05	2.54813e-05	4.36619e-05	1.64181e-05	9.65853e-05	2.14455e-05	1.74935e-05	1.58858e-05	1.36269e-05	1.4275e-05	2.07011e-05	1.23539e-05	0.506836	1.53776e-05	0.978069	1.6422e-05	2.70486e-05	1.94434e-05	5.79985e-05	0.648126	0.999953	2.60899e-05	3.03666e-05	0.999946
chrX	214	14524419	14582032	1.51211e-05	3.16856e-05	3.38746e-05	1.45535e-05	2.51382e-05	1.59908e-05	1.66287e-05	1.84279e-05	0.000163854	1.54579e-05	0.000226522	0.00401507	3.65097e-05	1.46372e-05	1.72449e-05	1.3391e-05	4.99584e-05	2.18062e-05	1.60266e-05	0.859407	2.18389e-05	1.78828e-05	2.66048e-05	5.79248e-05	0.000116003	4.08909e-05	3.4159e-05	5.95578e-05	2.3046e-05	1.46837e-05	1.86177e-05	3.39654e-05	4.34661e-05	1.26113e-05	0.545136	1.76626e-05	0.978572	1.36719e-05	8.60245e-05	3.44393e-05	0.00025268	0.675525	0.999947	9.43112e-05	2.10203e-05	0.999946
chrX	215	14582033	14642290	1.90397e-05	2.96049e-05	1.6415e-05	1.69352e-05	1.83953e-05	1.60052e-05	1.97252e-05	2.11094e-05	0.000397939	1.49329e-05	0.000515051	0.00040755	1.70673e-05	3.64177e-05	1.96075e-05	2.09344e-05	2.14981e-05	2.96847e-05	1.7029e-05	0.872666	4.70073e-05	1.74525e-05	2.14236e-05	7.2885e-05	4.96277e-05	6.71717e-05	5.39573e-05	1.8347e-05	1.47896e-05	3.19318e-05	7.64244e-05	1.85216e-05	0.00032034	1.34933e-05	0.552306	2.04225e-05	0.987743	2.34822e-05	0.000132572	3.11803e-05	0.00219557	0.679913	0.999945	0.000119208	4.0404e-05	0.999945
chrX	216	14642291	14698373	1.30632e-05	1.84361e-05	2.28209e-05	1.95582e-05	6.04508e-05	1.91843e-05	1.49552e-05	1.708e-05	0.000192976	1.58329e-05	0.000842901	5.69973e-05	1.48927e-05	1.72911e-05	1.49501e-05	2.10232e-05	2.02726e-05	1.61354e-05	1.47694e-05	0.966353	1.88816e-05	1.62442e-05	1.82323e-05	5.02721e-05	8.27631e-05	7.01581e-05	3.12243e-05	1.63936e-05	2.5402e-05	5.69008e-05	0.000104674	2.79189e-05	0.00183326	1.68294e-05	0.546406	1.32579e-05	0.991347	2.4249e-05	3.81609e-05	2.38741e-05	0.00217887	0.670891	0.999941	3.86405e-05	0.000210834	0.999946
chrX	217	14698374	14745527	1.25974e-05	5.44442e-05	0.000102695	1.49119e-05	2.41277e-05	1.32091e-05	2.08521e-05	1.8717e-05	0.000492821	4.63176e-05	0.000177755	3.75287e-05	3.27225e-05	3.66094e-05	1.28189e-05	1.40594e-05	1.39586e-05	1.34623e-05	3.02193e-05	0.990712	1.97972e-05	1.97345e-05	2.29281e-05	1.74153e-05	0.000240104	3.30651e-05	0.000132942	4.77392e-05	7.36744e-05	6.17815e-05	0.000157133	4.6672e-05	0.00221568	1.97898e-05	0.515147	1.31768e-05	0.997402	0.000118591	5.25447e-05	6.15967e-05	0.000300337	0.633794	0.999929	3.54795e-05	4.55705e-05	0.999949
chrX	218	14745528	14789130	1.38076e-05	0.000131336	4.00334e-05	1.25322e-05	4.52271e-05	1.38902e-05	4.61821e-05	4.11764e-05	6.74451e-05	5.82414e-05	4.24331e-05	0.000181535	0.000214496	1.54464e-05	1.55729e-05	2.26296e-05	1.36694e-05	2.08896e-05	1.55253e-05	0.997259	1.32446e-05	1.54023e-05	1.33489e-05	1.4057e-05	0.000811623	2.53139e-05	0.000532266	0.000174422	0.000521548	0.000192962	0.000566081	4.60103e-05	0.000914872	1.52046e-05	0.393481	1.95116e-05	0.998952	0.000777115	0.000301789	2.21103e-05	8.02622e-05	0.631895	0.99989	2.80012e-05	4.85737e-05	0.999947
chrX	219	14789131	14827767	2.53847e-05	4.95492e-05	9.4463e-05	1.25514e-05	2.57083e-05	2.00861e-05	0.000288575	0.000301733	1.76778e-05	5.41954e-05	4.28941e-05	3.10844e-05	9.34636e-05	1.85227e-05	1.45226e-05	1.84678e-05	2.37819e-05	8.44471e-05	2.52067e-05	0.999099	1.36464e-05	3.64583e-05	1.29392e-05	2.53869e-05	0.000396235	3.57673e-05	0.000153143	0.000117523	0.000140474	0.00164118	9.97698e-05	3.7948e-05	0.000186401	1.39571e-05	0.0716233	1.69304e-05	0.999315	0.0035092	0.00234632	1.47726e-05	3.43898e-05	0.653711	0.999752	8.15441e-05	0.000209296	0.999951
chrX	220	14827768	14889793	3.61278e-05	2.53159e-05	0.00048564	1.52764e-05	2.65341e-05	2.02544e-05	4.88417e-05	4.69685e-05	1.30888e-05	2.81591e-05	0.000102198	1.43734e-05	6.22899e-05	3.1528e-05	2.37321e-05	2.35556e-05	4.6627e-05	2.28291e-05	1.72717e-05	0.999592	1.76733e-05	4.53756e-05	1.69988e-05	3.58643e-05	0.000128682	1.5584e-05	3.21637e-05	0.000149482	3.7075e-05	0.0056356	4.45664e-05	5.46643e-05	3.56121e-05	2.41009e-05	0.00955943	2.9224e-05	0.999166	0.00362187	0.00239008	1.68273e-05	2.36505e-05	0.688581	0.99915	2.84622e-05	0.000697279	0.999946
chrX	221	14889794	14948659	0.000226361	2.18479e-05	0.00032974	1.64002e-05	4.50046e-05	4.03018e-05	4.15127e-05	3.82499e-05	1.5433e-05	3.2999e-05	4.42271e-05	1.5979e-05	2.2342e-05	1.81157e-05	6.12094e-05	1.69201e-05	1.56109e-05	1.68618e-05	4.94856e-05	0.999656	1.57862e-05	1.65338e-05	2.17607e-05	6.64001e-05	7.04782e-05	1.39549e-05	1.46429e-05	0.000358602	8.36511e-05	0.0142729	9.99598e-05	0.000120685	4.71382e-05	4.20435e-05	0.0022361	1.86346e-05	0.99822	0.00126155	0.000275814	3.34594e-05	3.8082e-05	0.696447	0.999729	8.05779e-05	0.00140042	0.999945
chrX	222	14948660	15018533	3.53592e-05	1.52238e-05	0.000383183	5.16926e-05	4.06322e-05	8.79374e-05	1.77377e-05	2.28162e-05	2.37122e-05	1.66878e-05	0.000105821	2.62972e-05	2.04211e-05	3.70149e-05	2.10801e-05	1.9301e-05	1.27893e-05	4.71414e-05	1.85603e-05	0.999406	4.09382e-05	2.02331e-05	0.00010393	2.46455e-05	7.72253e-05	1.56846e-05	1.65894e-05	0.0001918	2.49036e-05	0.0161157	0.000151718	4.92934e-05	8.70398e-05	1.57505e-05	0.00143357	2.30935e-05	0.994749	0.000622135	8.18238e-05	4.04786e-05	1.50615e-05	0.691706	0.999898	2.54926e-05	0.00769124	0.999944
chrX	223	15018534	15075269	2.17878e-05	1.30544e-05	0.00050841	2.31303e-05	3.51072e-05	0.000490049	1.48602e-05	1.50222e-05	4.5772e-05	2.602e-05	3.56665e-05	1.61245e-05	3.45296e-05	1.60478e-05	4.4985e-05	1.31284e-05	1.53433e-05	2.43779e-05	2.64705e-05	0.998504	3.50341e-05	2.00407e-05	4.39677e-05	2.71261e-05	0.000376526	1.43227e-05	1.66503e-05	3.8007e-05	5.41412e-05	0.0138065	7.42454e-05	1.80945e-05	5.14201e-05	1.51969e-05	0.000152065	1.67508e-05	0.983599	0.000113162	2.62618e-05	1.54307e-05	1.52455e-05	0.683265	0.999931	2.11668e-05	0.00929527	0.999944
chrX	224	15075270	15128348	3.13075e-05	1.84366e-05	0.00118311	1.85765e-05	2.43702e-05	6.59298e-05	2.19921e-05	1.84031e-05	1.668e-05	5.18925e-05	3.26639e-05	2.48571e-05	0.000134847	1.42148e-05	1.63965e-05	1.43874e-05	1.67403e-05	1.82907e-05	0.000105475	0.995247	8.89299e-05	4.36996e-05	2.32681e-05	8.29154e-05	0.000107468	2.99176e-05	2.98898e-05	2.05002e-05	5.90065e-05	0.00346751	0.000282768	3.2346e-05	4.04249e-05	2.72357e-05	2.76673e-05	1.8362e-05	0.94401	2.89921e-05	1.36591e-05	1.71726e-05	2.84387e-05	0.648665	0.999941	2.96468e-05	0.00812199	0.999944
chrX	225	15128349	15185938	3.73294e-05	6.47487e-05	0.00361158	1.9702e-05	8.68604e-05	3.56548e-05	3.26369e-05	3.60348e-05	2.24762e-05	3.21331e-05	5.58843e-05	5.12937e-05	8.62165e-05	1.76677e-05	1.28586e-05	2.23263e-05	1.31708e-05	2.04483e-05	6.90267e-05	0.983675	1.9779e-05	2.3967e-05	1.42722e-05	0.000121856	0.00018201	6.4216e-05	4.28666e-05	2.39388e-05	6.76247e-05	0.000733576	0.000373877	2.35221e-05	2.70834e-05	2.20872e-05	2.46316e-05	5.92516e-05	0.803526	1.80289e-05	1.28128e-05	3.68474e-05	2.86783e-05	0.523891	0.999943	3.65305e-05	0.00124671	0.999943
chrX	226	15185939	15273146	4.42233e-05	1.78525e-05	0.0163193	4.78204e-05	8.54985e-05	2.48021e-05	2.09885e-05	2.36108e-05	1.48701e-05	1.9928e-05	7.87722e-05	1.71827e-05	4.24348e-05	2.16684e-05	1.43883e-05	0.000113577	1.47213e-05	1.83001e-05	3.63763e-05	0.94483	1.32834e-05	1.87942e-05	2.16933e-05	2.42677e-05	0.000333263	2.3992e-05	2.84796e-05	2.00775e-05	9.50209e-05	0.00011851	8.01745e-05	1.91802e-05	1.94881e-05	3.44542e-05	1.44321e-05	4.66609e-05	0.299061	2.87914e-05	1.66694e-05	0.000104178	2.37493e-05	0.0513885	0.999944	1.474e-05	0.000210312	0.99994
chrX	227	15273147	15335968	0.000142872	1.39555e-05	0.0321961	2.39503e-05	1.9546e-05	2.99266e-05	7.46861e-05	9.47918e-05	1.99786e-05	1.44894e-05	2.99006e-05	1.39865e-05	3.0679e-05	4.17677e-05	1.35609e-05	6.57387e-05	1.62496e-05	1.37782e-05	1.8188e-05	0.805328	1.5455e-05	2.05257e-05	3.1178e-05	1.88277e-05	0.000493235	1.37303e-05	2.20216e-05	2.33453e-05	0.000422268	0.000115212	3.81813e-05	4.53417e-05	2.26671e-05	0.000178962	2.26608e-05	1.62284e-05	0.0678328	4.92555e-05	2.82832e-05	0.000537921	3.16204e-05	0.00554947	0.999944	1.44647e-05	9.97608e-05	0.999934
chrX	228	15335969	15407532	2.77977e-05	1.34522e-05	0.0535035	1.36692e-05	1.39833e-05	1.44492e-05	2.42589e-05	3.03447e-05	1.30194e-05	2.56874e-05	1.62242e-05	1.43959e-05	1.40322e-05	1.70655e-05	1.31457e-05	1.95366e-05	1.38057e-05	2.03649e-05	1.31177e-05	0.23624	1.30579e-05	1.97924e-05	8.80816e-05	1.3986e-05	7.27721e-05	1.56129e-05	1.33699e-05	1.68709e-05	0.00012621	2.61071e-05	1.72301e-05	1.55174e-05	1.32972e-05	2.96583e-05	0.000104169	1.5338e-05	0.00688088	2.00396e-05	1.40777e-05	7.52046e-05	1.44363e-05	0.000700627	0.999943	1.23747e-05	2.24413e-05	0.999911
chrX	229	15407533	15458832	2.11025e-05	1.25407e-05	0.0586059	1.26251e-05	2.24499e-05	1.70018e-05	1.39492e-05	1.41276e-05	1.26588e-05	6.09593e-05	1.30914e-05	1.25044e-05	1.24491e-05	1.84531e-05	1.24809e-05	2.88261e-05	1.36201e-05	1.67388e-05	1.27856e-05	0.181293	1.48765e-05	3.16458e-05	2.50447e-05	1.27911e-05	3.19432e-05	2.36965e-05	1.41453e-05	1.48727e-05	2.54888e-05	1.59165e-05	1.37973e-05	1.29042e-05	1.35536e-05	2.07891e-05	2.97679e-05	1.32447e-05	0.000812767	1.54614e-05	1.24565e-05	2.46311e-05	1.27309e-05	0.000222282	0.999945	1.22458e-05	1.32433e-05	0.999936
chrX	230	15458833	15523862	1.35446e-05	1.28407e-05	0.0565466	1.23184e-05	1.46218e-05	1.61346e-05	1.83614e-05	1.43653e-05	1.66236e-05	1.83912e-05	1.70543e-05	1.27777e-05	1.25734e-05	2.92125e-05	1.25377e-05	1.40259e-05	1.68428e-05	1.66853e-05	1.70923e-05	0.169267	1.77649e-05	1.7419e-05	4.82384e-05	1.70016e-05	6.76273e-05	2.35618e-05	1.97537e-05	3.41693e-05	1.50868e-05	1.40283e-05	1.51108e-05	1.5723e-05	2.20638e-05	7.30541e-05	5.66831e-05	1.68554e-05	0.000183053	3.65379e-05	1.27482e-05	2.49036e-05	1.51935e-05	3.78906e-05	0.999927	1.29945e-05	1.25185e-05	0.999941
chrX	231	15523863	15568452	1.74795e-05	1.56313e-05	0.0439496	1.34959e-05	2.4391e-05	4.69113e-05	7.33342e-05	2.93529e-05	5.70941e-05	1.30176e-05	1.79365e-05	1.83879e-05	1.30126e-05	2.95296e-05	1.504e-05	1.47978e-05	1.97681e-05	4.95348e-05	3.81034e-05	0.175831	3.08397e-05	4.27012e-05	0.000188622	3.12072e-05	0.000127445	2.7886e-05	3.11792e-05	1.88354e-05	1.90271e-05	1.86317e-05	3.72367e-05	1.57081e-05	1.54146e-05	0.000285847	0.000126445	2.49414e-05	0.000234279	4.68562e-05	1.73873e-05	2.18116e-05	1.54936e-05	3.9008e-05	0.999942	2.00033e-05	1.28233e-05	0.999945
chrX	232	15568453	15647599	4.07233e-05	1.49957e-05	0.00442846	2.37668e-05	1.34998e-05	9.7258e-05	9.44561e-05	6.05856e-05	2.13865e-05	1.27733e-05	3.45486e-05	4.3341e-05	1.98466e-05	2.04005e-05	2.07204e-05	1.69831e-05	1.50413e-05	1.9319e-05	0.000199168	0.260962	0.000111004	2.27568e-05	0.00133095	9.47026e-05	0.000105413	3.76525e-05	1.62174e-05	5.41423e-05	1.30076e-05	2.27241e-05	8.70867e-05	1.27648e-05	3.48785e-05	3.878e-05	0.00102794	3.00205e-05	0.000539576	2.19491e-05	1.45004e-05	1.53826e-05	2.20402e-05	0.000109345	0.999948	1.5064e-05	1.66677e-05	0.99995
chrX	233	15647600	15722606	1.71437e-05	1.71328e-05	0.000598741	2.62351e-05	1.38973e-05	2.82924e-05	2.46994e-05	1.95343e-05	1.36285e-05	1.70683e-05	3.33001e-05	2.42575e-05	1.94711e-05	2.02096e-05	1.78713e-05	1.96975e-05	1.34592e-05	2.96267e-05	0.00055199	0.80374	3.68124e-05	2.40387e-05	0.00110502	0.000179586	2.46157e-05	0.000123449	3.30444e-05	6.58513e-05	1.34554e-05	1.44809e-05	3.35747e-05	1.4123e-05	7.30365e-05	1.50743e-05	0.0010418	1.47803e-05	0.000289339	2.60873e-05	1.89916e-05	2.26664e-05	2.63325e-05	0.000591976	0.999944	1.25348e-05	1.91567e-05	0.999946
chrX	234	15722607	15811047	2.83675e-05	6.04942e-05	6.95846e-05	4.52056e-05	2.89236e-05	4.26858e-05	1.56833e-05	1.34622e-05	1.46599e-05	3.18102e-05	0.000137767	3.33741e-05	3.94807e-05	5.79294e-05	6.07204e-05	1.58382e-05	1.4043e-05	1.82931e-05	6.87814e-05	0.946454	4.84517e-05	1.56213e-05	0.000405758	0.000207954	2.31606e-05	5.76525e-05	0.000111068	0.000317239	2.41078e-05	2.27589e-05	0.000114694	3.12652e-05	9.74263e-05	1.46038e-05	0.000140192	1.73124e-05	0.000587309	6.96022e-05	7.90536e-05	0.000115479	8.02475e-05	0.00013173	0.999944	1.3292e-05	3.53175e-05	0.999945
chrX	235	15811048	15869736	1.40408e-05	5.22022e-05	1.79726e-05	7.627e-05	2.01744e-05	2.96526e-05	1.33843e-05	1.48406e-05	1.52324e-05	0.000166441	8.49249e-05	2.22423e-05	2.53319e-05	2.039e-05	0.000116883	4.16906e-05	1.86822e-05	3.13469e-05	2.53299e-05	0.984833	2.53021e-05	1.34798e-05	9.23598e-05	0.000361047	3.0278e-05	0.000114024	0.000338634	0.000748147	6.54635e-05	3.84577e-05	0.000431512	9.92077e-05	5.38832e-05	1.32855e-05	4.83144e-05	2.23966e-05	0.000225832	4.40652e-05	5.8198e-05	0.000188533	5.38337e-05	6.16109e-05	0.999945	1.2421e-05	3.68181e-05	0.999945
chrX	236	15869737	16000214	1.46241e-05	1.68773e-05	1.39106e-05	7.88695e-05	1.91914e-05	1.56048e-05	2.1328e-05	2.63121e-05	1.93126e-05	4.12858e-05	1.99199e-05	7.06491e-05	5.2228e-05	4.35086e-05	3.46831e-05	5.17881e-05	7.6509e-05	9.60386e-05	2.50209e-05	0.995267	2.2728e-05	2.15992e-05	0.000132561	0.000182601	0.000178808	0.000181372	0.000392431	0.00129974	0.000148158	2.9877e-05	0.00114958	5.24746e-05	0.000253493	2.14416e-05	0.000158024	6.66572e-05	7.23809e-05	0.00011148	4.02916e-05	0.000288612	2.38386e-05	0.000188207	0.999946	1.38883e-05	6.02193e-05	0.999947
chrX	237	16000215	16057696	1.44957e-05	1.88126e-05	1.54528e-05	2.23417e-05	2.06238e-05	2.80377e-05	9.26846e-05	0.000134543	3.81914e-05	1.66718e-05	1.72096e-05	8.57261e-05	3.4031e-05	2.51118e-05	2.01014e-05	1.65241e-05	2.46661e-05	2.55486e-05	0.000123538	0.997882	2.08929e-05	9.52074e-05	3.19904e-05	0.000615468	3.35659e-05	3.36713e-05	0.000272791	0.00120448	0.000160411	8.56822e-05	0.00340295	3.5513e-05	0.000104304	0.000107621	8.04307e-05	1.93362e-05	2.69935e-05	2.46927e-05	2.15565e-05	0.000110839	7.63264e-05	0.000940947	0.999943	2.90595e-05	0.000171333	0.999941
chrX	238	16057697	16109985	1.36607e-05	3.23107e-05	2.30195e-05	2.74771e-05	1.31098e-05	1.38715e-05	2.76468e-05	7.50903e-05	8.70372e-05	2.73962e-05	3.12176e-05	2.51428e-05	2.89787e-05	1.86607e-05	6.23393e-05	1.4779e-05	1.92532e-05	1.96406e-05	0.000178992	0.99885	1.84126e-05	4.87064e-05	2.11145e-05	0.000125466	3.76438e-05	3.97808e-05	0.000223375	0.000744491	0.000284342	3.73239e-05	0.0034032	1.55959e-05	2.5655e-05	0.000606168	0.000312124	2.65154e-05	8.06244e-05	3.1085e-05	2.93754e-05	0.000133786	9.81254e-05	0.00648216	0.999942	2.08887e-05	0.000366178	0.999944
chrX	239	16109986	16166346	2.18807e-05	2.26189e-05	0.000120522	2.32096e-05	1.2933e-05	1.31909e-05	2.03816e-05	3.17121e-05	6.05547e-05	2.85978e-05	0.000160819	5.52328e-05	3.63588e-05	1.84104e-05	2.81639e-05	1.43113e-05	2.32914e-05	2.96743e-05	3.21225e-05	0.998856	2.48842e-05	3.51674e-05	5.21338e-05	0.000172117	1.57835e-05	4.25846e-05	6.56662e-05	0.000517057	4.94588e-05	1.65522e-05	0.0010784	2.21886e-05	3.96528e-05	0.000188076	0.0010674	2.08563e-05	0.000681083	2.02924e-05	1.48275e-05	0.00013995	2.36141e-05	0.0157354	0.999936	5.24037e-05	0.00275917	0.999945
chrX	240	16166347	16247473	1.41511e-05	1.3603e-05	4.94413e-05	9.86064e-05	1.59864e-05	1.26109e-05	7.34343e-05	0.000112121	2.20765e-05	6.53524e-05	0.00010639	2.61601e-05	1.46367e-05	1.63372e-05	1.99625e-05	2.81e-05	1.73545e-05	0.000131189	3.13499e-05	0.997865	0.000133115	1.73228e-05	0.000377665	0.000354783	2.207e-05	0.000215487	3.16181e-05	0.000351179	5.66887e-05	2.08116e-05	0.000425894	2.72275e-05	0.000130687	0.000120416	0.0018143	7.93944e-05	0.00671272	1.79886e-05	1.30781e-05	0.000133282	3.35666e-05	0.0447406	0.999942	3.92809e-05	0.0110493	0.999946
chrX	241	16247474	16304214	1.91917e-05	1.44222e-05	0.000188131	0.000342614	1.34395e-05	1.59532e-05	2.15173e-05	3.03935e-05	3.15606e-05	1.83234e-05	2.96705e-05	1.46963e-05	1.29533e-05	2.52024e-05	1.8414e-05	1.54849e-05	1.42544e-05	0.000436681	1.45029e-05	0.999276	5.50521e-05	1.81341e-05	0.000102212	0.000363298	5.99907e-05	0.000120411	2.17532e-05	8.30283e-05	2.58053e-05	2.25812e-05	0.00019069	2.19764e-05	7.17224e-05	3.4965e-05	0.00192827	3.00433e-05	0.0450507	2.69118e-05	1.90855e-05	0.000109509	2.37961e-05	0.0896743	0.999946	2.23752e-05	0.0128206	0.99995
chrX	242	16304215	16402758	3.38793e-05	1.40168e-05	0.000122816	0.00144017	1.8137e-05	2.22468e-05	3.47736e-05	2.62478e-05	1.57701e-05	1.98363e-05	4.40502e-05	1.48623e-05	1.46496e-05	1.64313e-05	1.50891e-05	2.82979e-05	1.67282e-05	0.000220802	1.47636e-05	0.999756	1.92891e-05	3.12535e-05	0.000162638	0.000258429	0.000473433	9.51017e-05	7.20589e-05	8.53614e-05	8.45488e-05	5.79122e-05	0.000230742	3.36705e-05	0.000123248	4.47741e-05	0.00154105	2.23897e-05	0.299273	5.63478e-05	8.20408e-05	0.000136021	7.10797e-05	0.541718	0.999943	3.62161e-05	0.0111105	0.999947
chrX	243	16402759	16468241	2.98169e-05	2.00544e-05	4.8595e-05	0.0016091	2.62343e-05	7.28656e-05	1.49186e-05	4.46032e-05	2.48733e-05	1.54795e-05	1.58264e-05	1.59689e-05	1.6737e-05	1.92019e-05	2.34262e-05	1.53302e-05	1.41567e-05	7.59181e-05	1.61913e-05	0.999892	2.45725e-05	1.7181e-05	0.000571566	0.000215139	0.000339755	2.71224e-05	5.60991e-05	6.39661e-05	0.000149963	5.7345e-05	9.04135e-05	5.8176e-05	2.33851e-05	3.11196e-05	0.00221066	1.98346e-05	0.367709	0.000128735	2.21106e-05	3.02014e-05	0.000205058	0.866433	0.999939	9.31039e-05	0.00299632	0.999946
chrX	244	16468242	16547401	1.74674e-05	9.20475e-05	3.58027e-05	0.000210583	1.36452e-05	3.71196e-05	1.54538e-05	3.96078e-05	1.51197e-05	1.72133e-05	1.41426e-05	2.66594e-05	1.38324e-05	1.29141e-05	3.61651e-05	1.5933e-05	2.57481e-05	8.94366e-05	3.77545e-05	0.999931	0.000128509	3.94116e-05	0.00230439	0.000290725	0.000179139	6.13509e-05	7.43992e-05	0.000205325	3.02519e-05	2.02073e-05	7.90987e-05	4.64521e-05	1.51508e-05	5.30998e-05	0.00950854	6.60722e-05	0.385837	0.000647331	3.22024e-05	2.55167e-05	3.87691e-05	0.959612	0.999926	0.000540369	0.00110746	0.999944
chrX	245	16547402	16600668	2.33584e-05	0.000213606	8.46082e-05	6.17766e-05	1.27061e-05	4.32224e-05	4.07867e-05	2.98706e-05	1.72956e-05	1.67695e-05	2.52916e-05	1.81248e-05	1.59335e-05	1.22172e-05	1.91541e-05	2.48661e-05	8.63638e-05	0.000107403	2.11025e-05	0.999946	2.84173e-05	5.89951e-05	0.00209576	0.000451539	0.00058332	4.44173e-05	2.84313e-05	8.0726e-05	1.74195e-05	1.42996e-05	0.000316794	1.6085e-05	2.85217e-05	3.12537e-05	0.0106345	2.02292e-05	0.43562	0.000520364	4.17934e-05	2.00403e-05	4.25027e-05	0.985858	0.999879	0.00014792	0.000123611	0.999942
chrX	246	16600669	16653067	1.67171e-05	0.000201231	2.86208e-05	1.79281e-05	1.4328e-05	5.35101e-05	1.94322e-05	3.27168e-05	2.19053e-05	1.55324e-05	3.20717e-05	1.69812e-05	2.07915e-05	1.21583e-05	1.58877e-05	1.49159e-05	9.53359e-05	0.000342589	1.74511e-05	0.999945	2.15083e-05	4.81273e-05	0.00055139	7.87383e-05	0.000144954	0.000112075	4.41159e-05	3.14972e-05	1.27609e-05	1.43507e-05	8.14464e-05	1.77232e-05	9.71293e-05	8.38722e-05	0.0087728	3.41237e-05	0.457324	0.000811758	9.06345e-05	2.15184e-05	1.8779e-05	0.992463	0.999765	8.23109e-05	2.7695e-05	0.999942
chrX	247	16653068	16709423	1.36334e-05	3.27871e-05	3.20219e-05	1.68272e-05	1.31688e-05	2.09418e-05	1.83972e-05	2.3246e-05	0.000102648	1.98186e-05	0.000154296	1.63244e-05	2.30821e-05	1.22428e-05	2.14621e-05	1.80747e-05	5.84104e-05	0.000155381	4.23279e-05	0.999932	5.94841e-05	2.1886e-05	8.64584e-05	2.89903e-05	9.62613e-05	9.05269e-05	4.86024e-05	7.66674e-05	1.24086e-05	1.26777e-05	2.94979e-05	6.51361e-05	6.85203e-05	8.90179e-05	0.00263317	0.000110461	0.459804	0.00471923	7.75422e-05	3.79973e-05	3.17701e-05	0.994088	0.999878	0.000364965	1.37333e-05	0.999945
chrX	248	16709424	16758373	1.40556e-05	1.56837e-05	5.64633e-05	1.98317e-05	1.96231e-05	1.35649e-05	3.11512e-05	4.93845e-05	2.71244e-05	1.67005e-05	7.25008e-05	1.66339e-05	7.36168e-05	1.23192e-05	4.2241e-05	5.88019e-05	2.71365e-05	0.000174205	3.94598e-05	0.9999	0.000124921	2.94351e-05	3.07297e-05	3.14819e-05	8.40268e-05	2.22814e-05	0.000111966	1.90839e-05	1.21838e-05	1.33361e-05	3.97152e-05	1.96737e-05	7.60836e-05	2.16303e-05	0.000433102	4.6521e-05	0.447978	0.00982536	3.38452e-05	1.67914e-05	7.02664e-05	0.993556	0.999886	0.00273198	1.30737e-05	0.999944
chrX	249	16758374	16818654	2.96045e-05	1.48889e-05	8.14924e-05	5.78218e-05	1.91787e-05	1.6942e-05	0.000123135	0.00021484	1.96847e-05	3.68501e-05	0.000152404	1.5324e-05	1.93098e-05	1.38899e-05	1.69282e-05	2.52662e-05	1.75315e-05	0.000203058	4.30613e-05	0.99991	3.06428e-05	1.48075e-05	5.34349e-05	1.80856e-05	4.7701e-05	2.83163e-05	0.000448337	1.43514e-05	1.2316e-05	2.05149e-05	1.61093e-05	3.13964e-05	2.80284e-05	2.35563e-05	8.75046e-05	3.66859e-05	0.399947	0.0161338	4.42563e-05	3.0742e-05	0.000138585	0.998049	0.999841	0.0184077	1.67699e-05	0.999944
chrX	250	16818655	16887699	6.25641e-05	1.52154e-05	4.84025e-05	6.00621e-05	2.10844e-05	4.94643e-05	0.00111446	0.00197568	7.04586e-05	1.67633e-05	3.58873e-05	1.81159e-05	1.95041e-05	2.91891e-05	1.69232e-05	4.30452e-05	1.65017e-05	3.15497e-05	0.000166616	0.999929	1.90777e-05	1.2847e-05	0.000156592	2.10493e-05	6.41527e-05	6.96609e-05	0.000153227	2.75266e-05	1.305e-05	2.38634e-05	2.3861e-05	1.73421e-05	6.99232e-05	1.66349e-05	0.00013106	1.64025e-05	0.244314	0.0178189	0.000158561	4.75825e-05	7.42658e-05	0.99937	0.999914	0.0996781	3.48538e-05	0.999949
chrX	251	16887700	16932462	1.93621e-05	1.35163e-05	1.64277e-05	0.000106678	4.31208e-05	3.71495e-05	0.00893057	0.0131364	0.000112141	3.00136e-05	2.32788e-05	6.72141e-05	2.38171e-05	6.01338e-05	5.31633e-05	3.3891e-05	2.85579e-05	1.73734e-05	3.03474e-05	0.99994	1.62732e-05	1.45902e-05	4.55806e-05	2.26497e-05	5.26865e-05	0.000114613	7.3988e-05	3.1832e-05	2.05035e-05	5.48669e-05	0.00010899	1.52921e-05	0.000518281	4.11769e-05	2.50484e-05	2.93221e-05	0.128889	0.0383268	0.00113466	8.21329e-05	0.000188359	0.999788	0.999939	0.693557	1.99905e-05	0.999943
chrX	252	16932463	16989287	3.02677e-05	2.22382e-05	1.67649e-05	2.21144e-05	2.28996e-05	0.000137685	0.0881792	0.120778	6.40454e-05	6.18008e-05	4.14221e-05	2.52188e-05	2.03297e-05	1.83151e-05	0.000102472	1.65172e-05	1.56517e-05	3.34458e-05	1.85125e-05	0.999941	3.37094e-05	3.6e-05	5.7499e-05	2.46275e-05	3.37792e-05	0.000129997	6.92669e-05	8.48803e-05	1.84299e-05	4.50023e-05	0.000208929	1.71235e-05	0.00125804	0.00028173	2.06428e-05	3.98956e-05	0.112036	0.0444605	0.00675023	5.91691e-05	0.000225714	0.999899	0.999939	0.836103	2.80165e-05	0.999949
chrX	253	16989288	17055797	3.43051e-05	7.60826e-05	1.62773e-05	1.479e-05	2.46011e-05	8.98562e-05	0.737055	0.744022	4.69341e-05	4.71987e-05	6.16539e-05	1.87033e-05	1.35554e-05	1.30886e-05	3.84998e-05	1.28041e-05	2.80119e-05	2.85542e-05	5.45019e-05	0.999942	5.66419e-05	5.61816e-05	0.000355232	2.21157e-05	2.73243e-05	0.000259382	2.41912e-05	3.32788e-05	1.46813e-05	4.46164e-05	9.31452e-05	5.56855e-05	0.00229268	0.000346546	3.33496e-05	1.73003e-05	0.114786	0.0438297	0.00754173	0.00032502	8.24692e-05	0.999932	0.999943	0.878358	4.56095e-05	0.999945
chrX	254	17055798	17123052	1.96988e-05	5.61156e-05	1.64605e-05	1.69816e-05	9.29982e-05	5.05401e-05	0.929117	0.928496	8.04188e-05	1.57053e-05	7.19548e-05	3.21917e-05	1.75972e-05	1.49516e-05	0.000100428	1.45942e-05	3.32131e-05	3.44978e-05	3.44932e-05	0.999938	2.23313e-05	1.86343e-05	0.000880523	9.219e-05	0.000114267	0.000115163	2.68433e-05	1.48178e-05	1.96244e-05	2.09307e-05	0.00022845	3.59057e-05	0.00195565	7.80903e-05	7.76997e-05	2.20452e-05	0.113599	0.0354938	0.00582928	4.85015e-05	0.000109479	0.999943	0.999946	0.889688	5.55337e-05	0.999944
chrX	255	17123053	17188453	3.81108e-05	7.04645e-05	2.95383e-05	2.43607e-05	2.51068e-05	1.7483e-05	0.981068	0.981117	3.34641e-05	1.2973e-05	2.25416e-05	3.19602e-05	3.08805e-05	1.93404e-05	0.000160791	3.59224e-05	1.68132e-05	9.30019e-05	8.84396e-05	0.999924	1.60202e-05	1.8631e-05	0.000633099	4.43886e-05	0.00011468	2.75931e-05	4.86946e-05	1.73266e-05	2.96064e-05	2.10103e-05	9.44392e-05	1.4595e-05	0.000277216	2.65871e-05	3.94427e-05	3.0362e-05	0.119601	0.0038202	0.00786667	3.89057e-05	2.69728e-05	0.999947	0.999952	0.897411	7.82189e-05	0.999947
chrX	256	17188454	17242242	4.97618e-05	2.33736e-05	2.0722e-05	4.68186e-05	1.91368e-05	2.52667e-05	0.994803	0.995032	1.90789e-05	1.37833e-05	1.85577e-05	1.73714e-05	1.69107e-05	5.69355e-05	0.000566154	1.49387e-05	2.41459e-05	3.02359e-05	3.98085e-05	0.999936	1.94406e-05	4.61537e-05	0.000227701	2.04661e-05	8.44853e-05	1.40229e-05	1.99627e-05	2.2473e-05	3.79685e-05	1.39778e-05	3.89749e-05	1.29721e-05	8.47547e-05	4.63768e-05	3.23607e-05	5.76295e-05	0.123682	0.000469919	0.00705284	5.69532e-05	2.47085e-05	0.999938	0.999944	0.911896	0.000113888	0.999944
chrX	257	17242243	17299323	1.70775e-05	2.51661e-05	2.24644e-05	1.57296e-05	1.54194e-05	1.56562e-05	0.998495	0.998547	3.29018e-05	2.47329e-05	1.36629e-05	3.0151e-05	1.77993e-05	0.000461525	7.70316e-05	1.67954e-05	2.21844e-05	1.48397e-05	9.41695e-05	0.99994	1.35783e-05	2.3138e-05	8.21189e-05	1.79703e-05	5.43982e-05	1.50221e-05	1.53915e-05	0.000110421	2.09279e-05	1.83838e-05	3.41006e-05	1.60647e-05	2.12347e-05	1.60685e-05	6.63537e-05	2.88463e-05	0.118845	5.78381e-05	0.00148125	5.45294e-05	1.83746e-05	0.999905	0.999941	0.954573	0.000396598	0.999945
chrX	258	17299324	17348062	1.44006e-05	2.17033e-05	3.119e-05	1.43788e-05	1.73781e-05	1.35285e-05	0.999528	0.99955	0.00010362	3.2033e-05	1.25447e-05	0.000149141	2.41141e-05	8.76472e-05	4.54574e-05	2.26426e-05	1.85145e-05	2.01909e-05	0.000226667	0.999936	1.94557e-05	4.02042e-05	2.13561e-05	3.11387e-05	3.58861e-05	1.80839e-05	1.6322e-05	2.82083e-05	2.7058e-05	3.20118e-05	4.20318e-05	1.40441e-05	1.55679e-05	1.54413e-05	0.00051548	1.41595e-05	0.0960011	1.96647e-05	0.000241606	4.7407e-05	1.66521e-05	0.999814	0.99994	0.965108	0.000118441	0.999945
chrX	259	17348063	17411869	2.78082e-05	1.44368e-05	2.30256e-05	1.95368e-05	2.22634e-05	1.40996e-05	0.999813	0.99983	0.000112877	1.5441e-05	1.40646e-05	0.000391624	2.38948e-05	2.31922e-05	0.000166025	7.51494e-05	1.36877e-05	2.00112e-05	0.000155174	0.999932	1.7564e-05	6.76038e-05	2.67291e-05	2.73586e-05	1.56039e-05	1.75228e-05	1.82155e-05	4.51635e-05	6.07881e-05	7.22676e-05	0.000167929	1.60446e-05	2.49412e-05	4.08199e-05	0.00015248	1.26992e-05	0.0113577	3.68058e-05	8.59367e-05	5.5299e-05	2.89885e-05	0.999477	0.999945	0.966865	4.51278e-05	0.999946
chrX	260	17411870	17480621	3.34036e-05	1.67322e-05	2.438e-05	1.58885e-05	2.58526e-05	2.73295e-05	0.999908	0.999913	0.000179223	1.34885e-05	2.93477e-05	0.00106104	1.62717e-05	3.84329e-05	0.000162622	2.38377e-05	1.28203e-05	5.52827e-05	3.32074e-05	0.999905	2.43153e-05	7.23996e-05	8.4222e-05	5.10434e-05	2.2072e-05	2.06905e-05	1.72064e-05	2.14209e-05	0.000268851	2.55953e-05	0.000786466	1.72624e-05	3.14021e-05	1.95761e-05	3.85951e-05	1.58802e-05	0.00176156	2.5752e-05	4.52186e-05	7.52715e-05	1.7708e-05	0.998224	0.999946	0.963786	4.30946e-05	0.999945
chrX	261	17480622	17559581	1.891e-05	5.61374e-05	3.39093e-05	2.01386e-05	2.69024e-05	4.80976e-05	0.999935	0.999937	3.05779e-05	2.17212e-05	3.49929e-05	0.0066212	1.36711e-05	1.69552e-05	2.71303e-05	1.52284e-05	1.67177e-05	0.000170836	2.32602e-05	0.999807	0.000115348	6.02749e-05	0.000204809	2.77679e-05	1.34176e-05	1.51844e-05	2.26592e-05	1.96787e-05	0.000123599	4.47811e-05	0.00034315	4.64199e-05	6.05564e-05	2.38278e-05	8.71763e-05	4.77812e-05	0.00033389	3.48139e-05	0.000136532	0.000128876	4.82909e-05	0.993784	0.999949	0.950058	2.75388e-05	0.999947
chrX	262	17559582	17618683	2.12302e-05	1.82763e-05	5.673e-05	1.30942e-05	3.25306e-05	1.73778e-05	0.999941	0.999941	2.30681e-05	9.63932e-05	0.000170664	0.0222765	1.23334e-05	3.0198e-05	1.47602e-05	2.19266e-05	2.86961e-05	0.000144872	3.65816e-05	0.999435	6.10767e-05	3.63114e-05	0.000334419	3.357e-05	1.52943e-05	2.19854e-05	1.54838e-05	3.94269e-05	6.43333e-05	4.06992e-05	0.000150595	3.74248e-05	0.000116596	4.01872e-05	8.35318e-05	7.93505e-05	4.65652e-05	0.000156134	7.90522e-05	4.74142e-05	2.76926e-05	0.978413	0.999946	0.899152	5.54411e-05	0.999947
chrX	263	17618684	17674557	1.7404e-05	1.59447e-05	2.64125e-05	1.30975e-05	1.57006e-05	1.55551e-05	0.999943	0.999943	2.37245e-05	2.05249e-05	0.000355737	0.0887835	1.26059e-05	1.42302e-05	2.24167e-05	3.1774e-05	5.01927e-05	0.000149719	3.73936e-05	0.998095	0.000117049	3.28326e-05	0.000669872	2.94953e-05	2.11583e-05	3.22352e-05	1.45178e-05	2.45926e-05	2.47208e-05	1.81069e-05	6.31452e-05	1.97141e-05	6.53583e-05	2.35688e-05	2.53278e-05	5.08438e-05	2.3486e-05	0.00010026	2.07149e-05	2.67747e-05	2.94869e-05	0.924196	0.999939	0.715079	2.84446e-05	0.999946
chrX	264	17674558	17744174	2.12164e-05	2.28592e-05	6.54132e-05	1.76654e-05	1.78655e-05	2.03378e-05	0.999942	0.999945	1.62568e-05	1.34606e-05	4.8535e-05	0.763064	1.58954e-05	1.45707e-05	1.64178e-05	9.4002e-05	0.000110789	0.000119298	7.82314e-05	0.999223	2.81064e-05	8.25539e-05	9.31068e-05	1.61179e-05	2.63181e-05	2.87541e-05	2.11022e-05	9.92664e-05	1.80151e-05	1.29346e-05	8.94543e-05	4.76729e-05	3.31198e-05	1.94585e-05	1.37655e-05	4.60855e-05	4.22954e-05	6.48024e-05	2.44355e-05	3.09758e-05	4.5978e-05	0.731808	0.999921	0.155969	7.40195e-05	0.999947
chrX	265	17744175	17852936	2.45077e-05	1.51835e-05	0.000173262	1.62832e-05	2.16914e-05	1.47677e-05	0.999939	0.99994	1.37099e-05	1.72165e-05	2.41792e-05	0.931115	1.30192e-05	1.4729e-05	3.14587e-05	2.03346e-05	8.11852e-05	9.89258e-05	0.000185515	0.999451	2.61622e-05	6.3765e-05	3.48597e-05	3.29953e-05	3.39217e-05	7.61421e-05	4.10748e-05	0.000343179	4.64957e-05	1.43472e-05	4.21814e-05	0.000337793	4.44878e-05	4.65692e-05	1.55744e-05	2.12145e-05	0.000104738	4.47208e-05	3.67447e-05	5.58786e-05	2.32319e-05	0.0818232	0.999856	0.0242574	3.40734e-05	0.999953
chrX	266	17852937	17908160	1.99239e-05	2.80784e-05	9.73262e-05	1.56146e-05	2.88574e-05	2.95322e-05	0.999945	0.999945	2.32653e-05	3.23349e-05	1.44325e-05	0.980858	1.66553e-05	1.49043e-05	3.06328e-05	1.46551e-05	7.05317e-05	0.000116236	2.96963e-05	0.999298	0.000116513	3.89818e-05	3.66764e-05	7.74681e-05	5.4596e-05	3.97354e-05	0.000288383	0.000367194	0.000163789	2.21466e-05	0.000171131	0.000144061	3.18024e-05	0.00010472	1.77486e-05	2.16881e-05	2.52527e-05	1.6437e-05	0.000113295	4.11673e-05	3.12367e-05	0.0130426	0.999586	0.00711518	2.4028e-05	0.999947
chrX	267	17908161	17955082	2.84982e-05	1.45001e-05	8.82196e-05	1.55513e-05	2.42699e-05	2.24291e-05	0.999951	0.999953	4.4604e-05	3.42786e-05	1.96224e-05	0.99488	1.48162e-05	1.6311e-05	0.000146942	2.82645e-05	4.63507e-05	2.735e-05	1.66257e-05	0.998425	5.38242e-05	2.11495e-05	0.000175355	0.000115395	0.000158208	5.3286e-05	5.36194e-05	0.000217053	9.67908e-05	4.92697e-05	0.000293701	9.67867e-05	2.48957e-05	6.93912e-05	6.15921e-05	5.59867e-05	1.87387e-05	2.22476e-05	5.03864e-05	3.77437e-05	0.000148735	0.00583083	0.998592	0.00311955	0.000102468	0.999948
chrX	268	17955083	18015624	7.19369e-05	1.77514e-05	8.73513e-05	3.35832e-05	1.40145e-05	9.35944e-05	0.999954	0.999954	4.24372e-05	4.18445e-05	4.16382e-05	0.998653	3.48365e-05	1.4123e-05	5.92298e-05	1.59901e-05	1.78075e-05	3.2568e-05	1.65666e-05	0.995334	2.69889e-05	1.66722e-05	0.000576499	0.000161906	0.000173401	9.7801e-05	7.24179e-05	0.000196921	6.97136e-05	6.31297e-05	0.000238718	4.23045e-05	4.94825e-05	5.67891e-05	0.000519061	9.18921e-05	5.25062e-05	2.67351e-05	5.04342e-05	3.61845e-05	0.000137839	0.00251586	0.996616	0.00175961	6.80692e-05	0.999946
chrX	269	18015625	18075116	3.74909e-05	4.31329e-05	3.47867e-05	1.55093e-05	1.8982e-05	2.86967e-05	0.999952	0.999952	7.92628e-05	2.0403e-05	1.64226e-05	0.999607	4.98683e-05	1.65394e-05	5.93466e-05	3.14625e-05	3.16024e-05	1.54487e-05	5.17306e-05	0.983798	6.5327e-05	4.8305e-05	0.000135167	6.46817e-05	0.00016599	4.49887e-05	5.30758e-05	6.09746e-05	4.33612e-05	0.00021261	5.75677e-05	2.95496e-05	2.46876e-05	2.47163e-05	8.06286e-05	2.74354e-05	4.65053e-05	1.91837e-05	1.97373e-05	2.21981e-05	3.11495e-05	0.000480168	0.99634	0.000553393	3.32743e-05	0.999937
chrX	270	18075117	18148046	4.25104e-05	2.63385e-05	9.32285e-05	1.26942e-05	1.37537e-05	7.26305e-05	0.999946	0.999946	0.000182716	4.57288e-05	2.1315e-05	0.999848	2.05571e-05	2.13455e-05	2.55648e-05	3.11081e-05	2.02047e-05	2.45494e-05	2.30896e-05	0.938189	1.98312e-05	6.53895e-05	9.85534e-05	4.33691e-05	0.000206141	4.02298e-05	4.15887e-05	6.90759e-05	5.76239e-05	6.02181e-05	7.75214e-05	1.54177e-05	8.74864e-05	5.29695e-05	7.62482e-05	4.04472e-05	2.161e-05	5.15986e-05	4.52007e-05	4.33042e-05	1.85924e-05	7.92213e-05	0.999047	0.000211883	4.28735e-05	0.999947
chrX	271	18148047	18216559	2.00067e-05	3.39512e-05	0.000141499	1.44761e-05	2.09016e-05	5.04879e-05	0.999946	0.999946	0.00012589	5.02445e-05	2.04749e-05	0.999919	1.39555e-05	2.78428e-05	1.36121e-05	3.38205e-05	1.68978e-05	6.62872e-05	7.23138e-05	0.762789	2.02184e-05	4.04462e-05	2.36062e-05	2.87103e-05	0.000129522	1.60128e-05	3.16573e-05	5.5894e-05	3.47983e-05	5.60633e-05	3.59513e-05	1.55405e-05	7.61517e-05	1.90798e-05	6.00753e-05	2.10702e-05	2.89526e-05	2.00014e-05	4.87608e-05	2.02804e-05	1.63115e-05	5.57787e-05	0.99969	0.00012549	2.51786e-05	0.999938
chrX	272	18216560	18280879	3.24808e-05	3.28277e-05	0.000114191	1.5424e-05	2.04226e-05	3.16075e-05	0.999948	0.99995	9.32752e-05	2.5669e-05	1.69449e-05	0.999943	2.20747e-05	9.28716e-05	1.31544e-05	1.76917e-05	1.36335e-05	0.000239485	4.41542e-05	0.0919845	1.5203e-05	1.60796e-05	3.31973e-05	2.28192e-05	5.06113e-05	2.17609e-05	1.96062e-05	2.43351e-05	4.19457e-05	1.82709e-05	0.000101459	1.57822e-05	3.70101e-05	1.62634e-05	0.00010006	6.44405e-05	0.000168455	1.3265e-05	3.71e-05	1.35217e-05	3.45948e-05	3.19003e-05	0.999871	6.28628e-05	2.7012e-05	0.999917
chrX	273	18280880	18336606	0.000189622	1.98755e-05	9.22768e-05	3.36254e-05	8.59e-05	3.50235e-05	0.999946	0.999946	2.46622e-05	1.60735e-05	2.25675e-05	0.999944	1.50783e-05	2.15739e-05	1.25143e-05	1.58189e-05	1.38798e-05	0.000233266	3.585e-05	0.0164361	2.26335e-05	1.94169e-05	0.000165204	7.01456e-05	0.00011403	0.000105207	3.90239e-05	7.82061e-05	2.03122e-05	1.86154e-05	0.000115196	1.77314e-05	1.52949e-05	1.8262e-05	0.000645582	2.31347e-05	0.000267756	1.36498e-05	6.2968e-05	1.80605e-05	3.52675e-05	0.000136086	0.999917	6.47244e-05	0.000110628	0.999938
chrX	274	18336607	18389274	0.000164466	5.08352e-05	0.00047383	3.14907e-05	2.68883e-05	2.27543e-05	0.999945	0.999945	4.43856e-05	3.65631e-05	1.51746e-05	0.999944	2.23002e-05	2.0427e-05	1.42633e-05	1.58904e-05	2.77982e-05	9.69397e-05	1.4851e-05	0.00185906	1.45357e-05	1.47691e-05	0.000481827	2.8809e-05	2.38583e-05	0.000198887	2.29792e-05	0.000152938	1.90309e-05	1.82525e-05	0.000284717	1.40893e-05	1.68204e-05	2.85303e-05	0.00628061	2.39005e-05	0.00122761	2.43234e-05	7.8827e-05	1.88787e-05	2.10172e-05	0.000547199	0.999918	2.0461e-05	3.98229e-05	0.999945
chrX	275	18389275	18454909	0.000674705	2.05642e-05	6.99689e-05	4.79072e-05	6.32713e-05	1.75381e-05	0.999947	0.999945	2.4205e-05	1.64646e-05	2.00255e-05	0.999942	1.53674e-05	1.49304e-05	3.29988e-05	1.83764e-05	1.43547e-05	5.93893e-05	1.38995e-05	0.00020426	2.33768e-05	1.94463e-05	0.000839472	1.7169e-05	2.12356e-05	0.000155312	4.08217e-05	8.19613e-05	1.93012e-05	2.59675e-05	0.000654044	2.55368e-05	2.24799e-05	5.07627e-05	0.00744508	3.68023e-05	0.0112661	1.4081e-05	3.45181e-05	2.04309e-05	2.58997e-05	7.44407e-05	0.999872	1.67501e-05	2.57151e-05	0.999947
chrX	276	18454910	18523385	0.000229801	2.21935e-05	5.80318e-05	3.0809e-05	9.17866e-05	1.61933e-05	0.999943	0.999941	1.96494e-05	1.81016e-05	3.21236e-05	0.99994	1.38603e-05	3.08783e-05	5.50852e-05	1.88579e-05	1.66586e-05	7.63973e-05	2.66795e-05	5.2107e-05	4.27514e-05	5.81217e-05	0.00104263	3.15508e-05	8.65873e-05	4.7709e-05	9.71182e-05	7.33893e-05	7.61744e-05	4.97015e-05	0.000339062	0.000114455	3.39019e-05	0.000211381	0.00581724	0.000114441	0.0222329	1.73668e-05	2.23191e-05	4.84596e-05	0.000107078	3.23255e-05	0.999928	4.57822e-05	5.4562e-05	0.999946
chrX	277	18523386	18603629	6.95424e-05	2.79388e-05	4.79893e-05	1.68423e-05	2.74666e-05	4.37156e-05	0.999938	0.999937	4.10084e-05	2.70201e-05	5.17267e-05	0.999937	1.50083e-05	1.95898e-05	2.18747e-05	1.99559e-05	2.21065e-05	3.10118e-05	0.000107563	3.07355e-05	0.000127188	2.17546e-05	0.00331878	5.17721e-05	0.000190231	8.34132e-05	8.59034e-05	0.000109576	0.00020388	0.000196761	0.000302819	4.98605e-05	2.54826e-05	0.000156026	0.00659385	0.000104782	0.0242957	6.40989e-05	4.59657e-05	4.19733e-05	0.00013072	5.45535e-05	0.999945	5.45638e-05	8.10549e-05	0.999942
chrX	278	18603630	18668604	0.000119762	6.52741e-05	2.1916e-05	3.67549e-05	6.21385e-05	1.65734e-05	0.999941	0.999941	1.61043e-05	6.39857e-05	2.97855e-05	0.999941	1.27497e-05	2.39992e-05	1.43353e-05	1.57825e-05	4.6233e-05	2.38154e-05	0.000131202	4.35209e-05	2.49064e-05	1.9896e-05	0.00371171	2.61717e-05	2.99535e-05	0.000118745	2.29484e-05	3.58723e-05	6.58625e-05	7.911e-05	0.000147606	2.4701e-05	2.98536e-05	0.000102531	0.00526139	0.000140207	0.0218623	0.000132036	3.03739e-05	4.85587e-05	5.34334e-05	1.68805e-05	0.999945	2.2107e-05	2.78197e-05	0.99994
chrX	279	18668605	18733682	9.26377e-05	1.87431e-05	5.17422e-05	5.74381e-05	2.61506e-05	2.33765e-05	0.999939	0.999939	2.26447e-05	0.000137513	2.11239e-05	0.999938	1.22462e-05	2.13606e-05	1.30833e-05	1.33765e-05	1.58418e-05	4.27423e-05	5.40975e-05	0.000125918	2.23163e-05	3.56432e-05	0.00349284	1.76546e-05	1.65724e-05	2.72078e-05	3.51572e-05	7.76199e-05	8.32881e-05	3.24153e-05	4.95522e-05	1.64124e-05	2.57553e-05	0.000138642	0.0050322	4.39751e-05	0.0108431	5.85664e-05	1.63617e-05	2.07895e-05	0.000134953	1.42462e-05	0.999944	1.6267e-05	2.30006e-05	0.999929
chrX	280	18733683	18809628	2.81433e-05	1.49271e-05	0.000127907	2.19626e-05	4.04912e-05	4.20876e-05	0.999927	0.999927	1.37102e-05	2.50615e-05	1.32779e-05	0.999925	1.26223e-05	1.33314e-05	1.8743e-05	1.2518e-05	1.49304e-05	3.41403e-05	1.73309e-05	0.000591744	1.86281e-05	3.6489e-05	0.000849568	1.38545e-05	3.66048e-05	1.99284e-05	1.52112e-05	3.66824e-05	2.3137e-05	1.5043e-05	2.22678e-05	1.95275e-05	1.88592e-05	3.55119e-05	0.0022252	1.96991e-05	0.00229905	0.000235742	3.42069e-05	2.13165e-05	0.000841214	1.71244e-05	0.999944	1.53324e-05	2.01947e-05	0.999892
chrX	281	18809629	18882622	6.77833e-05	1.34506e-05	0.000655134	2.18652e-05	3.52725e-05	1.66266e-05	0.999946	0.999945	1.68559e-05	1.68852e-05	1.39578e-05	0.999942	1.63017e-05	1.29975e-05	1.29822e-05	1.26851e-05	3.60716e-05	1.79404e-05	2.09795e-05	0.00011115	1.43911e-05	0.000161517	0.000276363	1.27044e-05	0.000177924	1.90824e-05	1.65172e-05	1.99598e-05	1.96748e-05	1.74924e-05	1.48862e-05	1.52151e-05	1.28187e-05	4.03536e-05	0.00113988	1.75373e-05	0.000253729	0.00198368	0.000226469	2.17356e-05	0.00226228	1.73141e-05	0.999949	1.31592e-05	6.51719e-05	0.999936
chrX	282	18882623	18948062	3.6468e-05	2.05522e-05	0.000438112	2.57958e-05	3.86022e-05	1.72063e-05	0.999944	0.999944	1.57202e-05	2.31601e-05	2.88294e-05	0.999944	4.13018e-05	1.90524e-05	1.42034e-05	1.65237e-05	1.55225e-05	4.18948e-05	9.54943e-05	3.45981e-05	1.934e-05	0.000102182	0.000383856	1.62433e-05	0.000525956	3.62145e-05	2.00314e-05	2.6042e-05	3.75214e-05	1.30107e-05	2.58437e-05	3.1894e-05	1.2461e-05	2.53409e-05	0.000180339	1.5117e-05	6.34784e-05	0.00283118	0.00221286	5.06224e-05	0.00218468	5.53051e-05	0.999945	1.93952e-05	0.000179806	0.999942
chrX	283	18948063	19007781	1.96175e-05	1.83511e-05	0.000280221	5.28262e-05	1.82159e-05	1.55663e-05	0.999941	0.999944	1.58819e-05	3.2395e-05	1.96234e-05	0.999944	9.87029e-05	5.56217e-05	1.26559e-05	2.27259e-05	1.96857e-05	1.90928e-05	2.52278e-05	9.52049e-05	8.30075e-05	4.25512e-05	0.000395351	1.57844e-05	0.000649257	2.37188e-05	1.71936e-05	1.75752e-05	2.89206e-05	1.24095e-05	5.28458e-05	3.41696e-05	1.47791e-05	4.35451e-05	0.000142181	2.45954e-05	5.34611e-05	0.00206223	0.00227414	0.000154536	0.000225199	5.36856e-05	0.999942	1.61253e-05	3.23679e-05	0.999944
chrX	284	19007782	19069844	2.36885e-05	2.05361e-05	8.65494e-05	4.01767e-05	1.55722e-05	1.42277e-05	0.999943	0.99994	4.58759e-05	1.76703e-05	4.21555e-05	0.999941	4.10827e-05	0.000136262	1.45151e-05	1.37935e-05	1.57822e-05	3.78781e-05	1.36945e-05	5.71977e-05	0.00039469	1.88283e-05	5.92574e-05	1.2889e-05	0.000125269	2.25376e-05	1.61352e-05	1.78813e-05	8.58152e-05	1.40522e-05	1.75638e-05	1.85536e-05	1.84228e-05	1.81038e-05	0.000626982	1.41797e-05	1.85829e-05	0.00358707	0.000308817	4.43476e-05	3.63623e-05	2.66877e-05	0.999948	1.26362e-05	2.16721e-05	0.999946
chrX	285	19069845	19128451	1.65869e-05	1.33435e-05	2.44697e-05	0.000146352	1.96398e-05	2.09042e-05	0.999949	0.999948	2.07619e-05	4.26995e-05	2.06067e-05	0.99995	1.54073e-05	3.08067e-05	1.49108e-05	1.61503e-05	4.02798e-05	1.89895e-05	1.42541e-05	0.00011978	0.000614557	2.33137e-05	4.67163e-05	1.61839e-05	2.63038e-05	2.70228e-05	1.48595e-05	1.34543e-05	2.16837e-05	3.17449e-05	2.1166e-05	1.78305e-05	5.89983e-05	1.68553e-05	0.00227209	1.68353e-05	3.18493e-05	0.00295786	0.000158646	8.95565e-05	1.79077e-05	4.70596e-05	0.999943	1.24145e-05	1.44869e-05	0.999936
chrX	286	19128452	19179583	2.19966e-05	1.27287e-05	4.85086e-05	3.86944e-05	1.68445e-05	2.71911e-05	0.999945	0.999945	2.3474e-05	5.42521e-05	1.67477e-05	0.999946	1.42613e-05	1.78053e-05	1.75035e-05	2.27117e-05	1.70965e-05	3.8004e-05	3.23945e-05	0.00061854	0.000154467	1.79138e-05	0.00023552	5.33619e-05	2.32502e-05	3.35986e-05	3.34195e-05	1.88797e-05	1.78307e-05	2.37295e-05	8.50733e-05	1.85147e-05	2.55266e-05	2.42429e-05	0.0128463	1.50831e-05	0.000205695	0.000459813	4.13214e-05	0.000173381	1.52069e-05	3.24273e-05	0.99994	1.23689e-05	1.72256e-05	0.999941
chrX	287	19179584	19237771	3.23663e-05	1.36866e-05	2.16418e-05	1.77044e-05	2.93357e-05	1.61089e-05	0.999941	0.99994	1.4182e-05	6.11425e-05	4.85986e-05	0.999939	2.9598e-05	1.52167e-05	1.96438e-05	8.57372e-05	2.00219e-05	8.63895e-05	9.85433e-05	0.000192179	7.77063e-05	3.46977e-05	3.95321e-05	0.000210736	0.000100651	8.91771e-05	0.000224633	6.50937e-05	4.51473e-05	0.00010147	0.000130982	6.79238e-05	7.97017e-05	0.000130797	0.0148986	3.73414e-05	0.000528844	0.000218789	9.41953e-05	0.00115021	3.63703e-05	0.00015994	0.999935	1.42328e-05	5.77294e-05	0.999944
chrX	288	19237772	19299656	1.86765e-05	2.66369e-05	6.22569e-05	1.79966e-05	1.9293e-05	1.46242e-05	0.999946	0.999943	1.91517e-05	1.72709e-05	1.60405e-05	0.999948	1.397e-05	1.60007e-05	1.49481e-05	0.00021747	1.65479e-05	3.81946e-05	0.00066905	5.10122e-05	2.17803e-05	1.81408e-05	3.98847e-05	3.23717e-05	2.13146e-05	2.53452e-05	3.52888e-05	1.83945e-05	1.61519e-05	2.26654e-05	4.2548e-05	2.68427e-05	2.61445e-05	5.08946e-05	0.0315676	2.04791e-05	0.000109868	5.59698e-05	3.00243e-05	0.00617563	2.84297e-05	2.87711e-05	0.999914	1.26459e-05	1.69744e-05	0.999948
chrX	289	19299657	19372678	1.58207e-05	0.000161294	0.000163283	4.05433e-05	6.3022e-05	1.24496e-05	0.99993	0.99992	1.47905e-05	1.33995e-05	1.46521e-05	0.999941	1.26967e-05	1.57084e-05	1.27663e-05	4.6007e-05	1.54698e-05	3.36296e-05	0.000255523	9.50637e-05	3.62802e-05	4.60924e-05	0.000236269	1.79066e-05	1.69407e-05	3.04061e-05	2.22742e-05	2.05938e-05	1.94143e-05	1.35433e-05	0.000116917	1.40032e-05	1.45486e-05	1.68522e-05	0.10207	2.44062e-05	3.41109e-05	2.08004e-05	2.52992e-05	0.0395301	5.2259e-05	1.39255e-05	0.99981	1.43828e-05	1.58903e-05	0.999941
chrX	290	19372679	19441685	2.13589e-05	3.70292e-05	0.000202838	1.59222e-05	2.07522e-05	1.28551e-05	0.999887	0.99985	2.25714e-05	1.76522e-05	1.27633e-05	0.999926	1.51666e-05	1.66356e-05	1.24708e-05	2.27205e-05	1.94908e-05	0.000178438	4.97626e-05	0.000559235	2.12898e-05	3.75726e-05	0.00183518	4.64355e-05	1.29088e-05	1.62994e-05	1.42591e-05	5.03724e-05	1.32655e-05	1.52167e-05	5.28379e-05	1.56817e-05	1.35454e-05	1.95397e-05	0.399346	2.29524e-05	1.45875e-05	1.95336e-05	1.6079e-05	0.104555	1.69341e-05	1.31751e-05	0.999451	1.37253e-05	1.30513e-05	0.999928
chrX	291	19441686	19497109	7.27366e-05	3.33287e-05	0.000493916	1.79716e-05	2.013e-05	1.70638e-05	0.999747	0.99967	1.45647e-05	2.24002e-05	1.27322e-05	0.999916	1.52934e-05	1.59525e-05	1.4207e-05	2.77403e-05	1.58978e-05	0.000368351	3.10083e-05	0.000110898	3.13005e-05	1.96065e-05	0.00734398	0.000268365	1.31034e-05	2.23948e-05	1.98383e-05	3.22541e-05	1.54858e-05	2.03283e-05	7.82982e-05	4.5708e-05	2.32346e-05	1.34484e-05	0.800241	0.000105929	1.43348e-05	2.25186e-05	1.61481e-05	0.719439	1.77589e-05	2.02576e-05	0.999812	1.72749e-05	1.69845e-05	0.999947
chrX	292	19497110	19568546	1.86748e-05	5.46871e-05	0.000376038	2.65454e-05	2.69646e-05	1.82566e-05	0.999247	0.999008	1.7072e-05	1.34418e-05	1.54862e-05	0.999856	1.93372e-05	3.33926e-05	1.32002e-05	1.72742e-05	2.12101e-05	0.000225284	1.6224e-05	0.000156594	0.000170514	1.78964e-05	0.00963011	0.000272285	1.79157e-05	1.47408e-05	1.81298e-05	7.8615e-05	1.33366e-05	3.4381e-05	9.53373e-05	2.03516e-05	4.2893e-05	1.71697e-05	0.932228	3.3411e-05	2.98441e-05	2.53154e-05	2.03162e-05	0.892702	1.95886e-05	1.66197e-05	0.9999	1.26592e-05	2.15255e-05	0.999951
chrX	293	19568547	19644729	1.68969e-05	3.91076e-05	0.000370905	2.24097e-05	1.56474e-05	2.3354e-05	0.997566	0.996777	1.65748e-05	1.43378e-05	1.80444e-05	0.999653	1.35757e-05	1.42525e-05	1.23697e-05	4.40393e-05	2.03054e-05	0.000135718	1.29936e-05	0.000710278	4.92428e-05	6.13918e-05	0.00868236	9.83519e-05	5.62668e-05	1.62648e-05	1.31085e-05	4.31165e-05	1.24257e-05	1.43473e-05	4.33099e-05	3.11076e-05	1.76827e-05	4.86622e-05	0.964855	1.99407e-05	0.000191981	2.64092e-05	1.40334e-05	0.940311	1.29003e-05	2.57471e-05	0.99992	1.23898e-05	2.13138e-05	0.999941
chrX	294	19644730	19715268	1.9651e-05	1.85671e-05	0.000369595	1.76523e-05	1.99814e-05	1.59074e-05	0.997067	0.996347	2.29324e-05	1.25229e-05	2.3327e-05	0.999743	1.87802e-05	1.27944e-05	1.25867e-05	1.66925e-05	1.44581e-05	4.22922e-05	1.34771e-05	0.00111487	2.43651e-05	1.73502e-05	0.00324322	2.19731e-05	0.000459077	1.39098e-05	1.2752e-05	2.61606e-05	1.38919e-05	1.27912e-05	3.50027e-05	1.42965e-05	1.32609e-05	1.58381e-05	0.974249	3.99233e-05	0.0012214	1.44208e-05	1.43245e-05	0.952049	1.25734e-05	1.92506e-05	0.999905	1.33343e-05	2.09805e-05	0.999942
chrX	295	19715269	19773033	1.5599e-05	1.35385e-05	0.000767522	1.33906e-05	4.85449e-05	2.58661e-05	0.996857	0.996215	7.7939e-05	1.30244e-05	1.87793e-05	0.999883	4.58158e-05	1.46143e-05	1.65425e-05	1.34826e-05	1.57095e-05	0.000124461	1.62791e-05	0.000408035	1.64109e-05	1.51256e-05	0.00268794	1.38293e-05	0.00458817	2.60623e-05	1.41585e-05	0.000108438	2.09251e-05	1.44867e-05	5.73012e-05	1.30948e-05	1.46813e-05	1.30464e-05	0.975923	0.000279525	0.00137566	2.08151e-05	3.19215e-05	0.954377	1.37268e-05	2.22055e-05	0.999919	1.54995e-05	2.04036e-05	0.999946
chrX	296	19773034	19879739	2.68635e-05	1.99367e-05	0.000105552	1.59853e-05	0.00026927	1.38282e-05	0.994797	0.99413	0.000238106	1.87206e-05	3.01406e-05	0.999908	2.17411e-05	1.65788e-05	5.63459e-05	1.26425e-05	3.6413e-05	0.000103434	1.52941e-05	0.000336858	1.98412e-05	3.63465e-05	0.000758737	1.60208e-05	0.0464356	4.02993e-05	3.00793e-05	0.000203893	2.61711e-05	1.45176e-05	4.20269e-05	1.98043e-05	1.57978e-05	1.43812e-05	0.973423	4.13922e-05	0.000156676	8.61446e-05	4.90142e-05	0.951103	2.81771e-05	5.17565e-05	0.999865	1.75408e-05	5.09121e-05	0.999948
chrX	297	19879740	19945951	1.9623e-05	1.40617e-05	5.20272e-05	1.29728e-05	3.79042e-05	1.56685e-05	0.986318	0.98546	0.00205744	1.28812e-05	2.14429e-05	0.99988	1.46419e-05	2.11648e-05	1.91208e-05	1.51026e-05	1.59054e-05	2.22911e-05	1.91387e-05	0.00134222	1.74166e-05	1.64963e-05	0.000196468	1.28265e-05	0.0573371	3.45287e-05	1.64429e-05	3.31138e-05	1.73458e-05	1.30979e-05	2.96669e-05	1.36021e-05	1.45462e-05	1.33085e-05	0.962246	1.54088e-05	4.7476e-05	3.06197e-05	1.61755e-05	0.935548	1.64744e-05	1.75237e-05	0.999683	1.2927e-05	1.64835e-05	0.999945
chrX	298	19945952	20003979	2.38838e-05	1.2426e-05	2.88052e-05	1.46815e-05	1.70805e-05	1.84999e-05	0.964142	0.962771	0.00206096	1.32171e-05	1.36039e-05	0.999723	1.59974e-05	1.93066e-05	1.29154e-05	1.47909e-05	1.61275e-05	1.80559e-05	1.35902e-05	0.0110115	1.40493e-05	2.12276e-05	5.39065e-05	1.45821e-05	0.0582035	2.19789e-05	1.47177e-05	2.49307e-05	1.59554e-05	1.96075e-05	1.62624e-05	1.59347e-05	3.30453e-05	1.9683e-05	0.915164	1.28221e-05	2.28998e-05	2.02645e-05	1.29607e-05	0.888225	1.67352e-05	1.63007e-05	0.998921	1.26998e-05	1.64553e-05	0.999936
chrX	299	20003980	20111101	1.77584e-05	1.24519e-05	0.000106447	1.60922e-05	3.42537e-05	4.84883e-05	0.909676	0.909132	0.000266731	1.90962e-05	1.43689e-05	0.999362	1.62593e-05	6.9752e-05	1.31732e-05	1.5832e-05	2.59865e-05	2.06803e-05	1.98772e-05	0.102396	1.47529e-05	2.70601e-05	4.93223e-05	2.45178e-05	0.0506036	3.80919e-05	2.19924e-05	4.83059e-05	1.32262e-05	3.12111e-05	2.27808e-05	3.95893e-05	0.00018246	8.81205e-05	0.742512	1.25746e-05	7.24105e-05	4.55196e-05	1.31984e-05	0.77619	4.09421e-05	1.58994e-05	0.996316	1.62568e-05	4.75557e-05	0.999944
chrX	300	20111102	20210495	1.2802e-05	1.5084e-05	4.26485e-05	1.25649e-05	1.699e-05	3.18937e-05	0.708213	0.72098	7.35606e-05	1.39524e-05	3.26935e-05	0.997977	1.26249e-05	5.82749e-05	1.33926e-05	1.47233e-05	1.42709e-05	2.0135e-05	1.36038e-05	0.200833	1.65544e-05	1.50904e-05	6.42255e-05	1.42675e-05	0.0202301	2.90682e-05	1.37982e-05	2.04641e-05	1.60501e-05	1.65152e-05	1.71811e-05	4.21825e-05	3.71918e-05	5.41783e-05	0.0894994	1.59536e-05	6.26861e-05	3.07717e-05	1.35932e-05	0.359404	0.000247966	1.37876e-05	0.986962	1.59002e-05	0.000281277	0.99993
chrX	301	20210496	20260216	1.2491e-05	1.48215e-05	4.14026e-05	1.25878e-05	1.53644e-05	1.4645e-05	0.176052	0.258768	0.000132935	2.00415e-05	2.91095e-05	0.994402	1.2314e-05	1.71327e-05	1.2749e-05	1.44991e-05	1.63732e-05	1.38124e-05	1.58805e-05	0.223749	2.08162e-05	1.75619e-05	5.12973e-05	2.02662e-05	0.00223121	1.67196e-05	1.90973e-05	1.92439e-05	1.36685e-05	1.51916e-05	3.8003e-05	1.6464e-05	1.67361e-05	3.20026e-05	0.00974654	1.80015e-05	2.4502e-05	1.87561e-05	2.25681e-05	0.308918	0.00238931	1.63421e-05	0.964042	1.38372e-05	0.00270542	0.999924
chrX	302	20260217	20332813	1.4233e-05	1.61257e-05	5.18264e-05	1.30427e-05	1.27251e-05	1.43729e-05	0.035818	0.126726	0.000556872	1.98756e-05	1.49603e-05	0.993179	1.25871e-05	1.58295e-05	1.62866e-05	1.35927e-05	1.97936e-05	1.24369e-05	1.63279e-05	0.227968	1.69894e-05	1.99211e-05	4.22859e-05	2.11322e-05	0.000330992	1.79237e-05	1.33785e-05	2.07208e-05	1.25258e-05	1.70657e-05	3.36905e-05	1.31985e-05	1.98066e-05	1.73199e-05	0.00202441	1.59607e-05	5.71459e-05	3.29813e-05	1.85581e-05	0.307526	0.00266684	3.01957e-05	0.95547	2.47703e-05	0.0030772	0.999873
chrX	303	20332814	20395154	1.25257e-05	1.26991e-05	1.69223e-05	1.24459e-05	1.42071e-05	1.25365e-05	0.00741863	0.100293	0.00264415	1.40742e-05	2.23855e-05	0.997652	1.32872e-05	2.30207e-05	1.60954e-05	1.58738e-05	1.56847e-05	1.26669e-05	1.7769e-05	0.218557	1.37672e-05	1.68233e-05	1.86405e-05	1.54231e-05	9.4119e-05	1.46128e-05	1.69149e-05	3.2935e-05	1.24746e-05	1.99634e-05	2.01792e-05	1.52694e-05	1.54141e-05	4.2458e-05	0.00054524	1.26329e-05	0.000441824	0.000211801	1.36408e-05	0.333194	0.00239516	1.48264e-05	0.957422	1.64705e-05	0.0027437	0.999924
chrX	304	20395155	20451710	1.33017e-05	1.30475e-05	1.9498e-05	1.22837e-05	3.30002e-05	1.31282e-05	0.0048042	0.101104	0.0211545	1.25994e-05	1.32502e-05	0.998912	1.23227e-05	1.62895e-05	1.54281e-05	2.61919e-05	1.2715e-05	1.39735e-05	1.38342e-05	0.179752	1.25358e-05	5.01543e-05	1.55468e-05	1.45497e-05	0.000201911	1.9498e-05	2.06109e-05	3.35995e-05	1.44891e-05	4.13801e-05	4.15629e-05	1.56796e-05	1.57553e-05	2.41263e-05	0.000103113	1.25418e-05	0.00430854	0.00193267	2.00553e-05	0.60151	0.000264834	1.7571e-05	0.954781	1.99505e-05	0.000363024	0.999926
chrX	305	20451711	20508285	1.2523e-05	1.2382e-05	1.30909e-05	1.24543e-05	1.42232e-05	1.33337e-05	0.00579197	0.126996	0.156395	1.2818e-05	1.33604e-05	0.999075	1.21609e-05	1.46441e-05	1.41454e-05	1.56513e-05	1.23954e-05	2.14701e-05	1.2405e-05	0.0280236	1.24779e-05	1.74986e-05	1.26676e-05	1.24602e-05	4.40571e-05	1.53806e-05	1.52529e-05	1.49657e-05	1.486e-05	1.509e-05	1.55822e-05	1.29734e-05	1.34633e-05	1.37485e-05	3.15937e-05	1.25076e-05	0.0301836	0.00182073	1.47675e-05	0.773358	3.90417e-05	1.38223e-05	0.940452	1.66778e-05	4.92208e-05	0.999879
chrX	306	20508286	20578317	1.28105e-05	1.30099e-05	1.24307e-05	1.31285e-05	1.28728e-05	2.27251e-05	0.00514618	0.131996	0.207789	1.53413e-05	1.23637e-05	0.998871	1.21644e-05	1.33426e-05	1.76403e-05	1.26305e-05	1.42044e-05	6.87581e-05	1.24628e-05	0.0133829	1.31175e-05	1.48045e-05	1.32983e-05	1.30374e-05	3.58862e-05	1.57665e-05	1.35849e-05	1.57249e-05	1.61575e-05	1.25206e-05	1.75623e-05	1.49913e-05	1.33758e-05	1.58082e-05	1.45757e-05	1.55446e-05	0.0396876	0.000392676	1.87955e-05	0.843188	1.48667e-05	1.50116e-05	0.917956	4.97693e-05	1.6049e-05	0.999836
chrX	307	20578318	20650078	1.53434e-05	1.23302e-05	1.41903e-05	1.34192e-05	1.42556e-05	1.69863e-05	0.00496414	0.136511	0.220161	1.2561e-05	1.2509e-05	0.998236	1.23624e-05	1.33133e-05	1.50305e-05	1.28212e-05	1.23626e-05	3.53977e-05	1.43443e-05	0.0127407	2.19463e-05	1.26856e-05	1.23494e-05	1.25218e-05	1.5096e-05	1.35892e-05	1.25194e-05	1.36531e-05	1.29194e-05	1.22586e-05	1.30082e-05	1.34872e-05	1.22992e-05	1.97928e-05	1.66409e-05	1.45969e-05	0.0428037	6.40376e-05	2.31974e-05	0.874649	1.26906e-05	1.28162e-05	0.89015	1.63427e-05	1.29354e-05	0.999784
chrX	308	20650079	20734719	1.25865e-05	1.23704e-05	1.30885e-05	2.21181e-05	1.23486e-05	2.73496e-05	0.00426203	0.133825	0.21869	1.32854e-05	1.36086e-05	0.996084	1.35497e-05	1.43296e-05	1.45302e-05	1.5342e-05	1.23778e-05	3.49436e-05	1.44586e-05	0.020905	0.000109562	1.43622e-05	1.24241e-05	1.4313e-05	1.74965e-05	1.45726e-05	1.24922e-05	1.26992e-05	1.53847e-05	1.22643e-05	1.23171e-05	1.4363e-05	1.25474e-05	1.76841e-05	2.6127e-05	1.27604e-05	0.0415215	6.49736e-05	1.44295e-05	0.885873	1.29551e-05	1.53375e-05	0.840515	1.37244e-05	1.42442e-05	0.999664
chrX	309	20734720	20797489	1.26779e-05	1.34651e-05	1.64541e-05	1.31291e-05	1.21838e-05	2.08776e-05	0.00329501	0.126018	0.213043	1.23318e-05	1.54912e-05	0.994036	2.57794e-05	1.25767e-05	1.26726e-05	1.25638e-05	1.22661e-05	1.77637e-05	1.27113e-05	0.0498351	6.70879e-05	1.34991e-05	1.41463e-05	1.32187e-05	1.29894e-05	1.4487e-05	1.45314e-05	1.42504e-05	1.28272e-05	1.25843e-05	1.22369e-05	1.27044e-05	1.53252e-05	2.49491e-05	1.45328e-05	1.53321e-05	0.0410154	9.62279e-05	1.26899e-05	0.893499	1.78382e-05	1.25309e-05	0.838533	1.52944e-05	1.30726e-05	0.999417
chrX	310	20797490	20859868	1.51105e-05	1.42509e-05	1.31366e-05	1.24303e-05	1.23759e-05	1.39038e-05	0.0025553	0.112501	0.204986	1.22559e-05	1.30391e-05	0.992858	1.57072e-05	1.23362e-05	1.43581e-05	1.25929e-05	1.32025e-05	3.0573e-05	1.24034e-05	0.0729646	2.69145e-05	1.25837e-05	1.26942e-05	1.24439e-05	1.3361e-05	1.27399e-05	1.52254e-05	1.24751e-05	1.26484e-05	1.33088e-05	1.22434e-05	1.2428e-05	1.26951e-05	1.36583e-05	1.34198e-05	1.25404e-05	0.0359121	5.85855e-05	1.22174e-05	0.897502	6.59312e-05	1.22639e-05	0.861611	3.91743e-05	1.62396e-05	0.999126
chrX	311	20859869	20913153	3.9914e-05	1.26048e-05	1.72787e-05	1.41479e-05	1.24255e-05	1.25818e-05	0.00171058	0.0905449	0.188438	1.22814e-05	1.46538e-05	0.992445	1.25822e-05	1.28651e-05	1.34749e-05	1.42644e-05	1.43342e-05	1.42663e-05	1.21798e-05	0.0892312	1.65437e-05	1.32318e-05	1.25403e-05	1.34745e-05	1.2629e-05	1.50872e-05	3.75479e-05	1.26225e-05	1.33931e-05	1.25327e-05	1.22466e-05	1.24385e-05	1.25491e-05	1.27643e-05	1.41691e-05	1.23654e-05	0.0258386	6.13761e-05	1.23836e-05	0.91496	0.000548747	1.21643e-05	0.901502	0.000289446	4.01736e-05	0.998817
chrX	312	20913154	20968375	3.17068e-05	1.26974e-05	1.96863e-05	2.343e-05	1.27417e-05	1.49307e-05	0.000933239	0.0557146	0.164651	1.26202e-05	1.66873e-05	0.992366	1.2278e-05	1.87212e-05	1.23584e-05	1.27077e-05	1.27286e-05	1.32986e-05	1.22799e-05	0.0990575	1.30623e-05	1.42989e-05	1.48509e-05	1.42678e-05	1.26637e-05	1.9999e-05	8.87381e-05	1.46578e-05	1.58113e-05	1.4152e-05	1.22737e-05	1.42155e-05	1.25197e-05	1.49065e-05	3.10086e-05	1.32024e-05	0.00290437	3.28179e-05	1.24711e-05	0.934037	0.00539676	1.22585e-05	0.930147	0.000456043	0.000287686	0.999021
chrX	313	20968376	21046335	2.13842e-05	1.4114e-05	1.54671e-05	3.7244e-05	1.7203e-05	1.96778e-05	0.000238582	0.0123238	0.130987	1.60959e-05	1.3434e-05	0.996309	1.22592e-05	1.30452e-05	1.3059e-05	1.51284e-05	1.52725e-05	1.32625e-05	1.26816e-05	0.104428	1.38428e-05	1.32727e-05	1.89943e-05	1.27482e-05	1.6337e-05	8.98945e-05	2.03722e-05	1.62359e-05	1.59576e-05	1.26379e-05	1.34131e-05	1.33102e-05	1.3531e-05	1.29587e-05	4.41131e-05	1.42323e-05	0.00030111	1.52179e-05	1.32002e-05	0.954853	0.0550834	1.26193e-05	0.961269	0.00032637	0.00284297	0.9994
chrX	314	21046336	21101979	1.32234e-05	2.96848e-05	3.55271e-05	4.14931e-05	1.30899e-05	3.68743e-05	6.70342e-05	0.00209278	0.0504794	3.02564e-05	2.00382e-05	0.998918	1.25122e-05	1.27268e-05	2.07045e-05	1.49501e-05	1.61848e-05	1.38788e-05	1.4282e-05	0.103587	1.97775e-05	2.16296e-05	2.4624e-05	1.41309e-05	3.13958e-05	0.00074165	1.77471e-05	5.05908e-05	3.43556e-05	1.43828e-05	1.38488e-05	1.34253e-05	1.72921e-05	1.56165e-05	3.24046e-05	1.26981e-05	4.20886e-05	1.34093e-05	1.41043e-05	0.966455	0.280182	1.48447e-05	0.986524	0.000348033	0.0230289	0.999777
chrX	315	21101980	21172404	1.40494e-05	2.3899e-05	4.18738e-05	1.62204e-05	1.68e-05	0.000153798	1.87729e-05	0.00028239	0.0275446	1.43822e-05	2.03897e-05	0.999593	1.5881e-05	1.73006e-05	2.70237e-05	2.83232e-05	3.71134e-05	1.99192e-05	2.1787e-05	0.0900811	1.95831e-05	7.86553e-05	6.23856e-05	2.29235e-05	2.06904e-05	0.000590186	3.53949e-05	1.95658e-05	3.55791e-05	1.46317e-05	1.68724e-05	1.29252e-05	3.29141e-05	1.89459e-05	6.87604e-05	1.36595e-05	2.01102e-05	1.98365e-05	2.21843e-05	0.968557	0.335125	1.79301e-05	0.994937	0.00157361	0.0276008	0.999882
chrX	316	21172405	21249851	2.16236e-05	6.35423e-05	0.000105206	2.09505e-05	4.86575e-05	8.58151e-05	2.20076e-05	9.59863e-05	0.0228743	1.682e-05	8.35677e-05	0.999755	1.74488e-05	1.38549e-05	6.26784e-05	1.59965e-05	1.83944e-05	2.05542e-05	3.3411e-05	0.0729187	2.39242e-05	6.43411e-05	0.000489562	0.000103058	2.04738e-05	0.000769097	3.87181e-05	4.27084e-05	5.46762e-05	1.4222e-05	3.49008e-05	1.80624e-05	9.77848e-05	3.99095e-05	0.000419505	1.57877e-05	2.2169e-05	5.52317e-05	1.5618e-05	0.969571	0.50796	1.65333e-05	0.997289	0.00975316	0.043032	0.999884
chrX	317	21249852	21317209	5.85169e-05	1.76916e-05	0.000133746	1.82284e-05	1.61906e-05	8.52296e-05	7.58507e-05	0.000279329	0.0264599	1.87955e-05	2.46148e-05	0.999639	2.23572e-05	2.34816e-05	5.33022e-05	1.35552e-05	1.40038e-05	5.34306e-05	2.48939e-05	0.0738786	2.09068e-05	0.000100095	7.21899e-05	2.7021e-05	5.87028e-05	0.000919306	1.85872e-05	5.21474e-05	0.000109375	3.02096e-05	4.78467e-05	5.79074e-05	0.000216983	0.000285885	0.000147064	1.97073e-05	0.000103345	5.06487e-05	3.67456e-05	0.965998	0.552384	2.84136e-05	0.997655	0.0112672	0.0458519	0.999772
chrX	318	21317210	21377160	2.08029e-05	1.48463e-05	2.92855e-05	1.27699e-05	1.33756e-05	1.97676e-05	0.000334189	0.00120855	0.065279	3.72924e-05	1.37505e-05	0.999023	1.33751e-05	3.79274e-05	3.77351e-05	2.18191e-05	1.33753e-05	2.87225e-05	1.34569e-05	0.0981459	1.58979e-05	2.19224e-05	1.81424e-05	1.40267e-05	1.67124e-05	0.000734754	1.40243e-05	1.67985e-05	2.36232e-05	1.70206e-05	2.49188e-05	1.66841e-05	3.27377e-05	0.000127217	2.78269e-05	1.56677e-05	0.000124349	1.61364e-05	1.74073e-05	0.950453	0.563632	1.48803e-05	0.996738	0.00942393	0.0418978	0.99945
chrX	319	21377161	21456176	1.74714e-05	1.28643e-05	1.60288e-05	1.25802e-05	1.7297e-05	1.32074e-05	0.000372606	0.00141576	0.12547	1.68274e-05	1.52174e-05	0.997158	1.24789e-05	1.48761e-05	1.49898e-05	1.38683e-05	1.42675e-05	1.41166e-05	1.22924e-05	0.139472	1.34264e-05	1.78388e-05	1.32857e-05	1.57371e-05	1.30132e-05	0.000206918	1.33778e-05	1.55199e-05	1.44009e-05	1.93232e-05	1.37793e-05	1.26627e-05	1.65707e-05	6.19394e-05	1.88194e-05	1.26563e-05	0.000702254	1.46734e-05	1.73858e-05	0.903394	0.567664	1.44242e-05	0.995293	0.00131517	0.0364324	0.998476
chrX	320	21456177	21641806	1.35448e-05	1.47254e-05	1.29448e-05	1.53311e-05	4.0332e-05	1.33118e-05	0.000236927	0.000836134	0.163735	3.17446e-05	2.96028e-05	0.996386	1.22893e-05	1.37317e-05	1.34878e-05	1.65428e-05	1.28444e-05	1.35929e-05	1.23964e-05	0.162248	1.93104e-05	5.79584e-05	1.78316e-05	1.88897e-05	1.43656e-05	5.15772e-05	1.42716e-05	2.06173e-05	2.24302e-05	1.31852e-05	1.53538e-05	1.2281e-05	3.09749e-05	5.98574e-05	1.70051e-05	1.32105e-05	0.00673268	3.39647e-05	2.02809e-05	0.900674	0.587498	1.27643e-05	0.996071	0.000341936	0.0361971	0.999167
chrX	321	21641807	21880930	2.0351e-05	3.44046e-05	1.31854e-05	1.27122e-05	1.57881e-05	1.44508e-05	5.16873e-05	0.000118993	0.24762	4.5166e-05	2.23289e-05	0.996381	1.24786e-05	2.57263e-05	1.43704e-05	1.30663e-05	1.51048e-05	1.37199e-05	1.46428e-05	0.176179	1.52551e-05	2.28657e-05	1.73665e-05	6.22175e-05	3.33254e-05	2.72713e-05	1.28796e-05	1.66892e-05	1.68655e-05	1.49281e-05	4.36596e-05	1.22098e-05	4.91698e-05	2.47672e-05	5.34706e-05	1.92629e-05	0.0598828	1.81137e-05	1.80512e-05	0.920573	0.593629	1.62812e-05	0.997559	6.78894e-05	0.0319655	0.999497
chrX	322	21880931	21936703	1.68814e-05	2.00482e-05	1.34824e-05	1.27147e-05	1.69984e-05	1.45691e-05	1.8532e-05	2.67755e-05	0.604314	2.02289e-05	1.42697e-05	0.998355	1.4625e-05	1.52292e-05	3.14231e-05	1.50623e-05	2.09873e-05	2.60413e-05	2.55665e-05	0.175533	1.577e-05	2.26427e-05	1.56247e-05	1.87891e-05	4.25303e-05	0.000107075	1.67294e-05	2.02925e-05	2.5634e-05	1.27258e-05	1.72078e-05	1.2714e-05	8.93157e-05	7.63765e-05	3.25234e-05	1.65646e-05	0.562113	4.36388e-05	6.02103e-05	0.933125	0.611824	5.36001e-05	0.998054	2.50616e-05	0.0305709	0.999389
chrX	323	21936704	22002898	1.33637e-05	1.32747e-05	1.61356e-05	1.41804e-05	1.47659e-05	2.26664e-05	3.0072e-05	2.72428e-05	0.80494	1.56509e-05	2.33791e-05	0.999184	1.60864e-05	2.84279e-05	2.18215e-05	2.03683e-05	6.30881e-05	3.71987e-05	2.02338e-05	0.163035	1.79167e-05	2.27489e-05	2.09658e-05	2.6824e-05	3.6697e-05	0.000470154	2.8733e-05	3.2491e-05	0.000140994	1.32483e-05	2.90822e-05	1.71397e-05	0.000408373	0.000173915	6.13521e-05	4.68057e-05	0.803607	0.000169543	0.000500122	0.938517	0.612598	5.327e-05	0.99871	2.40913e-05	0.023944	0.999376
chrX	324	22002899	22073766	1.91333e-05	1.36993e-05	4.79695e-05	3.27336e-05	3.3119e-05	1.81788e-05	2.13448e-05	3.36063e-05	0.895955	1.7392e-05	3.67604e-05	0.999452	1.70227e-05	2.86361e-05	1.63209e-05	4.22107e-05	0.000474929	0.000183813	7.30029e-05	0.116197	2.20235e-05	0.000105092	3.87717e-05	3.64153e-05	0.000118025	0.0012973	7.9713e-05	0.000207005	4.26941e-05	1.43175e-05	9.84511e-05	2.79269e-05	0.00377561	0.000295591	0.000183966	5.94812e-05	0.89498	0.0011566	0.00384347	0.937275	0.59745	0.000113125	0.998822	1.65379e-05	0.00532418	0.99904
chrX	325	22073767	22138112	3.42934e-05	2.356e-05	0.000262358	0.00010959	0.000218831	4.72019e-05	7.76884e-05	0.000162435	0.926136	4.81171e-05	7.38079e-05	0.999364	3.3743e-05	0.000148524	4.0092e-05	4.90327e-05	0.000313847	0.000134876	0.000586825	0.105957	7.58484e-05	0.000237676	5.15346e-05	8.44755e-05	0.000363231	0.00118165	0.000411943	0.000367719	9.01505e-05	3.25644e-05	0.000393315	0.000161337	0.00626344	0.00162661	0.000359331	0.000115784	0.925279	0.00925059	0.00599288	0.930873	0.540449	0.000489476	0.998905	4.25741e-05	0.0020807	0.997843
chrX	326	22138113	22222896	0.000185005	0.00012907	0.000281242	0.000332532	0.00161346	0.000329004	0.000311768	0.00057187	0.934007	0.000201544	0.000431974	0.998661	0.000182104	0.000477853	0.000125922	0.00032223	0.000975825	0.000548691	0.000578336	0.111299	0.000509232	0.00174359	0.000318592	0.000406557	0.0031032	0.00262798	0.00298104	0.000620394	0.000717971	0.000157145	0.00126287	0.000429665	0.0111724	0.00662228	0.000515102	0.000445412	0.933178	0.0106303	0.0156419	0.905589	0.336821	0.00135161	0.998229	0.000164948	0.00144033	0.996514
chrX	327	22222897	22422826	0.00115224	0.00118567	0.00149167	0.00189682	0.00420462	0.00253813	0.00126816	0.0016691	0.933974	0.00123036	0.00363695	0.995987	0.00130351	0.00148187	0.00109991	0.00182268	0.00491313	0.00291565	0.00185107	0.111364	0.00436677	0.0102476	0.0026788	0.00196625	0.00895554	0.0180922	0.0103534	0.00347632	0.0071659	0.00137721	0.0021504	0.00235146	0.050857	0.0432407	0.00145105	0.00155312	0.932956	0.0280204	0.0276733	0.906714	0.311911	0.00256772	0.995556	0.00119705	0.00246556	0.993677
[truncated: 49 more columns]

## Sheet: 2L
chr	window	start	stop	RG2	RG3	RG4N	RG5	RG7	RG9	RG10	RG11N	RG15	RG18N	RG19	RG21N	RG22	RG24	RG25	RG28	RG32N	RG33	RG34	RG35	RG36	RG38N	CK1	CO1	CO10N	CO14	CO15N	CO16	CO2	CO4N	CO8N	ED10N	ED2	ED3	ED5N	ED6N	EZ2	EZ25	EZ5N	EZ9N	GA125	GA129	GA130	GA132	GA141	GA145
chr2L	0	0	294741	0.00309634	0.00196936	0.224262	0.00505104	0.00871306	0.00441077	0.00196648	0.991679	0.991199	0.0275375	0.00369203	0.894935	0.00178754	0.00343413	0.0131115	0.00208758	0.00562044	0.00549324	0.00244351	0.992572	0.00316442	0.0608361	0.958021	0.00545957	0.0134784	0.165614	0.00222228	0.00218011	0.00183321	0.0417281	0.0413342	0.00308371	0.0742455	0.0042253	0.184006	0.0626055	0.00322406	0.013448	0.960822	0.010491	0.0565615	0.028684	0.989927	0.0191972	0.00342288	0.0384127
chr2L	1	294742	444593	0.00171608	0.00050118	0.211678	0.00327302	0.00140259	0.00125571	0.000507164	0.99532	0.994176	0.0206298	0.000885972	0.896631	0.000361636	0.00141645	0.00747144	0.000685072	0.000882711	0.00148557	0.000375214	0.996241	0.00177941	0.0528639	0.962858	0.00234145	0.00757772	0.158907	0.000771699	0.000472412	0.000403242	0.0079253	0.0320903	0.00104813	0.0464138	0.000838984	0.195283	0.0296044	0.00178706	0.0124239	0.963594	0.00788303	0.023823	0.0245534	0.99397	0.00443405	0.000544765	0.0214153
chr2L	2	444594	525060	0.00208439	0.000275759	0.16345	0.00131773	0.00033114	0.00022951	0.00039974	0.996339	0.994963	0.0121369	0.000272754	0.895106	0.000188565	0.000378972	0.00644061	0.000190722	0.000182457	0.000702023	7.83646e-05	0.998064	0.00132742	0.0226991	0.963242	0.00156879	0.00619469	0.130643	0.000228061	0.000286995	7.57429e-05	0.00308805	0.0208197	0.00020092	0.0259822	0.000398357	0.216075	0.00533675	0.00193846	0.0129231	0.962545	0.00813511	0.0194718	0.0123929	0.99507	0.000780881	0.000121171	0.0188149
chr2L	3	525061	583116	0.000934035	6.55184e-05	0.158404	0.000519636	0.000116273	9.53276e-05	0.0003857	0.996897	0.995251	0.00354734	0.000232596	0.890585	9.985e-05	0.000120379	0.00129781	5.8978e-05	0.000110925	0.000724695	4.95185e-05	0.999292	0.0023566	0.00571596	0.962056	0.0017103	0.00306737	0.0395678	9.63137e-05	0.000235297	2.99973e-05	0.00112915	0.00359817	7.46485e-05	0.00559689	0.000148731	0.240788	0.00177663	0.000558829	0.0100589	0.959716	0.00540398	0.00895201	0.0066534	0.995621	0.000283535	5.59593e-05	0.00742934
chr2L	4	583117	649371	0.000190161	4.32894e-05	0.134262	0.000335527	6.48539e-05	4.35252e-05	0.000238135	0.996154	0.994345	0.00113111	0.000278556	0.898414	0.000159482	0.000178713	0.000308229	2.84484e-05	6.8049e-05	0.000202092	6.45766e-05	0.999607	0.00319839	0.00151854	0.956036	0.00213479	0.00314277	0.0257325	4.72023e-05	8.17363e-05	3.147e-05	0.000726089	0.00115297	0.000132796	0.0013834	6.94105e-05	0.245742	0.000302283	0.000499464	0.00906373	0.947102	0.00188618	0.00782734	0.00606521	0.99821	0.000357697	0.000103521	0.00612116
chr2L	5	649372	720660	4.91747e-05	0.000118883	0.0604184	0.000246871	0.000170654	6.7578e-05	0.000573541	0.992909	0.990384	0.000767208	0.000124512	0.958497	0.000121155	0.000100708	8.54145e-05	2.12173e-05	0.000111605	0.000203778	2.87019e-05	0.999614	0.00233538	0.000942951	0.958788	0.00112453	0.00117559	0.00468297	3.88885e-05	6.21922e-05	3.70169e-05	0.00133422	0.000462755	6.28069e-05	0.000538335	0.000106498	0.297156	0.000105313	0.000757912	0.00335393	0.905484	0.00162055	0.00188259	0.00608501	0.99897	0.000348002	3.25552e-05	0.00750513
chr2L	6	720661	768213	2.42374e-05	0.000633608	0.0443048	0.000169821	7.55074e-05	4.39545e-05	0.000886839	0.982994	0.979911	0.000303146	0.000120683	0.978849	9.33834e-05	9.20911e-05	3.13778e-05	2.0309e-05	0.000517839	0.000161535	2.42879e-05	0.999399	0.000625888	0.000421599	0.985744	0.000268879	0.00035819	0.00147403	4.61094e-05	0.000211198	2.49617e-05	0.000796482	0.000611592	0.000134418	0.000410255	9.94159e-05	0.331179	0.000107174	0.000363653	0.00231842	0.786399	0.00319792	0.000405323	0.00330425	0.99941	0.000499973	2.46401e-05	0.0064545
chr2L	7	768214	821234	2.08343e-05	0.000288968	0.0436494	5.24656e-05	7.34626e-05	8.38983e-05	0.0001612	0.967434	0.963449	0.000198258	0.000258295	0.991803	0.000120792	0.000263766	3.19458e-05	2.09281e-05	0.000133258	0.000550538	3.55738e-05	0.999137	0.000499652	0.000403473	0.993808	7.46206e-05	7.22736e-05	0.00114787	5.76371e-05	0.00125416	3.6946e-05	0.000295227	0.000138017	6.0654e-05	0.000257536	0.000157225	0.377991	4.41991e-05	0.000494757	0.00294622	0.598409	0.00323931	0.000224322	0.00166393	0.999766	0.000265035	2.28426e-05	0.00112272
chr2L	8	821235	877144	2.16099e-05	7.11358e-05	0.0547701	6.34474e-05	6.39844e-05	7.15364e-05	6.36405e-05	0.920117	0.916471	0.000215126	6.03458e-05	0.995831	7.4421e-05	0.000235365	2.74961e-05	2.62319e-05	5.3057e-05	0.000645492	0.000125448	0.998079	0.000517149	0.000246781	0.99613	9.20424e-05	3.73149e-05	0.00101617	2.85196e-05	0.00848444	0.000132832	0.000167453	5.2946e-05	2.97074e-05	0.000153024	9.35723e-05	0.390562	4.84744e-05	0.000615495	0.00195975	0.0979812	0.00123345	0.000110802	0.000345627	0.999891	0.000113187	3.53334e-05	0.000275599
chr2L	9	877145	919173	2.10688e-05	5.51365e-05	0.0563557	5.30232e-05	3.48584e-05	8.62508e-05	6.50028e-05	0.76245	0.755999	8.13764e-05	4.14191e-05	0.996791	3.923e-05	0.000103183	4.79865e-05	6.34674e-05	4.54355e-05	0.0015054	0.00029919	0.994473	0.000336193	0.00013502	0.996497	0.00021065	2.69441e-05	0.00190925	2.27418e-05	0.0122873	0.00018504	4.46458e-05	9.6221e-05	3.32655e-05	4.96168e-05	8.81585e-05	0.389147	3.55193e-05	0.000327463	0.00219847	0.0235408	0.00109652	9.04956e-05	0.000108666	0.999922	4.20436e-05	2.5529e-05	8.71752e-05
chr2L	10	919174	967418	2.10907e-05	0.000166392	0.0550821	3.45287e-05	2.94277e-05	3.42753e-05	3.61096e-05	0.417718	0.224292	9.83502e-05	4.52755e-05	0.996426	3.39142e-05	0.000219948	0.000176838	0.000151757	4.04274e-05	0.00107301	6.75973e-05	0.994292	0.000599114	0.000111943	0.995513	7.55085e-05	3.22073e-05	0.00518525	2.63022e-05	0.0159416	0.000674785	2.69041e-05	4.52191e-05	5.47045e-05	5.72954e-05	0.000335659	0.371993	4.71522e-05	0.000659024	0.00421159	0.0129412	0.00238579	0.000330161	0.000101486	0.99993	3.42249e-05	2.55969e-05	7.74578e-05
chr2L	11	967419	1024996	2.67625e-05	0.000497368	0.044715	3.76576e-05	6.89145e-05	2.9385e-05	3.43078e-05	0.332922	0.132942	0.000157037	2.57779e-05	0.994419	8.65098e-05	0.000307353	5.61072e-05	7.88462e-05	2.61287e-05	0.000680334	5.08619e-05	0.993679	0.00117161	8.71233e-05	0.991313	0.000111041	3.32931e-05	0.023125	2.25548e-05	0.0155607	0.000968326	3.15289e-05	4.22462e-05	4.17352e-05	0.000133041	8.22859e-05	0.367737	6.59242e-05	0.000977822	0.00685062	0.0050863	0.00348995	0.00127038	0.000258392	0.999932	4.68113e-05	2.56402e-05	0.00029403
chr2L	12	1024997	1066000	2.68807e-05	0.000795916	0.0085758	2.44658e-05	9.76591e-05	2.81229e-05	7.81783e-05	0.321543	0.1108	5.53994e-05	3.3997e-05	0.987628	5.91913e-05	0.000194917	2.70521e-05	7.71142e-05	3.56727e-05	0.000531003	0.000155859	0.997688	0.00261936	3.85445e-05	0.978599	0.000209501	8.49296e-05	0.0286469	2.19014e-05	0.0107345	0.00017404	8.00776e-05	3.40734e-05	4.09457e-05	0.000570209	3.11574e-05	0.363551	0.000293181	0.000299582	0.0163654	0.00132342	0.00283046	0.000980313	0.00021515	0.999932	4.23572e-05	5.35743e-05	0.000165742
chr2L	13	1066001	1114086	2.157e-05	0.000323681	0.00280093	2.86485e-05	3.33321e-05	2.62615e-05	3.57641e-05	0.303062	0.110548	4.50483e-05	4.3815e-05	0.969909	3.96851e-05	5.80479e-05	2.76337e-05	4.17679e-05	5.21685e-05	0.00101904	0.00013695	0.999255	0.00233991	2.72645e-05	0.933269	0.000196502	3.56275e-05	0.0287236	2.58291e-05	0.00310528	4.5744e-05	6.33614e-05	2.76129e-05	3.22414e-05	0.000160466	3.25385e-05	0.342142	0.000117256	9.22461e-05	0.0185754	0.000219851	0.000585798	0.000703174	0.000510255	0.999934	8.44933e-05	0.000252245	0.000400305
chr2L	14	1114087	1171987	2.34327e-05	0.000141482	0.00186756	6.97281e-05	3.20568e-05	4.41528e-05	4.36013e-05	0.243937	0.1243	8.91862e-05	3.04642e-05	0.913562	2.77579e-05	3.02038e-05	3.62541e-05	5.05979e-05	4.13282e-05	0.00179443	4.80648e-05	0.999692	0.00217087	5.02958e-05	0.782294	0.000365255	4.42966e-05	0.0339691	3.07508e-05	0.00207403	3.3511e-05	3.851e-05	5.26354e-05	7.48022e-05	7.50564e-05	7.31591e-05	0.2639	3.42171e-05	0.000128924	0.0178229	4.90104e-05	0.000283273	0.00149168	0.00106388	0.999925	0.000353587	0.0012962	0.00201204
chr2L	15	1171988	1218735	4.19099e-05	0.000286239	0.000485549	3.58509e-05	4.37203e-05	3.97172e-05	2.78714e-05	0.0469014	0.214043	3.49716e-05	5.93819e-05	0.731052	5.15443e-05	3.16545e-05	2.49325e-05	2.95027e-05	4.15401e-05	0.00149723	3.09367e-05	0.999788	0.000865686	4.29559e-05	0.245124	0.000106908	3.07978e-05	0.0725398	5.62828e-05	0.000574924	3.90128e-05	8.05497e-05	4.00728e-05	5.65488e-05	3.28908e-05	5.12681e-05	0.0556249	2.31261e-05	0.00060443	0.0194159	2.53578e-05	0.000512732	0.00736643	0.00482768	0.999891	0.00224873	0.00631902	0.0120739
chr2L	16	1218736	1268807	5.52071e-05	0.000813685	0.000141811	5.91737e-05	0.000100977	0.000110345	4.82054e-05	0.00885174	0.648131	4.34878e-05	3.31496e-05	0.693838	0.000150144	6.87664e-05	3.75188e-05	5.23341e-05	0.000132931	0.00257417	3.4273e-05	0.999846	0.000443725	0.000137896	0.0629977	0.000144655	5.54169e-05	0.323982	5.00483e-05	0.000126486	0.000135714	0.000385441	6.65002e-05	0.000187535	4.43098e-05	0.000131228	0.0125217	2.33143e-05	0.00192766	0.0247674	2.72382e-05	0.00124009	0.0277356	0.023019	0.999891	0.0150588	0.0148692	0.0469803
chr2L	17	1268808	1311734	0.00011759	0.000377253	8.80528e-05	4.38466e-05	6.67858e-05	0.000558789	7.90145e-05	0.00322886	0.777562	0.000120709	5.95324e-05	0.690007	0.000107094	8.16279e-05	8.46044e-05	3.70314e-05	9.36971e-05	0.00294529	7.13706e-05	0.999774	0.000125356	0.000103709	0.0105809	0.000322292	0.000167084	0.438787	8.98492e-05	5.68304e-05	0.00063526	0.000413493	0.00011113	0.00089518	3.02381e-05	0.000205255	0.00566136	3.00921e-05	0.00515965	0.0278325	2.49739e-05	0.00382466	0.0329445	0.028631	0.999806	0.0370595	0.0166016	0.0664813
chr2L	18	1311735	1352445	4.45768e-05	0.000617969	8.84075e-05	0.000131343	7.92838e-05	0.000159844	4.3182e-05	0.00133473	0.85951	0.000291873	0.000199185	0.698982	6.05269e-05	9.8117e-05	0.000318007	4.34694e-05	6.12105e-05	0.00152757	2.88378e-05	0.999766	9.4534e-05	0.000143786	0.00280006	0.00164908	0.000291617	0.474298	0.000438457	0.00012049	0.000414155	0.000557869	0.00018508	0.00181433	3.39916e-05	0.000293436	0.00227706	8.10772e-05	0.0209205	0.0267498	3.67152e-05	0.0179608	0.0324776	0.028756	0.999806	0.0433914	0.0149893	0.0711304
chr2L	19	1352446	1400345	7.4069e-05	0.000149656	3.14499e-05	4.93175e-05	0.000300818	5.10268e-05	9.76723e-05	0.00134535	0.913384	6.00969e-05	0.00022786	0.702884	5.02575e-05	4.30444e-05	0.00187179	0.000143902	0.000170523	0.000374653	2.9422e-05	0.999818	0.000329048	0.000121921	0.00143318	0.00168785	7.16788e-05	0.482187	0.000331198	0.000442176	0.000322862	0.000652319	5.82295e-05	0.00294636	8.3389e-05	0.000118503	0.00205453	0.000184143	0.0848144	0.0196491	0.000117192	0.0752459	0.0372251	0.0235974	0.999881	0.046103	0.00725164	0.0702231
chr2L	20	1400346	1444512	6.34214e-05	0.00013262	2.9283e-05	6.43494e-05	0.00101379	7.07888e-05	9.47225e-05	0.00273908	0.944648	2.8198e-05	5.61838e-05	0.701246	0.000110039	7.78833e-05	0.00322225	4.31257e-05	7.88887e-05	7.63485e-05	3.37493e-05	0.999905	0.00029519	0.000323178	0.000621748	0.000569596	6.85006e-05	0.479818	0.000437243	0.000722354	0.000588041	0.000455025	4.96094e-05	0.00489763	0.000292353	0.000217568	0.00068544	0.000606208	0.102872	0.0197985	6.22512e-05	0.0919626	0.0526413	0.0216906	0.999907	0.0437286	0.00653496	0.0741708
chr2L	21	1444513	1488440	0.000230426	4.34754e-05	6.66048e-05	0.000280392	0.000637137	0.000114948	7.6021e-05	0.00454946	0.953926	3.52076e-05	4.28788e-05	0.6898	7.36641e-05	0.000153111	0.00278157	4.68047e-05	6.25074e-05	4.36566e-05	5.77443e-05	0.999921	6.16889e-05	0.00148254	0.00054127	0.000173685	0.000141648	0.459042	0.000780786	0.000805392	0.00229567	0.000708176	0.000161257	0.00523115	0.000571599	0.00108465	0.000626835	0.000606988	0.106469	0.0294236	0.000137474	0.0951422	0.0558992	0.0146998	0.999922	0.0324407	0.00891314	0.0768848
chr2L	22	1488441	1548750	6.96649e-05	3.76374e-05	3.47701e-05	9.79133e-05	0.000218123	0.00056835	0.000272781	0.0138035	0.957753	9.36871e-05	7.67487e-05	0.651897	0.000202567	0.000102712	0.000561522	7.62039e-05	0.000107103	7.33844e-05	5.21658e-05	0.999924	2.68091e-05	0.00127445	0.000518616	0.000154535	0.000592868	0.381914	0.000162347	0.00246238	0.00269653	0.000217252	7.18698e-05	0.00663975	0.000826261	0.00454892	0.000997733	0.00154882	0.1015	0.031075	0.00074875	0.0907562	0.0543382	0.0143494	0.999904	0.00698338	0.00850927	0.0720851
chr2L	23	1548751	1602785	9.82735e-05	0.000112575	2.6434e-05	0.000108947	0.000191808	0.000173958	0.000325075	0.0367551	0.959514	0.000503427	7.37359e-05	0.532973	7.86983e-05	0.000158818	0.000157947	3.0229e-05	5.39611e-05	0.000134259	3.66288e-05	0.999923	2.49451e-05	0.00220606	0.000437069	0.000171566	0.00162284	0.131162	0.000101145	0.0023485	0.00247011	5.71093e-05	4.71762e-05	0.00615735	0.000227688	0.00505739	0.000376596	0.00126071	0.0813114	0.0310825	0.000561588	0.0703204	0.059034	0.00960408	0.999847	0.00208448	0.0060802	0.0512818
chr2L	24	1602786	1641793	5.49542e-05	0.000152532	4.33287e-05	0.000201766	0.000118686	7.69932e-05	0.000657334	0.192163	0.959582	9.90054e-05	6.36783e-05	0.272629	7.43307e-05	0.000180507	4.5108e-05	3.3263e-05	2.69859e-05	6.44402e-05	3.06188e-05	0.999933	3.69775e-05	0.00316425	0.000460081	0.000557965	0.00133666	0.0461546	7.08884e-05	0.00109651	0.000419836	5.79726e-05	3.0364e-05	0.00244643	7.28559e-05	0.00628248	0.000430642	0.000216884	0.0450458	0.0320062	0.000177048	0.0336722	0.0569713	0.00211014	0.99988	0.000397117	0.00125214	0.0432673
chr2L	25	1641794	1693986	3.72292e-05	0.00070672	3.61191e-05	0.000459342	5.66166e-05	5.43729e-05	0.000369997	0.262979	0.95443	4.12495e-05	9.43892e-05	0.228224	3.36353e-05	6.59445e-05	4.60837e-05	9.96155e-05	2.36077e-05	0.000140717	2.5923e-05	0.999935	8.14671e-05	0.00277306	0.000420415	0.000130991	0.00269796	0.0333184	0.00013384	0.00103062	9.18711e-05	4.12291e-05	6.02902e-05	0.00112406	0.000105174	0.00753749	0.000337178	5.94807e-05	0.0398442	0.0339371	8.62824e-05	0.0287019	0.0444083	0.00075516	0.999916	8.22243e-05	0.000375926	0.0132643
chr2L	26	1693987	1740268	4.19383e-05	0.000712127	6.78435e-05	0.00192188	2.71139e-05	5.3612e-05	0.000135091	0.740346	0.938636	2.99967e-05	0.000236525	0.216944	5.39045e-05	0.000114047	2.54276e-05	0.000256838	3.79799e-05	0.00033529	4.43728e-05	0.999926	0.000346568	0.00100801	0.000248286	4.72542e-05	0.0115907	0.0330667	0.000542844	0.0022091	6.99216e-05	7.98423e-05	0.000229438	0.00131623	0.000133324	0.00629077	0.000100252	4.68128e-05	0.0374395	0.0335342	0.000105467	0.0206204	0.0388685	0.000775243	0.999922	2.99484e-05	0.000176328	0.00784473
chr2L	27	1740269	1788637	0.000149817	0.000170543	3.16548e-05	0.00205815	2.75524e-05	2.84226e-05	0.000117014	0.904359	0.892947	6.43695e-05	0.000609348	0.215277	4.99278e-05	0.000165651	2.13828e-05	7.93495e-05	8.85545e-05	0.000176455	6.37237e-05	0.999925	0.000105886	0.000886851	7.15287e-05	3.1528e-05	0.0188691	0.0284658	0.000754534	0.00220538	3.75271e-05	5.25801e-05	7.10722e-05	0.00256084	0.000136262	0.00446741	0.000138308	0.000141037	0.040685	0.0266178	3.62825e-05	0.019436	0.022866	0.000238405	0.999936	2.16698e-05	5.90968e-05	0.00725049
chr2L	28	1788638	1841366	8.70456e-05	0.000134729	3.09878e-05	0.00252301	6.00837e-05	3.71553e-05	0.000101178	0.965482	0.887929	0.000320405	0.000139667	0.238008	3.18313e-05	5.3512e-05	2.43932e-05	2.92072e-05	0.000250788	0.000180119	0.000128885	0.999915	9.28643e-05	0.000896352	9.25895e-05	6.23083e-05	0.0201573	0.0110974	0.000308928	0.000374927	3.68338e-05	4.44643e-05	5.39285e-05	0.00216269	0.000205173	0.00349664	0.000413447	6.70229e-05	0.04551	0.0195975	3.72878e-05	0.0180909	0.0153749	0.000290461	0.999937	2.19416e-05	8.80027e-05	0.00700744
chr2L	29	1841367	1888619	4.08215e-05	8.91764e-05	3.9898e-05	0.00135505	5.57135e-05	2.85927e-05	0.000192889	0.985566	0.897953	8.23152e-05	5.75144e-05	0.269435	3.73806e-05	7.66058e-05	3.25031e-05	2.4222e-05	0.000516921	0.00063886	0.000269431	0.99989	0.000139815	0.00150021	3.81893e-05	5.9218e-05	0.0173754	0.00811018	0.000158344	0.000128591	0.00011521	8.93645e-05	0.000116173	0.000481351	0.000363731	0.00118772	0.000602591	9.42688e-05	0.061464	0.0124695	0.000119984	0.0201461	0.014449	0.000660931	0.999926	3.13043e-05	0.000418297	0.00749882
chr2L	30	1888620	1935143	3.05857e-05	0.000272824	0.000119637	0.000962592	9.80978e-05	3.16519e-05	0.000169105	0.991826	0.899119	7.49305e-05	4.54422e-05	0.340111	2.62304e-05	4.03883e-05	3.74922e-05	3.5453e-05	0.000122847	0.000580367	0.00040374	0.999852	0.000289389	0.0008581	5.09804e-05	5.85116e-05	0.0162	0.00918054	0.000108724	0.000141369	0.000648737	0.000304334	0.00058485	0.000101356	0.00152933	0.000232705	0.00106203	4.69395e-05	0.109107	0.0119266	0.000148644	0.0329501	0.019469	0.0024518	0.999899	4.4709e-05	0.00266482	0.00887556
chr2L	31	1935144	1976661	2.86273e-05	6.06459e-05	0.000391377	0.000749221	4.72745e-05	3.94613e-05	0.000609807	0.995135	0.894833	0.000276894	6.67671e-05	0.516223	2.78635e-05	4.49028e-05	2.56948e-05	2.506e-05	5.55305e-05	0.00100788	0.000481931	0.999888	9.60247e-05	0.000444359	0.000178449	5.89436e-05	0.021289	0.00745669	5.79694e-05	0.000335216	0.000648286	0.000112784	0.00243405	6.28423e-05	0.00203262	0.000128617	0.00209944	3.948e-05	0.135761	0.0123992	0.000662303	0.0364329	0.0223639	0.00255107	0.999922	3.34234e-05	0.00279427	0.00755673
chr2L	32	1976662	2015452	2.78832e-05	4.03073e-05	0.00202204	0.000742037	8.35538e-05	0.000141597	0.000209484	0.995911	0.879023	0.000796951	0.000304108	0.807614	2.12584e-05	2.8589e-05	4.11023e-05	3.37767e-05	7.21714e-05	0.0003878	8.68848e-05	0.999909	0.000156588	0.00020855	5.61309e-05	3.18567e-05	0.0222333	0.0094655	5.97104e-05	0.000175686	0.00021978	3.79285e-05	0.00783059	3.59784e-05	0.00432423	0.000135179	0.0017908	4.92228e-05	0.142093	0.0126991	0.000979879	0.0389104	0.029235	0.000901796	0.999928	7.09604e-05	0.00617495	0.00668155
chr2L	33	2015453	2068357	2.53603e-05	3.98882e-05	0.00194923	0.00114531	3.75686e-05	0.00042295	0.000243602	0.995295	0.831619	0.000344586	0.000463776	0.936802	2.03545e-05	3.46074e-05	8.11268e-05	4.34402e-05	4.64111e-05	0.000174539	3.08162e-05	0.999912	0.000200865	5.02111e-05	7.38815e-05	2.92955e-05	0.0207198	0.0086385	3.49471e-05	8.5747e-05	0.000299382	2.69324e-05	0.023729	2.87351e-05	0.0049052	0.000129865	0.00261065	4.66682e-05	0.139454	0.0141359	0.000205074	0.0470191	0.0775905	0.000892843	0.999907	3.46514e-05	0.0239585	0.00688684
chr2L	34	2068358	2138714	3.19057e-05	0.000107001	0.00128503	0.000551898	2.56663e-05	0.000787919	0.00012118	0.992903	0.742222	0.000139043	0.000795895	0.978327	2.05707e-05	3.3335e-05	3.70735e-05	2.58993e-05	2.67043e-05	9.32648e-05	2.35076e-05	0.999913	0.000385125	3.61425e-05	0.000157426	3.00068e-05	0.0169967	0.00724233	3.36308e-05	0.000136272	0.000179091	2.14893e-05	0.0281128	6.19982e-05	0.00353044	0.00014073	0.00190219	2.71412e-05	0.144716	0.0249234	4.96095e-05	0.0647314	0.392538	0.000781541	0.999887	2.25629e-05	0.085752	0.00590743
chr2L	35	2138715	2205332	9.7711e-05	0.000460893	0.00154219	0.000265993	4.01164e-05	0.000216926	0.000275404	0.987963	0.431469	0.000116214	0.000192187	0.991377	2.38081e-05	9.52898e-05	3.65304e-05	3.13486e-05	2.86921e-05	0.000132067	3.26447e-05	0.999909	0.000664382	4.866e-05	0.000116621	3.65483e-05	0.00580749	0.0082536	5.10138e-05	0.00060201	4.94411e-05	2.28305e-05	0.0274262	4.34854e-05	0.00160816	0.000373684	0.00290297	3.59396e-05	0.140733	0.0271618	3.07825e-05	0.0721091	0.603358	0.000647353	0.99986	2.32782e-05	0.365093	0.00745023
chr2L	36	2205333	2262415	7.05468e-05	0.00237843	0.000429	0.000298686	2.3587e-05	0.000154714	9.02081e-05	0.974593	0.2517	3.64763e-05	0.000139258	0.996151	4.18963e-05	9.8683e-05	9.06184e-05	2.99125e-05	2.53054e-05	4.00257e-05	8.33542e-05	0.999899	0.00177268	0.000149651	8.2911e-05	5.24215e-05	0.0042087	0.00695305	0.000198512	0.000640406	4.98089e-05	2.23115e-05	0.0217046	4.18335e-05	0.00139359	0.00171741	0.00556769	2.43687e-05	0.131084	0.0254151	5.62141e-05	0.0722236	0.744484	0.00111421	0.999801	3.60597e-05	0.458146	0.013662
chr2L	37	2262416	2306493	6.53513e-05	0.00289181	0.000237372	6.58322e-05	2.48526e-05	9.8851e-05	8.71545e-05	0.940268	0.225747	2.45406e-05	0.000137283	0.997771	8.76842e-05	4.53186e-05	0.000494106	5.65831e-05	4.23433e-05	3.589e-05	3.21622e-05	0.999869	0.001507	0.000197396	0.00019907	5.88503e-05	0.000844925	0.00391297	0.000314617	0.000480958	3.55931e-05	3.33623e-05	0.00560997	8.59819e-05	0.000434726	0.00181527	0.00554743	2.96803e-05	0.115602	0.0164051	4.97657e-05	0.0712736	0.786518	0.000979499	0.999737	4.61419e-05	0.510597	0.0150269
chr2L	38	2306494	2347666	0.000144936	0.00321578	0.000535671	3.29449e-05	5.03677e-05	3.48452e-05	0.000136477	0.881702	0.132652	2.47709e-05	0.000124998	0.998621	0.000112942	2.92942e-05	8.91073e-05	0.000115394	5.51071e-05	3.86529e-05	3.33796e-05	0.999862	0.00298746	9.15718e-05	0.000578539	0.000237679	0.000286074	0.00418423	0.000165931	0.000958987	7.02217e-05	6.37791e-05	0.00292072	0.000443995	0.000165269	0.000310208	0.00707127	7.7937e-05	0.0599207	0.00730704	0.000171465	0.0612746	0.799565	0.000992606	0.999726	9.44174e-05	0.529828	0.0128897
chr2L	39	2347667	2392051	0.000165828	0.00240128	0.00124483	5.79181e-05	0.000131347	2.26004e-05	7.98137e-05	0.789271	0.0788021	4.79675e-05	3.66173e-05	0.999169	0.000279027	4.52677e-05	3.1393e-05	0.000212411	6.32853e-05	7.7599e-05	5.26366e-05	0.999815	0.00265936	3.11384e-05	0.00271971	0.000642641	0.000330041	0.00569725	0.000123316	0.000409015	3.03375e-05	0.000209398	0.00284246	0.00266651	9.21007e-05	6.81902e-05	0.014222	5.90018e-05	0.0190704	0.00642954	0.000373943	0.024711	0.799817	0.000530304	0.999764	0.000221827	0.536487	0.00358175
chr2L	40	2392052	2433951	6.51216e-05	0.000754033	0.00141442	0.00018966	4.39238e-05	2.26909e-05	3.05257e-05	0.637552	0.0719047	0.000118673	2.9547e-05	0.999596	0.000691404	0.000177796	2.84411e-05	0.000179589	0.000262004	0.000381804	3.41972e-05	0.999857	0.00101692	2.60873e-05	0.00279352	0.000152684	0.00116978	0.00518638	5.29909e-05	9.4536e-05	3.87702e-05	0.000564836	0.00527896	0.00279086	7.6922e-05	4.74075e-05	0.0157225	0.000133146	0.0121903	0.00139877	0.00071211	0.0182027	0.787509	0.000197803	0.999806	0.000306898	0.530001	0.00185533
chr2L	41	2433952	2500100	4.16321e-05	0.000673839	0.000237651	0.000120649	4.0504e-05	3.62726e-05	3.17838e-05	0.220124	0.0726808	0.000663394	6.76731e-05	0.999667	0.000190405	0.000356136	5.46486e-05	0.000197745	0.000481639	9.28378e-05	7.83483e-05	0.999864	0.000984015	2.30368e-05	0.000976771	7.31484e-05	0.00695626	0.00718542	2.93353e-05	3.09038e-05	0.000138527	0.00158815	0.0051729	0.00154102	0.000170838	6.50325e-05	0.0141768	7.6328e-05	0.0106301	0.000748318	0.000853336	0.0189491	0.783838	0.000149725	0.999702	0.000926192	0.52701	0.00138986
chr2L	42	2500101	2541148	3.09732e-05	0.000609577	6.81853e-05	0.000184166	7.7935e-05	5.9227e-05	4.5516e-05	0.102521	0.0883424	0.00101227	2.88999e-05	0.999514	0.000137747	0.000565655	7.69073e-05	8.28095e-05	0.00024266	6.68822e-05	5.54767e-05	0.999867	0.0012385	2.99124e-05	0.000944275	2.89753e-05	0.00819542	0.00738769	4.31847e-05	2.18154e-05	0.000109535	0.00182887	0.00701571	0.000286549	0.000104944	3.21445e-05	0.00630829	0.000150862	0.00764168	0.000315078	0.00284144	0.0154928	0.763605	0.000226231	0.999637	0.00121246	0.511014	0.000731788
chr2L	43	2541149	2592118	7.1107e-05	0.000111512	8.67851e-05	0.000112336	2.89523e-05	5.48319e-05	8.31945e-05	0.0163439	0.165875	0.000316203	3.27096e-05	0.998933	0.000107116	0.00048907	0.00013942	2.97144e-05	0.000290702	6.10607e-05	0.000147721	0.999786	0.00192946	2.53208e-05	0.00118886	2.43236e-05	0.00774337	0.0102407	0.000101578	2.20097e-05	4.19165e-05	0.000587379	0.0063188	9.54629e-05	4.07573e-05	5.41732e-05	0.00554401	0.000217836	0.00710183	0.000457811	0.0028149	0.0110483	0.691421	0.000404775	0.999597	0.00039294	0.450436	0.000507114
chr2L	44	2592119	2637921	3.75499e-05	3.41511e-05	8.14378e-05	0.000160859	2.47734e-05	2.82413e-05	3.83293e-05	0.00310646	0.231137	0.000163231	2.37618e-05	0.997184	3.64621e-05	0.000124146	0.000496927	2.49811e-05	0.000365055	3.12259e-05	3.87975e-05	0.9995	0.00124979	4.20163e-05	0.000494796	3.0714e-05	0.0036223	0.00988441	0.000421568	2.81245e-05	6.20854e-05	0.000236597	0.00184671	3.58444e-05	2.37395e-05	3.03684e-05	0.00213916	8.43018e-05	0.00288134	0.000143895	0.000719303	0.0039707	0.438148	0.000310106	0.999765	8.71424e-05	0.248475	0.000350256
chr2L	45	2637922	2678888	3.59092e-05	2.67764e-05	4.4643e-05	5.09791e-05	2.71662e-05	2.36106e-05	2.26664e-05	0.000663108	0.252128	7.42663e-05	2.80893e-05	0.991284	3.09684e-05	4.4371e-05	8.99376e-05	2.7702e-05	7.39e-05	4.14716e-05	2.38483e-05	0.998569	0.00162652	2.85408e-05	0.000421165	2.82117e-05	0.00327688	0.00563275	0.000128531	2.69149e-05	0.000199342	0.000157909	0.000300534	2.99245e-05	2.45779e-05	2.56577e-05	0.000477176	0.000107126	0.00117898	6.38443e-05	0.000200458	0.00198157	0.138056	0.000485943	0.999717	4.54963e-05	0.0487466	0.000213042
chr2L	46	2678889	2723606	3.06693e-05	5.10143e-05	9.53837e-05	6.34315e-05	3.58422e-05	2.68441e-05	2.05445e-05	0.000155935	0.257691	2.85368e-05	6.67675e-05	0.971497	2.79109e-05	2.47112e-05	3.34756e-05	2.16006e-05	3.48218e-05	9.91043e-05	2.28626e-05	0.995401	0.000654132	4.92286e-05	0.00014884	6.55445e-05	0.00056989	0.00123252	4.62876e-05	5.96776e-05	8.41821e-05	7.7569e-05	7.62721e-05	2.98508e-05	3.1221e-05	4.37659e-05	0.000307235	8.5892e-05	0.000328226	3.34883e-05	6.46638e-05	0.000408071	0.0640818	0.000200299	0.999443	3.93754e-05	0.018095	5.3332e-05
chr2L	47	2723607	2781165	3.35105e-05	2.47361e-05	0.000487099	0.000248089	5.18998e-05	2.44819e-05	2.05039e-05	7.29389e-05	0.255275	2.53703e-05	2.76923e-05	0.969295	6.21941e-05	2.31559e-05	2.25979e-05	2.28378e-05	5.51214e-05	0.000521381	2.63624e-05	0.986503	0.000306485	2.6745e-05	0.000171179	0.000306806	0.0001415	0.000668425	6.0845e-05	0.000197208	5.81762e-05	3.84961e-05	4.40475e-05	2.83755e-05	8.71823e-05	8.19646e-05	0.000340813	4.18895e-05	6.85217e-05	5.16243e-05	2.94561e-05	0.000232492	0.0098298	8.95678e-05	0.998465	3.90977e-05	0.00353211	4.57456e-05
chr2L	48	2781166	2822726	2.59175e-05	2.23072e-05	0.000160258	0.000173993	8.62803e-05	2.74453e-05	2.23386e-05	2.97426e-05	0.237837	2.13379e-05	2.2333e-05	0.973151	4.49867e-05	2.11912e-05	2.47871e-05	3.85629e-05	3.09748e-05	0.000118634	5.69431e-05	0.95514	0.000211798	3.11388e-05	0.000568754	0.00122805	4.96936e-05	0.000136163	3.90637e-05	0.000526742	8.32098e-05	4.65462e-05	4.25204e-05	6.1465e-05	0.000318076	5.61221e-05	0.000287295	6.80291e-05	3.35495e-05	3.04625e-05	3.78336e-05	0.000276069	0.00204875	0.000139709	0.999478	2.61232e-05	0.000854059	6.03496e-05
chr2L	49	2822727	2856685	3.63089e-05	2.18176e-05	0.000236593	0.000119268	0.000316199	6.15011e-05	2.62907e-05	2.31336e-05	0.188049	2.33288e-05	2.43924e-05	0.991503	2.97443e-05	2.1159e-05	2.36992e-05	4.08077e-05	4.56041e-05	9.35514e-05	6.94158e-05	0.849133	0.000145303	6.96484e-05	0.0034446	0.00343568	2.66096e-05	7.90637e-05	3.40149e-05	0.00219211	0.000386062	3.35715e-05	0.000143892	3.97135e-05	0.00106849	2.92848e-05	0.000891241	0.000115039	4.76064e-05	5.62782e-05	3.0614e-05	5.68423e-05	0.000631342	6.07521e-05	0.999776	2.55993e-05	0.000320005	8.01577e-05
chr2L	50	2856686	2910503	7.60184e-05	2.09857e-05	0.00107096	0.000153679	0.000691957	0.000292503	2.25898e-05	3.18907e-05	0.0944431	3.68868e-05	2.1569e-05	0.996816	4.12545e-05	2.69574e-05	3.65642e-05	0.000132089	0.000122395	0.000161933	5.69393e-05	0.811275	0.000440181	0.000261384	0.00378807	0.0035161	3.43469e-05	0.000220727	4.8757e-05	0.00494395	0.00171618	7.67804e-05	4.40536e-05	0.000102117	0.00256311	2.8278e-05	0.00336219	0.000515445	0.000105073	5.03361e-05	3.16471e-05	2.55722e-05	0.000577327	0.000126662	0.999855	5.28775e-05	0.000187194	0.000362993
chr2L	51	2910504	2985157	0.000373904	2.03151e-05	0.00171318	6.29952e-05	0.000149773	0.000120392	2.75083e-05	0.000100675	0.0258372	8.25775e-05	2.25064e-05	0.998626	0.000157062	6.73348e-05	7.20305e-05	0.000159468	8.83976e-05	0.000771525	0.000150007	0.808691	0.000536578	0.000535756	0.00415086	0.00143323	4.47388e-05	0.000161917	5.04724e-05	0.00501756	0.00157254	0.000399172	5.00627e-05	7.39062e-05	0.00248227	6.66646e-05	0.00521469	0.00010068	0.000527562	0.000168577	4.4659e-05	2.25393e-05	0.000884253	0.000331426	0.999827	3.24492e-05	0.000269813	0.000527444
chr2L	52	2985158	3054632	8.27077e-05	2.13592e-05	0.00249403	0.000124103	4.89159e-05	9.94099e-05	7.02882e-05	0.000317243	0.0161172	5.82387e-05	3.18038e-05	0.999526	0.000338845	3.05008e-05	3.46303e-05	4.75707e-05	3.31947e-05	0.00105586	0.000558868	0.823483	0.000434544	0.000889897	0.00580618	0.000403363	3.0509e-05	0.00010041	3.87864e-05	0.00257771	0.000422695	0.000191074	0.000129326	2.95653e-05	0.000474229	2.7201e-05	0.0068918	4.88894e-05	0.000121391	0.00098584	3.28777e-05	2.25156e-05	0.000153159	0.000120963	0.99989	5.64206e-05	9.15992e-05	0.000218559
chr2L	53	3054633	3106913	5.62598e-05	2.43933e-05	0.00175541	0.00010635	3.70847e-05	6.83466e-05	3.24881e-05	0.0015224	0.0157141	8.5081e-05	3.58166e-05	0.999765	0.00176938	3.18776e-05	4.30835e-05	2.54461e-05	2.23804e-05	0.000207725	0.000371975	0.862409	0.000266936	0.00233755	0.00519372	0.000230141	5.86746e-05	0.000105468	3.16728e-05	0.00143556	0.000216734	0.000312603	0.000133736	3.05665e-05	0.000192105	2.3097e-05	0.00614907	4.22348e-05	4.76925e-05	0.00144699	3.7077e-05	3.4413e-05	5.52262e-05	0.00018396	0.999906	6.06735e-05	9.56158e-05	0.00029424
chr2L	54	3106914	3140317	3.26318e-05	2.25495e-05	0.0005984	4.6359e-05	3.5806e-05	3.79671e-05	4.63045e-05	0.00854623	0.0179174	6.03235e-05	6.66191e-05	0.999788	0.00591038	5.77025e-05	2.68929e-05	2.55752e-05	2.34481e-05	0.000117654	0.000120745	0.87345	9.88969e-05	0.0022809	0.00121047	0.000109793	0.00018567	0.000186011	2.93466e-05	0.00119441	0.000167129	0.000933473	0.000251616	2.22486e-05	0.00016896	2.91847e-05	0.00169214	8.18812e-05	4.02969e-05	0.00481216	7.24034e-05	4.95842e-05	9.52847e-05	0.000523592	0.999886	0.000100536	0.000394703	0.00098774
chr2L	55	3140318	3184139	2.51432e-05	2.37506e-05	0.000154881	4.63706e-05	6.06051e-05	8.49069e-05	0.000169379	0.0334084	0.0186922	0.000120605	0.000181775	0.999628	0.0173516	5.39956e-05	2.64269e-05	4.25647e-05	4.20191e-05	0.000205501	0.000156021	0.874729	0.0001213	0.000809461	0.00051027	7.86979e-05	0.00066192	0.000747534	3.07901e-05	0.00128622	0.000555477	0.00136004	0.0005612	2.10536e-05	0.000610641	2.14448e-05	0.00118623	6.73322e-05	0.000124286	0.00561542	0.000228683	9.98719e-05	8.24938e-05	0.000835789	0.999842	0.000359691	0.000255145	0.00071652
chr2L	56	3184140	3235749	3.22869e-05	2.71518e-05	0.000162266	8.33423e-05	3.1786e-05	3.09096e-05	9.15046e-05	0.178023	0.0302459	0.000149568	4.66932e-05	0.999175	0.0202011	4.7118e-05	3.96403e-05	3.05267e-05	7.58892e-05	0.000211131	5.10589e-05	0.872475	0.000150317	0.000179967	0.000127359	0.000188147	0.000830724	0.000420185	4.12096e-05	0.000204864	0.000103726	0.000718471	0.000673001	2.1118e-05	0.000181857	2.115e-05	0.00179941	0.0001004	7.49934e-05	0.0045539	0.000128936	0.00018479	0.000225451	0.000155575	0.999886	0.000257205	0.000401002	0.000249114
chr2L	57	3235750	3282742	3.55741e-05	6.55209e-05	4.79217e-05	3.78864e-05	2.74793e-05	2.91176e-05	0.000248653	0.223182	0.0376128	5.26091e-05	3.18162e-05	0.997697	0.0381754	2.44834e-05	8.57527e-05	2.66776e-05	7.19113e-05	6.6084e-05	7.37904e-05	0.877676	0.000382846	5.77868e-05	0.000129058	4.65107e-05	0.00258165	0.000715781	9.77521e-05	5.16345e-05	4.70898e-05	0.000128215	0.00036602	2.27579e-05	7.35359e-05	2.18121e-05	0.00384033	4.17395e-05	0.000154006	0.00380044	0.000134203	0.000862823	0.000263468	4.80191e-05	0.999876	6.21732e-05	0.000785834	0.000164994
chr2L	58	3282743	3329034	3.42805e-05	0.000243901	3.63121e-05	5.74962e-05	5.91329e-05	2.34797e-05	0.000147581	0.284985	0.0536577	3.21158e-05	2.27277e-05	0.993772	0.0427333	2.43353e-05	7.14018e-05	2.70812e-05	4.66911e-05	7.48467e-05	5.84879e-05	0.923962	9.36503e-05	7.86594e-05	0.000401748	2.82559e-05	0.00248261	0.000496447	6.09947e-05	3.77826e-05	8.59731e-05	3.67589e-05	0.000534798	2.22163e-05	5.85452e-05	2.74501e-05	0.0180622	7.46166e-05	0.000617709	0.00328082	0.000253774	0.00548349	0.000200289	5.53e-05	0.999803	5.39415e-05	0.000226309	0.000126697
chr2L	59	3329035	3377149	5.39044e-05	0.000691117	5.14847e-05	4.69787e-05	0.000100847	2.51351e-05	5.60843e-05	0.714774	0.101447	2.54459e-05	2.30049e-05	0.981819	0.0424701	4.12183e-05	0.000137528	2.2781e-05	2.84208e-05	0.000117734	7.34576e-05	0.970965	9.14807e-05	0.000248948	0.000749189	3.11621e-05	0.00449855	0.00058792	0.000119733	0.000102908	7.44005e-05	2.78606e-05	0.00169219	3.2087e-05	4.53431e-05	5.1803e-05	0.0216656	6.8146e-05	0.0010915	0.00434083	0.000601284	0.00831066	0.00059707	2.92924e-05	0.999887	0.000190145	0.000176353	0.000406201
chr2L	60	3377150	3408609	9.76668e-05	0.000406106	0.000197018	9.63117e-05	4.17383e-05	2.49192e-05	3.4509e-05	0.842093	0.149635	2.82027e-05	2.21918e-05	0.942561	0.0357546	0.00016539	0.000139822	2.26113e-05	2.18052e-05	0.000166661	0.000116518	0.988655	0.000367791	0.000646797	0.00210515	2.65807e-05	0.00674516	0.00106003	0.000137697	0.000123773	5.70767e-05	4.51938e-05	0.00201757	6.869e-05	3.44951e-05	2.68196e-05	0.0315287	8.32554e-05	0.000467497	0.00340851	0.00144337	0.00812041	0.000159533	4.64124e-05	0.999918	7.50602e-05	0.000585055	0.000313371
chr2L	61	3408610	3443812	0.000223705	7.62605e-05	0.00118717	0.000193374	2.38068e-05	2.19718e-05	4.58944e-05	0.922753	0.345617	3.06685e-05	3.23395e-05	0.835674	0.0115228	4.14782e-05	7.90719e-05	3.12528e-05	2.43405e-05	0.000388963	8.33957e-05	0.994452	0.000583406	0.000184104	0.0114347	5.37489e-05	0.0125611	0.000447693	0.000573471	0.000510583	3.92874e-05	0.000124896	0.00198394	6.19031e-05	2.6763e-05	3.36903e-05	0.0835479	3.5824e-05	0.000199478	0.00450919	0.00351953	0.00694958	0.000167047	2.6145e-05	0.999904	7.09046e-05	0.000131568	0.000354023
chr2L	62	3443813	3480984	0.000199029	3.0146e-05	0.000971274	8.9695e-05	2.49304e-05	2.88235e-05	3.49486e-05	0.973899	0.40408	4.17375e-05	2.86609e-05	0.489484	0.00457363	2.56207e-05	8.79728e-05	2.28004e-05	4.87924e-05	0.000783459	9.15845e-05	0.998051	0.00138762	6.20449e-05	0.0137334	0.000251224	0.0271053	0.000441479	0.000160554	0.000699786	9.96979e-05	7.14021e-05	0.00450166	6.21494e-05	3.38947e-05	5.24964e-05	0.150207	3.95849e-05	0.000151942	0.00897049	0.00381465	0.00264464	0.00027206	3.09105e-05	0.999892	0.000196375	4.8095e-05	0.000653664
chr2L	63	3480985	3520564	0.000665893	2.74034e-05	0.00126708	4.83814e-05	4.99078e-05	3.08431e-05	9.09035e-05	0.988516	0.746131	4.65241e-05	2.63496e-05	0.418161	0.00124097	3.6821e-05	0.00034652	2.32368e-05	2.93753e-05	0.000870046	7.77891e-05	0.999043	0.0014891	9.34552e-05	0.0127493	0.000861402	0.125311	0.00073327	0.00010893	0.0011542	0.000420395	0.000204192	0.00520098	0.000169223	0.000109976	0.00019542	0.175171	3.20745e-05	0.000453398	0.0201171	0.00466126	0.00204598	0.00105112	8.96746e-05	0.999796	0.000902204	6.675e-05	0.00304775
chr2L	64	3520565	3562638	0.00144991	2.15183e-05	0.000337796	0.000121469	0.000226788	8.57195e-05	9.15657e-05	0.995801	0.876915	5.64317e-05	2.6996e-05	0.38493	0.000428127	4.73762e-05	0.000471642	3.98944e-05	5.31789e-05	0.000759825	2.97725e-05	0.999439	0.000350986	0.000431305	0.00678506	0.00384523	0.657847	0.00135108	0.000173144	0.000524029	0.00184342	0.000720955	0.00370982	0.000119007	0.000161995	0.000568279	0.180664	3.06601e-05	0.00113281	0.0225674	0.00472196	0.00125739	0.000718414	0.000129345	0.999781	0.00170533	6.89763e-05	0.00355147
chr2L	65	3562639	3608027	0.00111654	2.33758e-05	0.000103762	0.000115108	0.000203322	0.000175042	3.06015e-05	0.998451	0.959801	3.46367e-05	5.09049e-05	0.377605	0.000207898	3.85133e-05	0.000134125	7.77759e-05	0.00015682	0.000532502	2.41675e-05	0.999766	0.000221132	0.00254259	0.00594387	0.00422348	0.851467	0.00177589	0.000300717	0.000424659	0.00179723	0.00040139	0.00105829	5.05616e-05	4.48304e-05	0.000121266	0.175957	3.76498e-05	0.000709933	0.0217405	0.00251989	0.000444446	0.000189955	0.000595463	0.999832	0.00123125	0.000198429	0.00336344
chr2L	66	3608028	3645099	0.00147556	3.78591e-05	0.000149806	0.00024055	6.93157e-05	6.34612e-05	2.32637e-05	0.999245	0.985878	6.55536e-05	4.55645e-05	0.387377	0.000124786	0.000112933	7.61385e-05	2.91165e-05	0.000100632	0.000266086	2.89103e-05	0.99983	0.000287697	0.00262558	0.00727484	0.00567572	0.912316	0.00373243	0.00107527	0.000441221	0.00117808	0.000233203	0.000191408	9.66822e-05	4.21918e-05	8.7996e-05	0.153511	7.78543e-05	0.00124807	0.0187199	0.00255088	0.000532487	0.000177668	0.00199223	0.999826	0.00113294	0.00113609	0.00622763
chr2L	67	3645100	3686942	0.000665815	0.000117403	0.000709294	0.000683425	6.46383e-05	6.30334e-05	3.19048e-05	0.999484	0.994834	0.000178272	0.000152399	0.427777	6.24288e-05	0.000110789	5.64792e-05	2.14472e-05	3.78418e-05	8.12888e-05	3.60329e-05	0.999857	0.000577017	0.000810133	0.00610973	0.00486928	0.941267	0.00356555	0.000764667	0.000763692	0.00189199	5.52417e-05	8.33604e-05	0.000496563	3.46114e-05	0.00010253	0.0748039	0.000160219	0.00186914	0.0155509	0.000774042	0.00116536	0.000464093	0.00179887	0.999735	0.00135282	0.00169867	0.00638991
chr2L	68	3686943	3733114	0.000115878	0.000211957	0.000368233	0.000248386	2.9734e-05	0.000127171	9.47501e-05	0.999715	0.997621	0.00017309	0.000457018	0.704702	4.26504e-05	7.90362e-05	3.91699e-05	2.1074e-05	2.47987e-05	0.00011837	2.2682e-05	0.999871	0.00128684	0.000656101	0.00506422	0.00520035	0.950511	0.00123146	0.000698291	0.000127602	0.00152352	4.06321e-05	3.55893e-05	9.14108e-05	8.8461e-05	0.000395961	0.0271628	4.15436e-05	0.00112018	0.004108	0.000365161	0.000672557	0.000468823	0.00304763	0.999703	0.000255572	0.00109905	0.0039605
chr2L	69	3733115	3771415	3.93878e-05	0.000859503	0.000433135	7.82e-05	3.57171e-05	5.86418e-05	0.00011767	0.999771	0.998536	4.94987e-05	0.000210621	0.842078	6.94103e-05	8.22391e-05	2.79074e-05	2.62551e-05	2.50862e-05	0.000546411	2.27657e-05	0.999789	0.00132817	0.000489008	0.00474122	0.00317402	0.952713	0.00112001	0.000330438	3.71414e-05	0.000325497	4.64988e-05	2.75581e-05	3.77301e-05	0.000448704	0.000162226	0.0120648	2.34886e-05	0.00163652	0.00253686	0.000127324	0.00115509	0.000898017	0.00253811	0.999693	0.000104993	0.000745398	0.00136133
chr2L	70	3771416	3806839	4.94425e-05	0.000528472	0.00105477	4.32714e-05	3.75783e-05	2.81941e-05	0.000147385	0.999865	0.999185	5.39831e-05	0.000283768	0.929115	2.9895e-05	0.000326971	3.61511e-05	2.39623e-05	3.33577e-05	0.000141135	3.68827e-05	0.999786	0.000714689	0.000213846	0.00768758	0.00293737	0.971092	0.00174634	0.000234204	2.56383e-05	7.03034e-05	0.000114865	4.45156e-05	6.11321e-05	0.000783782	0.000285811	0.00353675	2.2257e-05	0.000848352	0.00295014	4.27896e-05	0.000515112	0.00034814	0.00128741	0.999724	4.8209e-05	0.000392378	0.000277159
chr2L	71	3806840	3844955	4.40789e-05	0.00102555	0.000592401	0.00010408	2.3353e-05	3.12659e-05	0.000512289	0.999897	0.999638	5.15069e-05	0.000684215	0.972323	3.7115e-05	0.000197528	2.45688e-05	3.1134e-05	4.12226e-05	0.000149797	0.000137139	0.999633	0.00110477	6.60842e-05	0.00768042	0.000751572	0.98673	0.00119657	0.000285573	3.58041e-05	3.45002e-05	4.70161e-05	9.6712e-05	6.01033e-05	0.000141555	6.62881e-05	0.00108452	2.27226e-05	0.00117136	0.00171213	5.63866e-05	0.00071277	0.000157103	0.000507388	0.999818	5.58836e-05	0.000545158	0.000102984
chr2L	72	3844956	3879478	3.81941e-05	0.000677914	0.000286372	0.000164835	2.50425e-05	8.38802e-05	0.000401467	0.999917	0.999772	0.00017933	0.00360159	0.990422	2.657e-05	0.000146573	3.07612e-05	3.07773e-05	9.49768e-05	0.000239221	0.000283393	0.999212	0.000397621	8.18153e-05	0.0078119	0.000372465	0.992532	0.000454261	7.35018e-05	0.000117147	6.28624e-05	4.28094e-05	0.000227397	0.000160167	5.31729e-05	5.21361e-05	0.000401798	3.61655e-05	0.000322718	0.000288976	0.00015453	0.000395095	7.8719e-05	0.000398074	0.999873	3.11242e-05	0.000100413	0.000100494
chr2L	73	3879479	3917271	4.58763e-05	0.00109304	0.000272313	0.000759715	5.19697e-05	5.46492e-05	0.000468275	0.999916	0.999764	5.72539e-05	0.00396869	0.996439	4.72423e-05	4.15193e-05	3.88434e-05	2.18082e-05	0.000275022	0.00030242	8.80782e-05	0.998063	0.000486491	0.000116302	0.00508948	7.14676e-05	0.994563	0.000530467	7.72456e-05	0.000125057	3.7999e-05	3.5145e-05	0.000102419	9.4401e-05	4.74647e-05	3.21611e-05	0.000521844	4.72838e-05	0.000178666	7.38909e-05	0.000131378	0.000297293	4.25742e-05	0.000313921	0.999892	5.19663e-05	4.35645e-05	0.000165057
chr2L	74	3917272	3957747	5.6917e-05	0.000442867	5.83745e-05	0.000426329	0.000156669	8.16835e-05	0.000780018	0.999902	0.999634	6.23278e-05	0.00414841	0.998171	5.22266e-05	3.67428e-05	3.34453e-05	2.12784e-05	0.000868131	0.000788075	0.000131951	0.998985	0.000102903	0.00015769	0.00570184	2.88256e-05	0.997726	0.000208865	0.000318007	9.38069e-05	2.73905e-05	5.05721e-05	0.000152212	0.000198267	2.65511e-05	3.70824e-05	0.000821577	6.57934e-05	0.000101724	7.18146e-05	3.62607e-05	0.000113031	3.40052e-05	0.000675788	0.9999	0.000158453	3.93468e-05	0.000481664
chr2L	75	3957748	3995409	7.05227e-05	0.000154487	2.75424e-05	0.000276223	0.000203073	4.44146e-05	0.00206266	0.999915	0.999471	4.44861e-05	0.00626839	0.999342	7.47562e-05	3.07484e-05	2.77615e-05	2.23271e-05	0.000748608	0.000329325	0.000107933	0.999648	6.60956e-05	0.000542963	0.00733764	2.91026e-05	0.9992	0.000229271	6.57739e-05	0.000325043	2.40166e-05	5.29603e-05	4.6244e-05	4.9735e-05	3.67847e-05	8.65145e-05	0.00165662	3.70455e-05	0.000288505	3.05019e-05	2.34363e-05	0.000205345	2.69739e-05	0.000135659	0.99989	6.38773e-05	2.32638e-05	0.00120212
chr2L	76	3995410	4028200	0.000142534	5.77342e-05	2.85314e-05	7.85099e-05	0.000392302	9.38934e-05	0.00193804	0.999916	0.998743	2.79973e-05	0.00997489	0.9997	3.62597e-05	7.44535e-05	5.91575e-05	3.51264e-05	0.000162158	7.11093e-05	5.40883e-05	0.999829	4.94086e-05	0.00034068	0.0098842	6.85096e-05	0.999646	0.000215091	3.47846e-05	0.00199807	2.39825e-05	0.00013622	5.50961e-05	3.4222e-05	0.000129287	0.000242042	0.00438483	8.24e-05	0.000787189	3.30126e-05	2.33884e-05	0.000633824	4.24832e-05	7.52931e-05	0.999869	7.69656e-05	2.28236e-05	0.00481874
chr2L	77	4028201	4074233	5.31827e-05	3.56489e-05	2.36043e-05	6.42094e-05	0.00199677	8.99848e-05	0.000492125	0.999881	0.996498	4.88598e-05	0.0101335	0.999804	2.70447e-05	4.12243e-05	0.000277368	2.54685e-05	5.43725e-05	4.75743e-05	5.7294e-05	0.999843	0.000147827	0.000778606	0.0134037	9.65563e-05	0.999751	9.2113e-05	6.88108e-05	0.00200398	3.3588e-05	0.000533836	4.14958e-05	6.23796e-05	0.000148413	0.000644124	0.0103942	0.000324164	0.000318901	4.48026e-05	3.02616e-05	0.000180566	7.39724e-05	0.000209338	0.999757	5.29537e-05	3.66647e-05	0.0137292
chr2L	78	4074234	4118103	4.67895e-05	3.16707e-05	3.20337e-05	0.000195328	0.00402735	3.03995e-05	0.000129278	0.999892	0.992389	3.67255e-05	0.00701115	0.999881	5.14698e-05	8.40586e-05	0.00110276	3.67318e-05	3.02289e-05	5.10185e-05	0.000214115	0.999869	0.000146127	0.000363351	0.0175574	5.15431e-05	0.999847	0.000136671	0.00031484	0.000561571	8.88365e-05	0.00245403	7.08301e-05	3.67277e-05	0.000151989	0.000223153	0.0237091	7.01483e-05	0.000367285	3.54455e-05	3.73382e-05	0.000160179	0.000138112	0.000965219	0.999483	2.57921e-05	4.96788e-05	0.0759648
chr2L	79	4118104	4157311	2.39716e-05	2.20026e-05	2.56952e-05	0.000600478	0.0181597	2.32065e-05	3.97017e-05	0.999894	0.981142	2.38365e-05	0.00468262	0.999864	2.60608e-05	0.000123707	0.000790987	7.93982e-05	5.28542e-05	0.000192954	0.0005946	0.999868	7.69609e-05	0.000606535	0.0483938	2.64858e-05	0.999825	0.000159497	0.000715509	0.000342008	4.55391e-05	0.00251519	0.000249271	3.27035e-05	5.6665e-05	4.93038e-05	0.0437265	3.46333e-05	0.000144438	9.06018e-05	4.49306e-05	0.000132155	0.000412277	0.00119751	0.998582	2.29156e-05	7.58927e-05	0.0963335
chr2L	80	4157312	4201092	2.14286e-05	2.1729e-05	4.6995e-05	0.000134444	0.0298645	3.18895e-05	4.10172e-05	0.999913	0.946898	2.90011e-05	0.000803645	0.999819	2.50137e-05	5.28707e-05	0.000149896	4.93037e-05	2.77101e-05	0.000714628	0.00341193	0.999906	0.000139823	0.000244353	0.0909296	3.18836e-05	0.999815	0.000687032	0.00028979	0.000628309	3.81371e-05	0.0012003	0.000336082	8.74523e-05	6.67812e-05	2.45533e-05	0.0942427	2.28264e-05	5.34981e-05	0.000126924	3.16599e-05	0.000181548	7.72197e-05	0.000203533	0.998938	2.47593e-05	3.28451e-05	0.104789
chr2L	81	4201093	4238220	2.11983e-05	2.60019e-05	0.000112243	0.000101737	0.10357	6.62773e-05	7.71809e-05	0.999885	0.94307	2.98979e-05	0.000248067	0.999582	4.79511e-05	5.99439e-05	7.78458e-05	7.56178e-05	3.44544e-05	0.00104048	0.00420657	0.999916	0.000498866	0.00013258	0.368328	9.60299e-05	0.999621	0.00067498	8.16825e-05	0.00285199	0.000106726	0.000831234	0.000905071	0.000206873	2.875e-05	2.2017e-05	0.436119	2.50366e-05	8.84324e-05	0.000581003	3.04257e-05	0.000587996	3.06773e-05	6.95205e-05	0.998724	4.49671e-05	4.82124e-05	0.108241
chr2L	82	4238221	4286391	2.63296e-05	2.18406e-05	0.00028716	5.94964e-05	0.616442	5.42152e-05	0.000371003	0.999844	0.948053	2.95505e-05	0.000121881	0.998739	0.000193031	0.000158977	0.000129313	4.16285e-05	6.33154e-05	0.000327113	0.00306678	0.999889	0.00170824	0.000172251	0.447945	0.000110162	0.998941	0.000865616	5.27554e-05	0.00490053	0.000245975	0.000472746	0.00153623	0.00035275	2.27349e-05	2.53845e-05	0.564002	5.25357e-05	0.000434486	0.00356052	7.84165e-05	0.00284988	2.46952e-05	0.000116237	0.999424	0.000128028	0.000181364	0.143353
chr2L	83	4286392	4333543	4.52394e-05	2.61582e-05	0.000880221	0.000168643	0.787676	0.000186021	0.000147637	0.999646	0.947098	7.54746e-05	6.10998e-05	0.996194	8.63882e-05	0.000137944	0.000199148	9.7471e-05	4.19096e-05	0.000236968	0.000935462	0.999804	0.0066275	5.27292e-05	0.469679	0.000362859	0.998059	0.00191469	0.00012905	0.0135421	0.000127474	8.95144e-05	0.00289875	0.000299127	2.95076e-05	5.02723e-05	0.601831	3.18215e-05	0.000742908	0.00857133	0.000131443	0.011988	4.07824e-05	0.000519236	0.999579	8.17872e-05	0.000574397	0.247538
chr2L	84	4333544	4371763	6.76847e-05	2.26292e-05	0.00153928	0.000257504	0.865913	0.000203147	8.30199e-05	0.999239	0.941729	4.53977e-05	4.07341e-05	0.989325	3.91524e-05	3.71734e-05	6.83112e-05	5.98351e-05	3.37745e-05	0.000553623	0.000185785	0.999791	0.0127809	2.54975e-05	0.56198	0.00137153	0.994808	0.00339165	0.000496178	0.0153844	3.73665e-05	3.56226e-05	0.00302549	9.16562e-05	4.06637e-05	4.48507e-05	0.868194	2.4333e-05	0.00012528	0.00939786	5.93421e-05	0.0346139	2.41172e-05	0.00010412	0.999698	0.000133983	0.00011053	0.617503
chr2L	85	4371764	4418666	0.000270461	2.7107e-05	0.00263687	0.000244603	0.915448	6.26386e-05	9.47848e-05	0.998702	0.932628	0.000120491	4.14245e-05	0.978591	7.36926e-05	2.35825e-05	3.01141e-05	2.90663e-05	8.23933e-05	0.00241919	9.07773e-05	0.999847	0.0137094	2.5632e-05	0.767261	0.00109083	0.989787	0.00715816	0.000391013	0.0139844	3.12292e-05	5.1446e-05	0.00119135	0.000134324	9.67488e-05	4.06502e-05	0.955798	2.16608e-05	3.82042e-05	0.00755613	0.000119287	0.0404929	2.76446e-05	4.83364e-05	0.999849	0.00011963	5.84366e-05	0.786649
chr2L	86	4418667	4468170	0.000134525	2.72909e-05	0.00670008	0.000856989	0.933853	4.14776e-05	0.000265748	0.997169	0.915524	6.38788e-05	3.52867e-05	0.949262	3.06305e-05	2.75872e-05	3.38275e-05	3.61277e-05	3.44522e-05	0.00245347	0.000113675	0.999852	0.01527	5.28642e-05	0.827205	0.000258752	0.976572	0.00751489	8.71363e-05	0.0137687	5.79901e-05	2.77262e-05	0.000726328	7.03157e-05	0.000113687	6.94696e-05	0.983355	2.24115e-05	2.62634e-05	0.00624688	8.75763e-05	0.0401627	2.885e-05	9.84692e-05	0.999897	7.17575e-05	0.000151288	0.835533
chr2L	87	4468171	4547083	3.97749e-05	2.35386e-05	0.00718767	0.000882988	0.93858	7.61679e-05	9.98164e-05	0.991696	0.91523	5.11595e-05	3.4317e-05	0.860024	3.21497e-05	2.23533e-05	2.80013e-05	8.4699e-05	2.28728e-05	0.00449862	0.000181038	0.999746	0.0132883	5.45394e-05	0.84456	9.03675e-05	0.96928	0.00515917	6.86816e-05	0.00998706	2.78477e-05	3.01303e-05	0.000278875	3.7705e-05	4.66283e-05	0.000158899	0.99199	3.54823e-05	3.87252e-05	0.00097241	6.78981e-05	0.0408888	3.17606e-05	7.70302e-05	0.999873	7.99613e-05	0.000118503	0.849522
chr2L	88	4547084	4615790	2.70985e-05	3.73561e-05	0.0121081	0.000157984	0.942392	7.61072e-05	0.000114317	0.991044	0.914143	7.3681e-05	0.000101033	0.847734	4.74461e-05	2.38461e-05	3.1526e-05	3.82062e-05	2.56783e-05	0.00468335	4.75733e-05	0.99979	0.00427489	3.31148e-05	0.847172	3.82357e-05	0.970646	0.00520333	0.00012436	0.00275228	3.50033e-05	7.57545e-05	0.000325102	3.03935e-05	8.67243e-05	0.000738365	0.994299	7.59777e-05	0.00010404	0.00019133	0.000227177	0.0427428	4.68425e-05	4.20632e-05	0.999872	5.70201e-05	0.000416524	0.942445
chr2L	89	4615791	4674549	3.74063e-05	3.44992e-05	0.0126143	6.56689e-05	0.940925	0.000207572	0.00019053	0.993266	0.906155	8.99059e-05	0.000511451	0.848585	2.72128e-05	4.48589e-05	7.05881e-05	2.7985e-05	5.13068e-05	0.00284997	4.07966e-05	0.999746	0.0026497	2.21975e-05	0.842391	4.57087e-05	0.968554	0.00263251	0.000532401	0.00119066	0.000108546	0.000389295	0.000370561	2.37301e-05	0.000437199	0.000376357	0.994601	0.000375559	0.000126029	9.07024e-05	0.000130549	0.0391046	6.83035e-05	5.24334e-05	0.999791	6.16557e-05	0.000179119	0.969363
chr2L	90	4674550	4712471	0.000134172	8.62559e-05	0.00969432	8.38789e-05	0.942277	0.000458662	0.000440244	0.996481	0.888826	4.21332e-05	0.000116509	0.838562	4.0226e-05	4.17506e-05	0.00011571	4.44714e-05	3.7222e-05	0.00307162	5.4929e-05	0.999771	0.0017146	2.16593e-05	0.820528	3.38863e-05	0.964311	0.00254486	0.00106857	0.00132319	8.57736e-05	0.00076291	0.000517423	3.54392e-05	0.00066426	0.000693239	0.99312	0.000155744	0.000521484	5.27557e-05	6.18968e-05	0.0343037	8.90762e-05	3.59198e-05	0.999778	0.000174081	0.000135792	0.977234
chr2L	91	4712472	4754219	0.000168977	0.00024588	0.0111611	0.000188273	0.937117	0.000960187	0.000145617	0.998584	0.833678	3.40189e-05	5.80015e-05	0.813332	0.000153604	5.07165e-05	0.000124159	3.58391e-05	2.38693e-05	0.00149477	0.000117679	0.999803	0.000334493	2.53247e-05	0.742272	7.2661e-05	0.95624	0.000655242	0.000743566	0.000295109	0.000112041	0.000171826	0.00139075	8.73413e-05	0.00258601	0.00193955	0.987146	4.24634e-05	9.80573e-05	0.000136317	0.000122188	0.0154175	0.000404556	6.92675e-05	0.999842	0.000304052	0.000350871	0.979206
chr2L	92	4754220	4797064	0.000288437	7.36442e-05	0.0129417	9.18812e-05	0.920477	0.000535987	0.000150948	0.999198	0.661723	8.36796e-05	6.56915e-05	0.806432	6.58747e-05	0.000125835	4.43482e-05	9.93311e-05	2.95821e-05	0.00171509	4.50567e-05	0.999794	0.000105467	5.11785e-05	0.716451	0.000273016	0.936283	0.000491831	0.000222845	0.000145615	0.000136792	8.84098e-05	0.00543445	0.000119377	0.0073525	0.00369613	0.985362	3.56956e-05	4.48541e-05	0.000148975	0.000196379	0.013127	0.00011534	3.61134e-05	0.99977	0.00108954	0.00153693	0.977462
chr2L	93	4797065	4847116	0.000207924	3.0921e-05	0.0164107	0.00022985	0.894014	0.00010528	0.00011615	0.999658	0.390211	0.000450568	5.51832e-05	0.818038	5.30148e-05	3.59165e-05	4.76767e-05	0.0001585	8.35401e-05	0.000468861	7.52967e-05	0.999879	3.52965e-05	6.6207e-05	0.622246	7.76349e-05	0.904719	0.000276589	0.000187147	4.84043e-05	7.79186e-05	0.000133028	0.00740854	0.000376448	0.00971422	0.00445209	0.978381	5.4224e-05	8.73916e-05	0.000296842	0.000235537	0.00366625	4.73836e-05	3.06257e-05	0.999755	0.000954067	0.00157084	0.969239
chr2L	94	4847117	4892019	0.000122368	2.2361e-05	0.0226334	0.000111854	0.809241	4.49876e-05	4.04696e-05	0.999771	0.340572	0.000119213	0.000162726	0.818393	3.22961e-05	2.47762e-05	3.56923e-05	7.73984e-05	3.57233e-05	0.000247774	6.68117e-05	0.999881	3.15298e-05	3.21756e-05	0.60941	4.95987e-05	0.809513	0.000143032	0.000207739	5.74024e-05	8.71203e-05	4.68856e-05	0.0126677	0.000115149	0.0266977	0.0115156	0.978782	0.000120893	3.66073e-05	9.99363e-05	0.000837718	0.00213895	5.61159e-05	2.64517e-05	0.999534	0.00148756	0.000288511	0.966073
chr2L	95	4892020	4958589	5.63089e-05	2.14547e-05	0.0232656	0.000273408	0.65081	8.71649e-05	2.52095e-05	0.999891	0.170851	3.49955e-05	0.000481949	0.814563	2.59988e-05	2.67697e-05	3.03312e-05	3.75446e-05	3.88387e-05	0.000426336	7.76389e-05	0.999919	7.58225e-05	4.73462e-05	0.59922	6.56274e-05	0.659213	0.000312209	0.000185582	0.00013516	6.98616e-05	2.89764e-05	0.0133212	0.00014714	0.0308798	0.013751	0.976374	5.3106e-05	5.36629e-05	0.000137464	0.00175499	0.000430132	6.19014e-05	5.27031e-05	0.999316	0.00400874	6.65284e-05	0.954709
chr2L	96	4958590	5036121	0.00010403	2.78353e-05	0.0191683	0.0014476	0.113759	0.000104707	2.98584e-05	0.999918	0.0681987	2.55562e-05	0.000154544	0.830307	3.14172e-05	2.31997e-05	4.30778e-05	6.69041e-05	2.85051e-05	0.00185531	0.000189278	0.999927	8.31593e-05	0.000131087	0.586508	0.000227707	0.150966	0.000685204	7.67896e-05	0.00075209	3.02059e-05	3.49681e-05	0.0233122	0.000594564	0.0520246	0.0179416	0.981188	0.000112749	6.37415e-05	0.000305363	0.00472988	0.000218304	3.31085e-05	3.09712e-05	0.999711	0.0199354	5.26495e-05	0.955476
chr2L	97	5036122	5095534	0.000190827	4.34956e-05	0.00426703	0.0042665	0.0362244	7.64182e-05	3.32007e-05	0.999922	0.0144479	2.60839e-05	4.26072e-05	0.942301	9.34176e-05	2.56407e-05	5.29201e-05	2.7448e-05	2.95282e-05	0.00364913	4.97106e-05	0.999919	9.57845e-05	0.000584162	0.544669	0.00028725	0.0385232	0.000757158	4.50068e-05	0.000895772	3.76041e-05	5.70625e-05	0.0368761	0.000535566	0.0572082	0.0196862	0.981774	0.000463483	0.000190163	0.00012681	0.00492855	6.54073e-05	2.26532e-05	5.93083e-05	0.999836	0.130267	0.000174433	0.970143
chr2L	98	5095535	5132313	7.68648e-05	3.2026e-05	0.00193159	0.0143002	0.00992626	3.4843e-05	4.65055e-05	0.999911	0.00651315	2.85301e-05	3.15464e-05	0.977088	0.000284732	5.6548e-05	3.67013e-05	2.51575e-05	2.80492e-05	0.0100558	4.03824e-05	0.999903	0.000416018	0.00032414	0.540847	0.000655255	0.00681629	0.00148593	4.62538e-05	0.00165334	2.88336e-05	4.84422e-05	0.0707882	0.00154749	0.0988292	0.0223472	0.993797	0.00162809	0.000277018	0.000108478	0.00373058	3.34499e-05	2.53455e-05	9.30061e-05	0.99989	0.161625	0.000536041	0.974559
chr2L	99	5132314	5180923	9.09899e-05	7.49425e-05	0.000438236	0.0167521	0.00154971	2.95543e-05	3.87105e-05	0.999909	0.00232148	7.31229e-05	6.74946e-05	0.989593	7.61919e-05	2.64454e-05	4.12731e-05	2.11327e-05	2.57095e-05	0.0140499	0.000121898	0.999886	0.00146783	9.95212e-05	0.517991	0.000133518	0.00136605	0.00104902	5.18664e-05	0.00137127	2.19713e-05	4.90743e-05	0.0803175	0.00831406	0.122052	0.0397413	0.997358	0.00931981	0.000163812	4.94489e-05	0.00382958	4.99357e-05	4.41119e-05	7.17913e-05	0.999876	0.261309	0.000154869	0.974315
chr2L	100	5180924	5225404	4.88499e-05	7.97345e-05	0.00010166	0.0173021	0.000349312	2.84938e-05	5.77635e-05	0.999912	0.00193833	0.000129268	5.85644e-05	0.994352	3.02669e-05	2.80336e-05	3.82309e-05	2.27713e-05	5.05194e-05	0.0140667	0.000486114	0.999851	0.00118873	0.000136764	0.476437	6.98593e-05	0.000230454	0.00128402	4.66121e-05	0.000319987	2.49059e-05	3.37421e-05	0.0879518	0.00972676	0.127112	0.0438922	0.998319	0.0109977	5.91735e-05	5.83448e-05	0.00535311	2.44602e-05	6.36305e-05	0.000106261	0.999841	0.712368	9.50178e-05	0.975271
chr2L	101	5225405	5269173	6.26135e-05	0.000288788	3.65653e-05	0.0138706	0.000243142	4.97368e-05	3.61455e-05	0.999865	0.00349779	0.000639351	0.000102494	0.995567	2.81153e-05	3.92819e-05	0.000119427	3.32703e-05	0.000115834	0.0103346	0.000380796	0.999673	0.000348251	0.000407673	0.352477	0.000184158	5.71603e-05	0.00132401	2.44926e-05	0.000107113	4.193e-05	3.70142e-05	0.128789	0.00827602	0.123436	0.0421394	0.998297	0.00965567	3.43915e-05	0.000228695	0.00473906	2.17081e-05	0.000247258	0.000232398	0.999743	0.854334	7.33022e-05	0.982789
chr2L	102	5269174	5318223	6.61089e-05	0.00142585	4.65543e-05	0.0102897	0.000149841	2.86345e-05	2.3376e-05	0.99987	0.0130729	0.000347205	0.000236427	0.996235	2.53533e-05	3.86123e-05	3.56176e-05	6.26987e-05	0.000147002	0.0104842	7.67098e-05	0.999515	0.000358028	0.000238672	0.318109	0.000287614	4.40606e-05	0.00266013	2.48465e-05	0.000175022	0.000169519	7.1044e-05	0.163028	0.00136195	0.104697	0.0319402	0.997345	0.00278112	6.13286e-05	0.000142749	0.0018385	2.33827e-05	0.000230718	0.00119207	0.99971	0.940866	0.000135012	0.985991
chr2L	103	5318224	5359349	0.000244423	0.00129196	6.21127e-05	0.0033865	0.000379881	3.7042e-05	2.6547e-05	0.999801	0.0798895	0.000380486	0.000246179	0.996326	4.89418e-05	0.000116793	2.84117e-05	4.11133e-05	0.000643082	0.00959053	4.10062e-05	0.999205	9.56128e-05	0.000179936	0.195969	0.000295794	0.000127358	0.00827213	4.85468e-05	0.000682977	4.84764e-05	6.17029e-05	0.184222	0.000352415	0.0404535	0.00882283	0.993686	0.000419433	3.31819e-05	4.83647e-05	0.000415339	3.77007e-05	0.000499971	0.00104767	0.999706	0.965282	0.000482138	0.986175
chr2L	104	5359350	5401165	0.000164543	0.00135684	0.000192169	0.00245651	0.00165371	0.000122508	2.33238e-05	0.999804	0.54523	0.000800098	5.57762e-05	0.996055	2.88966e-05	6.219e-05	2.15521e-05	3.08716e-05	0.000337576	0.00627017	4.73693e-05	0.998219	9.67234e-05	0.000100971	0.138256	0.000104186	0.000689679	0.00997835	0.000217479	0.000274212	4.12822e-05	8.87374e-05	0.196877	0.000165812	0.011467	0.00374986	0.980804	8.12821e-05	6.39763e-05	7.07583e-05	0.000123882	3.62499e-05	0.00130165	0.00244302	0.999746	0.976349	0.00026621	0.984048
chr2L	105	5401166	5437766	7.79514e-05	0.00076701	0.000121492	0.00194373	0.00856976	0.000229951	3.21867e-05	0.99988	0.828749	0.000272531	3.15413e-05	0.995364	4.53499e-05	0.000163917	2.26243e-05	2.30248e-05	0.00066641	0.00518522	0.000180597	0.999364	8.09772e-05	0.000281187	0.0360669	9.20758e-05	0.00459534	0.00884324	0.000368139	0.000410744	0.000129335	3.74211e-05	0.203684	5.51142e-05	0.00594767	0.000737642	0.968269	3.37538e-05	7.52983e-05	4.91141e-05	7.84901e-05	4.27774e-05	0.00173789	0.00246833	0.999839	0.991828	6.0701e-05	0.980369
chr2L	106	5437767	5475469	0.000160954	0.000688769	0.000119072	0.000732352	0.0419736	0.000234857	2.6741e-05	0.999912	0.926142	0.000270705	3.04464e-05	0.998246	0.000168894	6.46319e-05	3.26349e-05	2.50726e-05	0.000115097	0.00583967	0.00017976	0.999721	3.44069e-05	0.000371496	0.0214329	0.000172189	0.0300053	0.00430164	8.94129e-05	0.00116276	0.0003679	5.58444e-05	0.199802	3.80219e-05	0.00112627	0.000352	0.967194	4.364e-05	0.00032402	3.89975e-05	0.000232062	0.000140598	0.00182141	0.00114819	0.999866	0.996975	3.75801e-05	0.967736
chr2L	107	5475470	5517443	4.29234e-05	0.000413216	0.000344567	0.000134987	0.0995799	0.000638443	4.80658e-05	0.999925	0.963524	6.89449e-05	7.87028e-05	0.999171	9.14866e-05	5.35324e-05	5.88265e-05	2.5e-05	3.86445e-05	0.00648378	0.000309637	0.999862	4.12617e-05	0.000380794	0.0193716	5.13781e-05	0.0441303	0.00319322	7.2575e-05	0.00516733	0.00209537	4.15785e-05	0.183881	2.40439e-05	0.000189301	0.000188979	0.968419	2.67172e-05	0.000158627	4.4741e-05	0.00104626	0.000412536	0.00197389	0.000767868	0.99986	0.998777	3.82909e-05	0.967709
chr2L	108	5517444	5560540	2.887e-05	9.20684e-05	0.0011042	4.72695e-05	0.474803	0.000155762	0.000201632	0.999932	0.98415	3.661e-05	0.000132474	0.999665	3.85918e-05	3.88331e-05	0.000121549	3.25254e-05	3.54812e-05	0.00710484	0.000239702	0.999907	7.15657e-05	0.00121112	0.0236099	6.26344e-05	0.0475944	0.00109905	8.02685e-05	0.00576608	0.0114478	7.08516e-05	0.150227	2.99536e-05	6.26785e-05	4.93655e-05	0.972741	3.62279e-05	9.86804e-05	0.00010687	0.00337692	0.000485729	0.00116303	0.000192324	0.999903	0.999552	0.000110008	0.969937
chr2L	109	5560541	5606294	5.52946e-05	3.65164e-05	0.0012071	6.62081e-05	0.791518	5.30563e-05	0.000226369	0.999938	0.990157	6.99571e-05	0.00011128	0.999822	2.44033e-05	2.90699e-05	0.000111634	2.67289e-05	0.000104431	0.00519983	7.05009e-05	0.999917	5.89178e-05	0.00697013	0.0235126	5.131e-05	0.0455669	0.00100202	0.00023363	0.00493269	0.044575	0.000164455	0.03472	4.18037e-05	5.00445e-05	3.82394e-05	0.972957	8.82852e-05	5.38346e-05	8.10258e-05	0.00363552	0.000814829	0.00168327	9.81342e-05	0.999907	0.999809	0.000521027	0.984479
chr2L	110	5606295	5649285	4.84453e-05	2.51521e-05	0.000335727	5.60582e-05	0.90779	4.94949e-05	5.07528e-05	0.999937	0.991725	3.74862e-05	5.16388e-05	0.999879	3.08919e-05	6.1818e-05	5.49344e-05	3.56679e-05	3.40087e-05	0.00264236	4.55257e-05	0.999932	3.11569e-05	0.0099334	0.0279382	3.24006e-05	0.0383396	0.000268341	0.000186644	0.000774904	0.0535054	5.70532e-05	0.00621741	7.95945e-05	0.000106423	9.48112e-05	0.969429	4.14295e-05	0.000134326	0.000127211	0.00298459	0.000147682	0.000935672	0.000232987	0.999902	0.999871	0.000107326	0.988382
chr2L	111	5649286	5697264	5.08179e-05	3.85269e-05	0.000189488	4.67405e-05	0.948424	3.44065e-05	2.83116e-05	0.999924	0.991216	7.49563e-05	7.86646e-05	0.99991	2.90595e-05	0.000140088	7.89826e-05	4.04775e-05	3.13433e-05	0.00225625	2.50445e-05	0.999926	4.92153e-05	0.00994368	0.0608405	6.86305e-05	0.0111479	0.000162314	0.000624686	0.000164779	0.0809185	5.91691e-05	0.000944728	0.000137104	0.000311444	4.73608e-05	0.970855	3.93608e-05	0.000142603	0.000519793	0.0043954	6.52963e-05	0.000275689	0.000589701	0.999889	0.999868	5.58177e-05	0.988853
chr2L	112	5697265	5744410	0.000128066	3.81857e-05	0.000148	0.000153717	0.963821	2.25649e-05	4.45945e-05	0.999879	0.995862	3.58715e-05	0.000145115	0.999903	7.0075e-05	0.000599451	0.000142222	3.61639e-05	3.94338e-05	0.00360036	2.41616e-05	0.99989	3.48489e-05	0.00698386	0.142624	0.000343629	0.00728167	0.000449532	0.00125894	0.000116497	0.0887586	3.3979e-05	0.000192847	0.000540654	0.001327	0.000102711	0.984969	5.43174e-05	0.000590046	0.00227697	0.00470155	0.000121351	6.68998e-05	0.000930303	0.999868	0.999772	0.000126407	0.98732
chr2L	113	5744411	5788075	0.000196248	7.19748e-05	0.00013506	0.000689428	0.969232	2.36833e-05	3.9406e-05	0.999802	0.997175	3.58453e-05	4.99394e-05	0.999867	6.70999e-05	0.000194369	0.00035618	0.000106804	7.85728e-05	0.00343906	2.7235e-05	0.999793	8.74587e-05	0.00213551	0.169441	0.0010098	0.00777057	0.00252948	0.000967169	0.00012888	0.0886556	4.01959e-05	8.99287e-05	0.000841146	0.00623899	7.42699e-05	0.989535	6.72169e-05	0.000192267	0.00223378	0.0100934	0.000608171	2.75926e-05	0.000457038	0.999782	0.999473	0.000393265	0.980999
chr2L	114	5788076	5846542	0.000744297	0.000224585	0.000142662	0.000322573	0.972471	2.67044e-05	7.17134e-05	0.999798	0.998002	4.26312e-05	6.45401e-05	0.999802	8.40513e-05	6.27449e-05	0.000370822	0.000506365	3.17474e-05	0.00128965	2.61565e-05	0.999763	0.000117358	0.000352741	0.244775	0.000915224	0.00544071	0.00260087	0.000339884	0.000157296	0.0845178	3.66166e-05	0.000120284	0.000142524	0.0348272	0.000240809	0.990392	3.23029e-05	0.000245819	0.000408161	0.0109085	0.000283692	2.51507e-05	0.000273435	0.999734	0.999119	0.00221651	0.970583
chr2L	115	5846543	5886640	0.000974298	0.000606374	0.00045351	0.000558238	0.973897	2.39165e-05	6.13297e-05	0.999875	0.998472	7.68494e-05	3.05459e-05	0.99981	3.90175e-05	2.69137e-05	0.000186031	0.000328193	3.88313e-05	0.00107088	5.52786e-05	0.999808	0.000449451	9.68234e-05	0.404113	0.00161249	0.000804826	0.000789073	0.000107545	0.000278613	0.0763023	0.000109931	0.000557015	3.9492e-05	0.0511499	0.000565062	0.994924	4.80545e-05	0.00103028	0.00015977	0.00936157	0.00013397	3.74947e-05	0.000651806	0.999739	0.998634	0.00226124	0.943212
chr2L	116	5886641	5925037	0.000230357	0.000132786	0.00271055	0.00212898	0.971639	3.03761e-05	2.777e-05	0.999919	0.998784	5.1944e-05	3.9573e-05	0.9999	6.28046e-05	2.12043e-05	5.27838e-05	0.000342955	3.23987e-05	0.00223448	4.03099e-05	0.9999	0.000231465	0.00011204	0.454389	0.00106811	0.000139338	0.000145714	3.71304e-05	5.84677e-05	0.0623614	4.55691e-05	0.000212141	2.65001e-05	0.0551934	0.000405887	0.996518	7.36099e-05	0.00074507	0.000177531	0.0040113	8.20222e-05	0.000136423	0.000127212	0.999809	0.997916	0.000538189	0.860837
chr2L	117	5925038	5968402	5.6897e-05	0.000102282	0.0118075	0.00472128	0.972768	4.43622e-05	3.08904e-05	0.999931	0.998578	6.41607e-05	3.73298e-05	0.99992	3.3309e-05	2.17017e-05	6.00798e-05	0.000220577	2.26208e-05	0.00183264	4.49551e-05	0.999926	0.000182396	7.92099e-05	0.468213	0.00133306	4.33774e-05	6.89558e-05	4.38472e-05	2.89468e-05	0.0223219	4.01525e-05	0.000122079	3.40012e-05	0.0541242	0.00013143	0.996747	6.0991e-05	0.000694579	0.000247466	0.000839998	7.14222e-05	0.00010599	5.6417e-05	0.999787	0.995319	9.72676e-05	0.581632
chr2L	118	5968403	6020634	4.41241e-05	0.000290562	0.0139098	0.00483167	0.988693	3.29627e-05	3.61845e-05	0.999924	0.997507	2.746e-05	3.5383e-05	0.999915	2.25576e-05	2.58412e-05	4.11479e-05	0.000150259	2.58135e-05	0.00255195	2.55835e-05	0.999925	0.000186914	6.16194e-05	0.557797	0.00126829	4.60945e-05	0.000167626	2.42746e-05	4.13364e-05	0.00330909	2.48375e-05	8.85722e-05	8.82076e-05	0.0520535	0.000198503	0.995636	5.79084e-05	0.000199899	0.00021311	0.000321468	0.00024406	0.000123463	3.89944e-05	0.999645	0.986118	3.19211e-05	0.501594
chr2L	119	6020635	6061555	3.1403e-05	0.00154097	0.0168949	0.00262989	0.996	3.74787e-05	6.15012e-05	0.999908	0.994541	2.23537e-05	2.83963e-05	0.99991	2.46788e-05	5.47058e-05	3.33672e-05	0.000176653	5.74748e-05	0.00422539	2.79879e-05	0.999923	0.000140782	8.00052e-05	0.583188	0.000308328	9.94236e-05	0.000212081	2.58141e-05	4.69607e-05	0.000579408	2.31776e-05	6.84392e-05	3.48194e-05	0.0417404	0.000303338	0.991292	3.73369e-05	0.000105202	0.000733685	7.16432e-05	0.000522191	5.17913e-05	2.71876e-05	0.999826	0.985503	2.57655e-05	0.406674
chr2L	120	6061556	6108674	2.29719e-05	0.00175127	0.0178355	0.0025643	0.998399	2.51882e-05	0.000204789	0.999888	0.986246	2.82091e-05	3.22657e-05	0.999906	4.48152e-05	8.42608e-05	3.58182e-05	0.000156428	2.93012e-05	0.0038446	2.25724e-05	0.999918	0.000162945	3.29751e-05	0.58974	0.000119873	0.000511141	0.000556931	5.55401e-05	0.000116477	0.000107215	2.12049e-05	3.57345e-05	3.05435e-05	0.00706873	0.00087717	0.977341	3.96906e-05	8.8427e-05	0.00360927	5.328e-05	0.00271741	2.48316e-05	2.19462e-05	0.99988	0.991982	4.1958e-05	0.121765
chr2L	121	6108675	6150936	2.50017e-05	0.000487242	0.0181142	0.000463401	0.999299	2.15345e-05	0.000941497	0.999819	0.964649	2.70336e-05	5.05288e-05	0.999876	0.000143657	4.49855e-05	3.43687e-05	0.00011747	3.87803e-05	0.00497205	2.56987e-05	0.99992	6.27628e-05	2.78092e-05	0.583244	8.8243e-05	0.00328634	0.00253686	6.46323e-05	0.000627177	4.73811e-05	2.45971e-05	7.19047e-05	2.72652e-05	0.00211481	0.000500709	0.9674	3.06665e-05	0.000119991	0.00387337	5.43025e-05	0.00281506	2.23801e-05	2.23013e-05	0.999906	0.997595	5.32548e-05	0.0251514
chr2L	122	6150937	6207009	5.13618e-05	0.000183297	0.0166118	0.000187331	0.999495	2.07193e-05	0.000678733	0.999636	0.889015	2.1324e-05	5.5863e-05	0.999743	8.07001e-05	5.14266e-05	7.89005e-05	5.74784e-05	0.000140176	0.00525924	4.65596e-05	0.999905	6.04515e-05	5.51296e-05	0.571362	0.000109332	0.00487708	0.00272066	4.25996e-05	0.0032439	9.78368e-05	2.39492e-05	0.000228328	4.1025e-05	0.00052719	0.00031947	0.964191	2.98165e-05	7.01711e-05	0.00236028	5.26368e-05	0.0020693	2.75658e-05	2.99954e-05	0.999901	0.999183	0.000108187	0.00515523
chr2L	123	6207010	6247970	0.000121054	9.76277e-05	0.0149472	0.000251427	0.999621	2.36623e-05	0.000716763	0.999153	0.619893	2.22474e-05	6.14743e-05	0.99936	3.99327e-05	0.00013598	5.6916e-05	5.05553e-05	0.000490837	0.00363996	0.000192977	0.999888	9.3014e-05	6.08397e-05	0.572116	0.000129194	0.00437559	0.0010813	5.86401e-05	0.00665794	0.000198583	4.21927e-05	0.000473026	2.57529e-05	0.000126022	6.58702e-05	0.951245	7.65631e-05	7.44378e-05	0.000665887	0.000146704	0.00170829	5.92721e-05	3.70192e-05	0.999892	0.999679	0.000472626	0.0014754
chr2L	124	6247971	6289713	5.6341e-05	4.45967e-05	0.0131196	0.00107914	0.999469	4.53955e-05	0.00185873	0.997624	0.57075	3.46829e-05	0.000174781	0.998316	3.88746e-05	0.000754406	0.000121818	3.08741e-05	0.000121916	0.00338394	0.000141786	0.999824	0.000434805	0.000103249	0.600541	0.000230027	0.00442028	0.00112607	4.6226e-05	0.00724305	0.000258724	3.06602e-05	0.00210106	3.72313e-05	9.10672e-05	3.54608e-05	0.95064	5.48019e-05	0.00018821	0.000165162	0.000234969	0.00320513	9.69847e-05	0.000112099	0.999844	0.999846	0.000967401	0.00104246
chr2L	125	6289714	6335647	5.53863e-05	4.61518e-05	0.0129865	0.00206643	0.999216	2.79116e-05	0.00281319	0.995326	0.522216	2.35028e-05	0.000169381	0.99651	2.46295e-05	0.000899031	3.85694e-05	4.94747e-05	3.8386e-05	0.00586154	0.000115466	0.999829	0.00129264	5.53121e-05	0.605818	0.000626102	0.00403352	0.00164961	5.71447e-05	0.00536125	5.8517e-05	2.77308e-05	0.0086785	3.16388e-05	0.000295681	6.07391e-05	0.959628	2.92809e-05	5.09256e-05	0.000150916	6.6285e-05	0.00302775	8.31124e-05	0.000151856	0.999883	0.999906	0.000406043	0.000829049
chr2L	126	6335648	6382166	3.28463e-05	2.9482e-05	0.0149444	0.00574284	0.998417	3.02097e-05	0.0064976	0.988237	0.514575	2.53071e-05	9.50542e-05	0.992248	3.20842e-05	0.000193404	2.35246e-05	5.31008e-05	2.9408e-05	0.00582607	9.06708e-05	0.999711	0.00703812	3.44871e-05	0.598507	0.000825162	0.000970762	0.00618557	6.71193e-05	0.00663962	4.00051e-05	2.25339e-05	0.0103887	7.52644e-05	9.67665e-05	3.02316e-05	0.975893	3.61021e-05	3.94143e-05	0.00012312	3.49229e-05	0.000601787	4.02866e-05	6.58985e-05	0.999887	0.999916	8.41286e-05	0.000294756
chr2L	127	6382167	6445482	2.69878e-05	2.80981e-05	0.0155889	0.00624282	0.99554	3.91287e-05	0.0215525	0.98807	0.527431	3.61319e-05	3.54979e-05	0.97785	5.33506e-05	5.37349e-05	2.10308e-05	5.18016e-05	6.47403e-05	0.00532416	8.08419e-05	0.999337	0.00838605	7.80549e-05	0.569674	0.0016507	0.000447415	0.0122306	4.91961e-05	0.0097157	9.45592e-05	2.9166e-05	0.0153246	8.39897e-05	0.000155097	2.94423e-05	0.981532	3.99282e-05	5.67476e-05	0.000335559	2.74427e-05	0.000297761	5.04194e-05	8.97693e-05	0.999876	0.999883	3.15024e-05	0.000115808
chr2L	128	6445483	6494877	4.8969e-05	6.10017e-05	0.0134849	0.00708099	0.996196	8.67384e-05	0.126577	0.995368	0.618093	4.4294e-05	3.53969e-05	0.935945	2.75896e-05	5.39711e-05	2.30379e-05	4.31998e-05	2.89982e-05	0.00159298	3.93892e-05	0.99819	0.00769369	8.99574e-05	0.490823	0.00228558	0.000575873	0.0134582	0.000153702	0.00948557	0.00010782	6.20611e-05	0.0156226	0.000175333	0.000533453	7.43246e-05	0.98256	0.000136766	0.000245755	0.00182817	5.46019e-05	0.000559604	0.000183531	0.000114547	0.999876	0.999809	2.36039e-05	0.000206608
chr2L	129	6494878	6541663	0.000216478	5.83483e-05	0.00452851	0.00635814	0.995694	4.05881e-05	0.694845	0.997485	0.846984	5.21319e-05	0.000108038	0.844361	3.24408e-05	0.00011163	3.60504e-05	7.48341e-05	2.57898e-05	0.000300895	8.02001e-05	0.999189	0.00428755	0.000196511	0.22775	0.00141126	0.00145493	0.0114361	0.000102652	0.00567547	4.09226e-05	0.000169067	0.0119338	0.000295715	0.000111886	0.00036429	0.981028	0.000107329	0.000446325	0.00543755	0.000254054	0.00222532	0.000162001	9.28994e-05	0.999816	0.99955	3.34587e-05	0.000346502
chr2L	130	6541664	6582485	6.00051e-05	8.56863e-05	0.000886116	0.00191602	0.994392	4.87133e-05	0.873659	0.99875	0.918059	0.000129921	0.000624637	0.822411	4.48185e-05	0.000172474	0.000130486	0.000268151	4.01593e-05	0.000144531	5.55048e-05	0.999502	0.00355998	0.000141438	0.123321	0.000979368	0.00155243	0.00249356	9.71454e-05	0.00347451	3.32763e-05	0.000347696	0.00593452	7.0397e-05	7.63556e-05	7.01587e-05	0.981259	3.78384e-05	9.61256e-05	0.00636203	6.45244e-05	0.00260841	0.000573033	5.24522e-05	0.999834	0.99908	9.72549e-05	0.000218667
chr2L	131	6582486	6624137	6.30461e-05	0.000374622	0.000388677	0.00138638	0.9913	0.000189051	0.943407	0.999151	0.948232	0.000415422	0.000252867	0.75861	5.88829e-05	8.04436e-05	9.37259e-05	6.74388e-05	9.87258e-05	0.000192143	5.50674e-05	0.99966	0.00236913	8.34924e-05	0.104478	0.00119165	0.0016471	0.000649282	4.1501e-05	0.00246948	5.44064e-05	0.000105272	0.00417135	5.63805e-05	0.000213847	2.93207e-05	0.984703	4.85582e-05	3.32899e-05	0.00497151	3.11427e-05	0.0013735	0.00014355	3.28062e-05	0.999768	0.997778	3.97739e-05	6.81781e-05
chr2L	132	6624138	6699879	3.31852e-05	0.000231436	0.000366689	0.00140525	0.984963	0.000174913	0.9736	0.999472	0.961123	0.000326355	6.28036e-05	0.695659	4.48468e-05	4.03825e-05	7.65057e-05	6.10154e-05	6.46074e-05	0.000731938	0.000208136	0.999811	0.00209162	3.72406e-05	0.10067	0.000221371	0.000291633	0.000299182	3.28794e-05	0.000991252	3.00484e-05	8.01926e-05	0.00418669	0.000129213	0.000150802	3.23064e-05	0.984827	4.21626e-05	2.92994e-05	0.00433399	4.85703e-05	0.00121367	5.29501e-05	5.89547e-05	0.999776	0.995912	4.75356e-05	5.08373e-05
chr2L	133	6699880	6743373	4.3458e-05	7.25763e-05	0.000944207	0.00145791	0.974058	7.0336e-05	0.984084	0.999691	0.967225	0.000382655	2.61712e-05	0.675257	8.4268e-05	2.31751e-05	0.000218904	4.20814e-05	4.41552e-05	0.000343738	0.000160647	0.999868	0.00212615	2.42209e-05	0.0834752	9.73007e-05	0.000107082	8.08455e-05	3.29652e-05	0.00092037	3.40698e-05	9.14071e-05	0.00689188	0.000126563	0.000425473	9.42485e-05	0.98242	3.09451e-05	6.98918e-05	0.00280858	0.000113205	0.000858943	4.55101e-05	5.75324e-05	0.999829	0.991976	6.29537e-05	0.0001041
chr2L	134	6743374	6777903	2.65472e-05	0.000101475	0.00068972	0.000837286	0.937523	3.22226e-05	0.987534	0.999742	0.968419	0.000828727	2.09556e-05	0.664708	5.48671e-05	2.13078e-05	0.000543696	9.46903e-05	4.23349e-05	0.000568912	4.53384e-05	0.999827	0.000400916	2.20731e-05	0.0204792	0.000150735	0.000130156	4.521e-05	3.11714e-05	0.000534939	7.12203e-05	0.00038123	0.00692887	3.75971e-05	0.00239875	0.000115669	0.976054	2.24358e-05	6.62394e-05	0.00207804	0.000141583	0.000808399	0.000143238	5.55325e-05	0.999816	0.982842	2.78658e-05	0.000453581
chr2L	135	6777904	6817193	4.06401e-05	0.000458871	0.00126221	0.000869345	0.87992	3.87108e-05	0.989575	0.999843	0.968163	0.000347748	2.05569e-05	0.66434	2.64014e-05	2.19361e-05	0.000119714	5.85792e-05	7.89444e-05	0.000200039	2.68939e-05	0.999868	7.67779e-05	3.02441e-05	0.0108906	0.000574401	7.70905e-05	9.01415e-05	5.08331e-05	0.000432185	3.47626e-05	7.81884e-05	0.00406581	3.3128e-05	0.00243988	4.41891e-05	0.953248	2.11488e-05	8.10239e-05	0.00324044	0.000150329	0.00218887	0.000795132	7.81462e-05	0.99988	0.968499	3.07436e-05	0.000103491
chr2L	136	6817194	6856649	2.48783e-05	0.000178985	0.00247172	0.000156967	0.719839	0.000110449	0.989268	0.999866	0.963551	8.12136e-05	2.29418e-05	0.676281	2.90775e-05	2.73446e-05	3.68902e-05	3.06178e-05	4.88595e-05	0.000302494	3.65394e-05	0.999882	3.28584e-05	3.86496e-05	0.00549271	0.00017604	0.00020705	0.000199657	0.000152429	0.000894668	2.28781e-05	3.34895e-05	0.00374108	6.92446e-05	0.000622157	7.37659e-05	0.951111	2.15839e-05	9.87861e-05	0.00319009	9.28405e-05	0.00240358	0.000462314	3.35745e-05	0.999919	0.925232	8.07614e-05	3.42271e-05
chr2L	137	6856650	6910571	3.19887e-05	0.000109701	0.00254269	5.18598e-05	0.159693	4.73541e-05	0.985722	0.999839	0.946083	7.12404e-05	3.95606e-05	0.67482	2.77088e-05	2.93719e-05	3.36345e-05	3.34618e-05	3.08514e-05	0.00126773	2.73347e-05	0.999832	4.17394e-05	9.82843e-05	0.00412688	7.86312e-05	0.000136406	0.000108489	5.29021e-05	0.00183525	2.4595e-05	3.87782e-05	0.00360662	2.99352e-05	0.000448198	0.000173868	0.940262	2.05801e-05	0.000101779	0.00519899	0.000126875	0.00568387	0.000301749	5.03077e-05	0.999919	0.778891	0.00043736	3.31507e-05
chr2L	138	6910572	6976404	2.41941e-05	4.37738e-05	0.00273184	7.69043e-05	0.0736806	8.74551e-05	0.973638	0.99969	0.884055	3.97019e-05	9.86144e-05	0.657805	2.42529e-05	2.83639e-05	4.89706e-05	2.57325e-05	2.23288e-05	0.00516089	4.21322e-05	0.99963	4.4641e-05	0.000212599	0.00220441	5.75836e-05	5.07011e-05	6.16411e-05	8.49617e-05	0.00339343	4.86154e-05	7.24922e-05	0.00534152	2.71795e-05	0.00107551	7.30524e-05	0.923868	2.18296e-05	0.000132666	0.00499991	0.000173907	0.00609451	0.000340047	8.2291e-05	0.999925	0.26689	0.00211725	9.4536e-05
chr2L	139	6976405	7017482	3.24404e-05	2.56901e-05	0.00118656	6.48084e-05	0.0114037	0.000143091	0.935055	0.999167	0.822903	4.64415e-05	0.000481706	0.663647	3.72178e-05	2.76183e-05	3.14476e-05	4.57198e-05	2.46963e-05	0.00656371	2.69892e-05	0.9989	0.000103296	0.00017457	0.00217125	0.000188269	5.3953e-05	0.00017084	8.89861e-05	0.00304357	0.00020775	6.4487e-05	0.00503413	4.11333e-05	0.00062206	0.000100015	0.867624	3.2347e-05	0.000284621	0.00434657	0.000471464	0.00400831	0.000465324	0.000296929	0.999922	0.0933138	0.00234801	0.000145953
chr2L	140	7017483	7061522	0.000103096	2.50321e-05	0.000568243	0.000223664	0.00214345	0.000155435	0.928883	0.997366	0.810493	3.19796e-05	0.0025378	0.656807	6.24042e-05	2.4139e-05	3.62019e-05	4.67948e-05	5.07082e-05	0.00588223	4.49793e-05	0.996736	0.000254151	0.000188042	0.000386129	0.00110045	7.83705e-05	0.000160126	0.000235567	0.00425768	0.00049702	0.000138515	0.00193948	0.000102045	0.000670213	0.000140221	0.708946	3.94092e-05	0.000613228	0.00499945	0.00150293	0.00338577	0.000971176	0.000857632	0.999895	0.0444415	0.00238711	0.000128817
chr2L	141	7061523	7094954	0.000171768	3.20893e-05	0.000244949	0.000257896	0.000855973	0.000369507	0.932849	0.992251	0.806612	4.1547e-05	0.00311548	0.656715	0.000132307	4.09604e-05	3.81698e-05	2.75865e-05	2.57404e-05	0.00271497	6.52827e-05	0.98914	7.08827e-05	0.000598214	0.000153491	0.00144209	0.000211365	0.000141265	0.00082565	0.00356651	0.000321797	0.000141797	0.000423659	0.000524432	0.00103775	0.000108903	0.150187	3.47638e-05	0.00108831	0.00346996	0.00884886	0.00324188	0.000469879	0.000421683	0.999844	0.0305402	0.000867972	0.000214453
chr2L	142	7094955	7131908	0.00010273	5.29244e-05	0.000364948	0.000751461	0.000320098	0.000156568	0.947097	0.983616	0.815301	2.32583e-05	0.00302575	0.6568	0.000407753	2.54038e-05	0.000124752	2.70435e-05	2.37674e-05	0.000880467	3.76882e-05	0.981834	7.38572e-05	0.0001738	4.66416e-05	0.000493633	0.000638372	0.000403457	0.000461186	0.00117137	0.000162282	0.000555129	0.000108375	0.000459479	0.00164615	7.40503e-05	0.034546	2.35088e-05	0.000592128	0.00445177	0.048668	0.00079621	0.000489674	0.000721148	0.999889	0.00936878	0.000675039	0.00106349
chr2L	143	7131909	7170346	0.000219274	3.65314e-05	0.00164271	0.000333257	6.57684e-05	0.000251111	0.950981	0.955704	0.856553	2.1435e-05	0.00110897	0.663632	0.000310901	2.58879e-05	3.76288e-05	5.51704e-05	3.03863e-05	0.000768817	2.39132e-05	0.982547	0.000104046	6.28553e-05	4.9751e-05	0.000522035	0.000638899	0.000136208	0.000873777	0.00102706	0.000109132	0.000123692	0.000101061	0.000329561	0.00123866	4.80136e-05	0.0180305	2.95888e-05	0.000108198	0.00389202	0.0820714	0.000502804	0.000227043	0.000278299	0.999904	0.00641467	0.000285269	0.00123685
chr2L	144	7170347	7209496	0.000718602	9.37128e-05	0.00155337	0.000325571	2.85479e-05	0.000145392	0.952855	0.952702	0.898439	2.19474e-05	0.000716728	0.672931	0.000484957	3.78129e-05	2.98372e-05	3.90106e-05	6.84471e-05	0.000189231	2.92551e-05	0.98759	0.000128707	0.000106163	6.52111e-05	0.000538473	0.000441641	0.000214231	0.000316536	0.000373946	0.000306102	9.95622e-05	5.69878e-05	0.000159756	0.00139302	9.78772e-05	0.00404522	8.40587e-05	4.66415e-05	0.000801366	0.0906016	0.000535448	0.000281517	0.000424262	0.999923	0.00703568	0.000219016	0.000612725
chr2L	145	7209497	7248148	0.00032077	0.000227109	0.00242198	0.000171373	2.24545e-05	0.000136534	0.94957	0.939317	0.955992	2.27225e-05	0.000671238	0.69593	0.000197676	0.000131867	2.76573e-05	5.84228e-05	6.03507e-05	0.000174772	8.09576e-05	0.994864	7.64768e-05	0.000385522	0.000285342	0.000268716	0.000190458	9.17038e-05	0.000226281	0.000206202	0.000303372	6.2953e-05	9.84833e-05	9.75498e-05	0.000707822	9.00981e-05	0.00211965	3.70773e-05	2.7317e-05	0.000370165	0.0917412	0.000825239	0.000238201	0.000295729	0.999918	0.00855068	0.000180545	0.0005497
chr2L	146	7248149	7295081	0.000202269	0.000104869	0.00336227	0.000341207	2.35782e-05	0.000104835	0.935411	0.902758	0.978069	2.11582e-05	0.000428243	0.825326	0.000265668	9.5096e-05	5.13254e-05	0.000182842	2.74778e-05	4.29618e-05	0.000102597	0.997384	0.000112849	0.00108504	0.000373499	0.000315037	0.000261451	4.37053e-05	0.000109187	0.000197435	0.000867576	6.62301e-05	0.000479626	4.98083e-05	0.000155224	0.000110578	0.0012835	6.33976e-05	3.78988e-05	0.000119446	0.0849086	0.00111384	0.000671554	0.000358837	0.999909	0.0205854	0.000556977	0.000731575
chr2L	147	7295082	7353208	0.000210385	0.000100855	0.00312564	0.000311507	3.25473e-05	0.000183455	0.912884	0.845022	0.99212	2.55462e-05	0.000221023	0.879361	0.000133529	4.62946e-05	0.000198266	0.000398432	3.00188e-05	2.61466e-05	0.000155338	0.999053	8.67082e-05	0.00126139	0.00154673	0.00026971	0.000132278	8.74964e-05	0.000158679	0.000372651	0.000452127	0.000189632	0.000464231	0.00011406	0.000118522	0.000155124	0.000513305	0.000287542	0.000137038	0.000118403	0.0729567	0.000238502	0.00058549	0.000476548	0.999892	0.0992376	0.000639866	0.000716082
chr2L	148	7353209	7392421	0.000176915	4.92924e-05	0.0037798	0.000148884	0.000104719	0.000243616	0.902925	0.811986	0.996272	5.82992e-05	0.000487348	0.897974	6.3323e-05	0.000103913	0.00046083	8.45537e-05	2.14692e-05	2.21801e-05	0.00043573	0.999489	7.10346e-05	0.000324958	0.00135598	0.000877474	0.000226339	0.000452834	0.00030943	0.000186533	0.000601534	6.18407e-05	0.000662026	4.4593e-05	0.000409737	7.7816e-05	0.000409725	0.00133411	0.000225049	0.000256918	0.0317293	0.000161473	0.000452374	0.000856543	0.999848	0.123566	0.000524869	0.000796599
chr2L	149	7392422	7434926	9.1581e-05	0.000113112	0.00257084	8.37558e-05	0.00011136	0.000103485	0.891022	0.810482	0.997652	7.55767e-05	0.00258748	0.903379	9.54787e-05	7.85431e-05	0.000171473	5.76195e-05	2.05189e-05	2.83443e-05	0.000775405	0.999542	7.74557e-05	8.48031e-05	0.000821499	0.00334799	0.000429293	0.00187668	0.000992874	0.000131432	0.00108605	9.55975e-05	0.000446228	5.66946e-05	0.000168469	7.14348e-05	0.000416941	0.00109494	5.7225e-05	0.000604865	0.0121902	0.00049048	0.00118502	0.0004499	0.999784	0.129053	0.00136297	0.00212851
chr2L	150	7434927	7470974	0.000239979	6.218e-05	0.00117806	9.62215e-05	3.35458e-05	0.000223989	0.887161	0.822768	0.998553	0.000269963	0.00282364	0.905698	3.32086e-05	0.000215067	5.9863e-05	8.05136e-05	2.15152e-05	2.79621e-05	0.000161656	0.999611	0.000235419	4.35462e-05	0.000834435	0.00442814	0.000187662	0.0019973	0.00574834	9.71541e-05	0.000476164	3.4937e-05	0.000546659	0.00016534	0.000150584	4.34085e-05	0.000305485	0.000315491	5.37686e-05	0.000109864	0.00967674	0.00017448	0.0026676	0.000804627	0.999787	0.12634	0.00383914	0.00540827
chr2L	151	7470975	7511139	0.000743424	7.22068e-05	0.000299155	6.68886e-05	2.40637e-05	0.000317399	0.887147	0.830195	0.999167	0.000203056	0.0015095	0.905424	2.36752e-05	0.000205891	9.50399e-05	0.000371274	2.07497e-05	2.60806e-05	4.41187e-05	0.999697	6.4264e-05	4.45157e-05	0.00027622	0.00358847	0.000142302	0.000655397	0.00687764	0.000161382	0.000378351	3.21758e-05	0.000592881	0.000113654	0.000356169	3.30299e-05	0.000366501	7.97339e-05	4.31115e-05	3.99426e-05	0.0105709	7.63732e-05	0.00289607	0.00171935	0.999858	0.110192	0.00392237	0.0171206
chr2L	152	7511140	7557227	0.000583189	4.25945e-05	6.9174e-05	5.80149e-05	2.92295e-05	0.000145452	0.886203	0.830951	0.999624	0.000617623	0.000278559	0.90224	2.24399e-05	8.56927e-05	0.000154547	7.43097e-05	2.30892e-05	5.39279e-05	3.91263e-05	0.999818	7.41815e-05	0.000115229	0.000262435	0.00147557	5.69786e-05	0.000593998	0.00576709	0.00031286	8.17161e-05	8.6157e-05	0.000350208	0.000367699	0.000138776	3.19088e-05	0.000553588	6.9237e-05	7.2265e-05	5.61824e-05	0.0205297	8.7246e-05	0.00155242	0.00127353	0.999882	0.0906855	0.00240591	0.037258
chr2L	153	7557228	7599543	0.00143792	0.000108105	5.51028e-05	0.000130912	6.83605e-05	7.14837e-05	0.888701	0.838322	0.999756	0.000177018	6.56657e-05	0.902814	2.91539e-05	0.000166237	5.69527e-05	3.87318e-05	3.67103e-05	8.07113e-05	7.03613e-05	0.999863	4.41115e-05	4.98401e-05	0.000104466	0.000619478	7.56454e-05	0.00159571	0.00172067	0.000199691	5.80669e-05	7.35109e-05	0.000325042	0.000680249	4.70318e-05	4.3221e-05	0.000621414	7.78996e-05	5.9221e-05	0.000140444	0.0900817	0.000188125	0.00148123	0.00120522	0.999879	0.0200854	0.00230342	0.0433777
chr2L	154	7599544	7638439	0.00299816	3.53808e-05	3.69004e-05	7.22149e-05	0.000109987	0.00013453	0.913958	0.835521	0.999761	0.000108174	5.37682e-05	0.908396	5.04582e-05	4.58005e-05	0.000101846	3.17287e-05	0.000119906	0.000155445	3.6181e-05	0.999806	0.00010029	8.89089e-05	4.67654e-05	0.000641298	0.000104451	0.00134534	0.00107297	6.39064e-05	0.000157461	0.000260215	0.000309699	0.000166341	3.70011e-05	5.18599e-05	0.000572014	0.000125767	4.89578e-05	0.000456028	0.571747	0.00102584	0.0032417	0.00294714	0.999781	0.00548434	0.00397626	0.0595769
chr2L	155	7638440	7677376	0.00350254	2.50777e-05	8.02181e-05	7.22459e-05	0.000544608	5.22748e-05	0.930284	0.818555	0.999812	0.000309186	3.52331e-05	0.948359	0.000110931	2.53026e-05	6.22133e-05	3.677e-05	0.000123761	0.000108363	6.7115e-05	0.999791	0.000147999	0.000104821	4.21443e-05	0.00103793	9.83437e-05	0.00113414	0.000233191	2.74628e-05	0.000464405	0.000246859	0.000324764	5.90191e-05	3.72055e-05	0.000175962	0.000477871	0.000603189	4.91114e-05	0.00249645	0.844954	0.000743417	0.00303425	0.00279885	0.999757	0.00273216	0.00360296	0.0639445
chr2L	156	7677377	7718976	0.00222453	3.84731e-05	9.43149e-05	0.00022832	0.000146745	6.2017e-05	0.93792	0.817699	0.999849	0.000371356	7.1863e-05	0.971044	0.000223535	2.0889e-05	3.34646e-05	2.36096e-05	9.57523e-05	0.000355106	0.0003244	0.99977	0.000707192	3.87474e-05	7.50221e-05	0.00333003	3.60938e-05	0.00038559	0.000152846	2.33802e-05	0.000488502	0.0008627	0.000655761	5.26047e-05	0.00011818	0.000631735	0.00121514	0.000326101	6.00351e-05	0.0107024	0.935081	0.00132271	0.000498686	0.000466651	0.999698	0.00259831	0.000670798	0.0682102
chr2L	157	7718977	7767022	0.000438186	0.000118934	0.000144254	0.000184009	7.23351e-05	4.82926e-05	0.938423	0.817065	0.999756	0.000298411	3.54722e-05	0.982256	0.000502409	2.03054e-05	4.57519e-05	2.74775e-05	5.23125e-05	9.24569e-05	0.000725897	0.999627	0.0039632	4.37738e-05	3.77384e-05	0.00351702	2.89355e-05	8.27267e-05	6.84307e-05	3.08077e-05	0.000115776	0.000572312	0.000112847	6.43865e-05	0.000390857	0.000201694	0.000865702	0.000653919	3.36245e-05	0.0202731	0.961587	0.00137668	0.000113037	0.000113861	0.999656	0.000702163	0.000126485	0.0723765
chr2L	158	7767023	7811846	0.000224505	0.000337119	0.000402631	7.97195e-05	0.000181555	0.000128503	0.937139	0.841661	0.999463	8.45406e-05	5.50754e-05	0.986355	0.000129037	2.05934e-05	3.54288e-05	3.89623e-05	8.24517e-05	0.000102193	0.000193854	0.999294	0.00481194	4.75298e-05	3.34462e-05	0.00301458	5.26386e-05	5.21532e-05	9.9453e-05	4.03747e-05	4.02098e-05	0.000256158	3.65279e-05	5.61173e-05	0.000228179	0.000105583	0.00169801	0.000178267	6.77577e-05	0.0537621	0.968759	0.00146278	3.89916e-05	4.48898e-05	0.999321	0.000137579	3.82865e-05	0.0905408
chr2L	159	7811847	7860533	7.26956e-05	0.000807366	0.000730722	0.000133249	0.000134411	3.88186e-05	0.93727	0.943512	0.998385	0.000109586	0.000188954	0.987656	0.000136279	2.40195e-05	4.94146e-05	3.77405e-05	4.89008e-05	0.000100216	4.81477e-05	0.998531	0.00463425	3.22738e-05	2.88252e-05	0.00145558	0.00023861	9.47076e-05	3.82973e-05	0.000122909	2.43477e-05	0.000156484	3.68328e-05	0.000109223	0.000164574	0.00027803	0.00125007	4.77048e-05	0.000336977	0.0993936	0.971104	0.00102611	3.16208e-05	2.71982e-05	0.999328	7.19862e-05	2.58194e-05	0.190645
chr2L	160	7860534	7914581	4.04982e-05	0.0010818	0.000126112	5.88204e-05	0.000149545	3.19067e-05	0.952937	0.972602	0.99553	9.24229e-05	0.000319783	0.986816	3.91443e-05	4.71585e-05	7.61274e-05	6.90558e-05	9.34203e-05	0.000328399	2.5304e-05	0.996367	0.00590212	3.11964e-05	3.66778e-05	0.00126756	0.000224355	0.000162975	4.58412e-05	7.17327e-05	2.89897e-05	5.86183e-05	0.000116573	0.000568934	0.000143621	0.00011055	0.000857252	2.55498e-05	0.000248376	0.124913	0.970217	0.000395515	7.84189e-05	4.33684e-05	0.999449	3.66815e-05	3.58228e-05	0.674602
chr2L	161	7914582	7963654	3.00762e-05	0.00019511	4.37621e-05	7.66903e-05	3.94229e-05	8.05119e-05	0.95746	0.98208	0.991136	5.55355e-05	0.000969587	0.984953	2.81497e-05	0.000208669	3.37684e-05	7.58516e-05	4.83507e-05	0.00042982	2.76838e-05	0.993056	0.00540479	7.72803e-05	0.000119752	0.00277683	0.000291922	0.000774834	9.01675e-05	0.000206766	2.93109e-05	3.74215e-05	6.06992e-05	0.000181385	0.000193815	0.000123025	0.00158948	3.04667e-05	0.000379166	0.141521	0.967771	0.000179467	0.000170894	5.8121e-05	0.999549	6.15806e-05	5.32968e-05	0.812984
chr2L	162	7963655	8009212	6.14936e-05	8.54241e-05	6.3051e-05	0.000300159	2.63766e-05	0.000323629	0.958672	0.987824	0.983436	4.43067e-05	0.00064787	0.978067	3.76221e-05	0.000799641	5.22363e-05	4.45971e-05	5.82422e-05	0.00122653	2.75537e-05	0.984302	0.00838625	5.54706e-05	0.000519886	0.00904404	9.59858e-05	0.000596413	0.000113355	0.00121241	2.63942e-05	8.66964e-05	0.00015635	9.21714e-05	0.000695457	0.000381968	0.00402781	4.31009e-05	0.000432481	0.14506	0.973873	0.000188499	0.000209749	4.36308e-05	0.999667	0.000275922	9.30583e-05	0.865994
chr2L	163	8009213	8061931	4.04475e-05	3.49694e-05	9.73353e-05	0.000881381	2.67994e-05	0.000625156	0.957956	0.996036	0.983127	5.16514e-05	0.000130042	0.966129	3.09766e-05	0.000415519	3.2375e-05	5.73106e-05	0.000123813	0.00694077	3.51205e-05	0.984094	0.008532	5.81018e-05	0.00303455	0.0102415	0.000147354	0.00110006	0.000163986	0.003217	3.68964e-05	0.000242328	0.000253111	6.44477e-05	0.00031037	0.000441929	0.0117488	0.000151452	0.000103806	0.147157	0.992098	0.000732275	0.000903987	0.000124773	0.999809	9.3316e-05	0.000452235	0.881583
chr2L	164	8061932	8119428	2.90474e-05	4.04689e-05	0.000471849	0.000490285	2.1489e-05	0.0010655	0.967045	0.998316	0.987742	0.000111881	3.82412e-05	0.959687	4.47855e-05	0.000119004	4.92511e-05	2.88744e-05	0.000135512	0.00919584	6.7657e-05	0.992177	0.00955222	4.32594e-05	0.0032276	0.00850601	0.000185	0.00496701	0.000778785	0.00332931	4.69082e-05	0.00137279	0.000562001	0.000101225	0.000253375	0.00163785	0.0137797	0.000199666	8.38098e-05	0.139493	0.997339	0.00336839	0.00425554	0.000352844	0.999856	8.70631e-05	0.00215581	0.884098
chr2L	165	8119429	8162435	3.10438e-05	0.000136354	0.000136541	0.000832816	2.29586e-05	0.00065215	0.978219	0.999346	0.993496	3.50555e-05	3.2857e-05	0.936334	0.00015068	0.000152205	3.37556e-05	2.49741e-05	4.22644e-05	0.009119	5.27891e-05	0.994316	0.0118557	2.67696e-05	0.00144581	0.00372277	0.000170938	0.0056815	0.00251467	0.00136574	6.332e-05	0.00231457	0.000282721	0.000154321	0.000174148	0.00143952	0.012443	0.0001155	3.62729e-05	0.109381	0.998979	0.00455122	0.00584527	7.19178e-05	0.999891	3.26741e-05	0.00281121	0.879099
chr2L	166	8162436	8202222	8.02484e-05	0.000812522	4.01669e-05	0.00086773	3.95405e-05	0.000299822	0.981578	0.999759	0.99502	2.57304e-05	8.66006e-05	0.934846	9.08715e-05	0.000274495	7.38518e-05	3.50159e-05	3.74797e-05	0.00595122	5.65837e-05	0.996688	0.0224034	4.22577e-05	0.00130198	0.0029632	0.000155222	0.00531649	0.0120073	0.000393009	0.000123329	0.00174055	0.000277195	8.52217e-05	0.000296056	0.00146442	0.0163123	4.53684e-05	4.86196e-05	0.0296429	0.999617	0.00925472	0.0183394	3.94162e-05	0.999872	3.77932e-05	0.00875011	0.889652
chr2L	167	8202223	8247976	0.000223499	0.000584873	3.82951e-05	0.00103265	2.38928e-05	8.02371e-05	0.993097	0.999883	0.998237	2.70808e-05	3.18663e-05	0.92416	5.10641e-05	0.000682339	0.000110566	7.01378e-05	3.34611e-05	0.00492375	5.81287e-05	0.998833	0.0248094	3.13406e-05	0.00151249	0.00346579	0.000450849	0.0028286	0.014235	0.00035518	0.000230633	0.000769637	0.000616121	0.000165788	0.0011616	0.00137442	0.0432458	2.79414e-05	0.000178401	0.00669169	0.999806	0.0370126	0.0493367	4.44596e-05	0.999833	2.72423e-05	0.0328787	0.90051
chr2L	168	8247977	8291414	0.000261421	0.00128718	0.000121365	0.000168824	2.32447e-05	4.26597e-05	0.997428	0.999919	0.999286	2.40184e-05	3.29218e-05	0.884875	5.96671e-05	0.000986509	0.000357874	6.34991e-05	2.91481e-05	0.00242651	4.2283e-05	0.999537	0.0270669	6.65863e-05	0.000414122	0.00219426	0.000701277	0.00304344	0.0131479	0.000118114	0.00112102	0.000829932	0.000660227	0.00084775	0.00165952	0.00216718	0.0509837	4.29955e-05	0.000560975	0.00346051	0.999862	0.0649077	0.0665928	0.000104791	0.999669	5.09466e-05	0.0435441	0.90956
chr2L	169	8291415	8331760	0.000312491	0.00104345	0.000177828	4.7576e-05	2.25639e-05	4.44951e-05	0.998692	0.999918	0.999551	2.42988e-05	3.1961e-05	0.869718	7.17401e-05	0.00126135	9.46033e-05	9.75263e-05	2.79347e-05	0.00232435	8.53257e-05	0.999729	0.0249448	0.000228532	0.000370739	0.00168326	0.00246925	0.00493827	0.0126247	0.000180346	0.0032383	0.000442924	0.00142792	0.0016163	0.00281774	0.00430938	0.0618643	5.55927e-05	0.00333064	0.00357928	0.999847	0.07352	0.127319	0.000229161	0.999265	0.000131022	0.0877802	0.938777
chr2L	170	8331761	8377538	0.00101051	0.000465422	7.72888e-05	3.07716e-05	3.04457e-05	2.48233e-05	0.999524	0.99991	0.99981	2.91527e-05	8.25901e-05	0.872572	4.1076e-05	0.000605793	0.000107587	3.82056e-05	6.52944e-05	0.00139127	0.000158128	0.999747	0.0264573	0.000134373	0.000946983	0.00291544	0.00611495	0.00523268	0.0133916	0.000251539	0.00436183	0.000705192	0.00108756	0.00219367	0.00353212	0.00436942	0.074968	0.000150012	0.0037058	0.00581226	0.999897	0.0838702	0.167707	0.000407265	0.999686	0.000126065	0.0997389	0.963539
chr2L	171	8377539	8438003	0.000625216	0.000299495	0.00011293	2.33742e-05	3.92432e-05	2.86926e-05	0.999772	0.999916	0.999886	6.7562e-05	3.67962e-05	0.875664	9.97129e-05	0.00059976	0.000117191	2.87893e-05	5.51803e-05	0.00138222	0.000106552	0.999623	0.0310892	0.00015557	0.00079638	0.00276835	0.00653156	0.00507761	0.0235836	0.000298983	0.00364389	0.000770177	0.00213248	0.00129269	0.00334028	0.00218699	0.0769291	0.000118523	0.00262877	0.00968038	0.999896	0.0843746	0.181089	0.000971683	0.999816	0.000271393	0.100941	0.974754
chr2L	172	8438004	8489873	0.000493289	0.000269218	5.38207e-05	3.24788e-05	0.00014165	6.38725e-05	0.999821	0.999906	0.999911	3.78046e-05	3.39783e-05	0.906039	6.623e-05	0.000302153	4.50206e-05	2.14806e-05	4.07386e-05	0.0010389	0.000315753	0.999243	0.0355966	5.58294e-05	0.0013381	0.00393682	0.0127492	0.00681956	0.037421	0.000669841	0.00563221	0.00239728	0.0053123	0.00174327	0.00317266	0.000345006	0.071356	4.71418e-05	0.00206912	0.013398	0.999895	0.100212	0.189075	0.000526202	0.999859	0.000800392	0.0995237	0.977589
chr2L	173	8489874	8537189	0.000241349	0.000889992	4.03413e-05	4.96588e-05	0.000116281	2.70849e-05	0.999722	0.999841	0.999883	4.06047e-05	9.70264e-05	0.959076	0.00014229	0.000591082	7.66341e-05	2.16149e-05	0.0001028	0.000351286	0.000114769	0.999495	0.0345568	4.77152e-05	0.00135815	0.00360199	0.0188442	0.00634292	0.043159	0.000415284	0.00529399	0.0022629	0.00555782	0.00215499	0.00389814	8.62038e-05	0.0571412	4.05345e-05	0.00219058	0.0143647	0.999864	0.104985	0.186432	0.000205019	0.999813	0.00233168	0.0866112	0.976511
chr2L	174	8537190	8586775	5.83841e-05	0.000594173	6.66363e-05	0.000117077	9.61629e-05	2.5566e-05	0.999682	0.999853	0.999872	8.60613e-05	0.000149791	0.981261	7.46802e-05	0.00167846	7.10924e-05	2.9877e-05	0.000189736	9.39126e-05	3.61043e-05	0.999652	0.028531	2.50858e-05	0.000273109	0.000708111	0.0194979	0.00341788	0.0425352	0.000111974	0.00191214	0.00035831	0.00339621	0.00459187	0.00280964	3.7262e-05	0.0132323	8.8271e-05	0.000865718	0.012061	0.999831	0.101258	0.168851	0.000259103	0.999804	0.00218027	0.0416851	0.972533
chr2L	175	8586776	8637506	2.92609e-05	0.000397217	4.41696e-05	3.52293e-05	0.00017386	5.15582e-05	0.999694	0.99991	0.999918	3.12924e-05	4.13242e-05	0.993911	0.000134605	0.00211293	0.000236608	8.18008e-05	7.59022e-05	8.54375e-05	2.38077e-05	0.999835	0.0171272	2.67202e-05	5.66447e-05	0.000297729	0.0249847	0.0036011	0.0348697	0.000123534	0.000772924	7.87557e-05	0.000565263	0.00458583	0.00122875	3.32657e-05	0.00682075	3.70811e-05	0.000964022	0.0104744	0.999894	0.082248	0.104614	0.00107257	0.999879	0.000360256	0.0352467	0.96126
chr2L	176	8637507	8683763	4.23809e-05	0.000385671	7.26529e-05	2.29613e-05	0.000197522	0.000235961	0.999443	0.999921	0.999929	3.02694e-05	2.99051e-05	0.997715	8.78948e-05	0.00112248	0.000254465	3.08664e-05	0.000149044	7.18845e-05	2.94118e-05	0.999869	0.00870223	5.5861e-05	2.61056e-05	0.000101172	0.0260328	0.00174065	0.0104272	5.62975e-05	0.000408237	5.84031e-05	0.000110807	0.00354146	0.00087034	8.58026e-05	0.00630813	3.07529e-05	0.00167461	0.00871868	0.999913	0.075298	0.0743198	0.000862956	0.999908	8.32011e-05	0.011903	0.927013
chr2L	177	8683764	8738134	2.60823e-05	0.000474973	0.000347794	2.55218e-05	0.000770231	0.000216378	0.999762	0.999904	0.999937	7.23342e-05	2.45414e-05	0.99918	5.562e-05	0.000282153	7.22069e-05	3.13439e-05	0.000121017	8.17263e-05	8.24168e-05	0.999872	0.00473219	0.000208618	2.16113e-05	0.000169395	0.0250392	0.00192074	0.00544506	5.32264e-05	0.000124313	0.000174652	4.79531e-05	0.00331831	0.00140883	0.000452657	0.00944482	6.29733e-05	0.00320064	0.00838228	0.999906	0.0778967	0.0286788	0.00152564	0.999891	3.56007e-05	0.0080584	0.811038
chr2L	178	8738135	8775203	3.80113e-05	9.50601e-05	0.00107161	5.59897e-05	0.000876113	6.87361e-05	0.999829	0.999926	0.999933	0.00034872	3.68524e-05	0.999645	0.000163102	6.04349e-05	3.4446e-05	2.49417e-05	0.000356096	0.000256336	6.56367e-05	0.999841	0.00240703	0.000107691	2.448e-05	0.000595191	0.018262	0.000768684	0.0028327	4.19657e-05	4.24868e-05	0.000376853	6.24021e-05	0.000671759	0.000728658	0.000120148	0.00933829	4.21723e-05	0.00286558	0.0055518	0.999903	0.0729504	0.0222248	0.000922487	0.999898	5.60582e-05	0.00677975	0.422319
chr2L	179	8775204	8820140	0.000139736	5.45949e-05	0.00115189	8.58817e-05	0.000532462	9.02842e-05	0.999794	0.999918	0.99991	0.000118047	6.01462e-05	0.999802	0.000861343	2.97647e-05	4.91597e-05	4.24667e-05	0.0016814	0.000296823	9.26109e-05	0.999754	0.000590649	6.69828e-05	4.92517e-05	0.00024803	0.0188264	0.000853179	0.00185174	0.00010316	5.30384e-05	0.000379834	8.99391e-05	0.000115159	0.00102068	9.33487e-05	0.0106896	4.62532e-05	0.000529842	0.00568115	0.999891	0.0527067	0.0207478	0.00150185	0.999906	0.000145888	0.00151642	0.23833
chr2L	180	8820141	8871184	0.000285841	9.31146e-05	0.000264335	0.000209937	0.000287141	0.000127593	0.999645	0.999918	0.999896	0.00018302	2.69718e-05	0.999822	0.00105822	2.7161e-05	0.000202568	7.63281e-05	0.00307969	7.23016e-05	4.38952e-05	0.99943	0.000272286	4.4529e-05	0.00022327	0.000398684	0.0151372	0.000813274	0.00230208	4.55488e-05	3.77141e-05	0.000644886	0.000300226	3.70996e-05	0.000462072	0.000331035	0.0090383	5.43638e-05	0.00016973	0.0072319	0.999845	0.0423206	0.0235114	0.00206377	0.999917	0.000540023	0.000804624	0.200646
chr2L	181	8871185	8914912	0.000668013	0.000198383	0.00011883	0.000445256	0.00019599	0.00011146	0.999449	0.999923	0.999844	0.000380055	2.28997e-05	0.999895	0.000231956	4.11981e-05	0.000227302	0.000240054	0.00268145	6.69189e-05	9.24408e-05	0.99851	0.000179316	2.41111e-05	0.000141507	0.000182104	0.00792285	0.00222824	0.00122931	7.87779e-05	8.7356e-05	0.000293366	0.00016451	3.41002e-05	0.000153765	6.97743e-05	0.00146033	2.77325e-05	0.000218093	0.00710881	0.999844	0.0296833	0.0220467	0.00151835	0.999932	0.000640382	0.000563994	0.0717046
chr2L	182	8914913	8963902	0.00250362	0.000504852	5.68115e-05	0.00048187	0.000138907	0.0002195	0.998653	0.999915	0.999893	0.000146703	2.80989e-05	0.999918	5.26288e-05	6.73672e-05	0.000617412	7.34643e-05	0.000564077	3.42417e-05	4.45116e-05	0.999476	0.000142944	2.43226e-05	0.00031581	0.000284367	0.00738477	0.00918618	0.00110327	0.000286087	0.000113664	7.2412e-05	0.000220685	9.14437e-05	0.000129653	3.61989e-05	0.000342847	2.75598e-05	0.000864239	0.00773403	0.999704	0.0282585	0.0231836	0.00243955	0.999937	0.00150795	0.000847455	0.0480938
chr2L	183	8963903	9011494	0.00245093	0.000159617	2.76844e-05	0.000611509	0.000368475	0.000251064	0.996054	0.999883	0.999866	0.000268568	3.27123e-05	0.999922	3.25612e-05	4.5627e-05	0.000161994	8.29304e-05	0.00018585	2.36258e-05	3.09109e-05	0.999729	0.000176695	4.06746e-05	0.000707474	0.000186619	0.00311479	0.0114463	0.000312589	9.30945e-05	5.55165e-05	4.86625e-05	0.000705149	0.000158443	4.00846e-05	7.32665e-05	0.000254786	2.44322e-05	0.00101935	0.00566743	0.999212	0.0193876	0.0201063	0.00198579	0.999937	0.00199651	0.000453725	0.0124469
chr2L	184	9011495	9058927	0.000595427	7.61338e-05	3.50841e-05	0.000621614	0.000398861	0.000388514	0.986876	0.999833	0.999893	0.000732553	2.45614e-05	0.99991	3.87696e-05	0.000125119	0.000123288	0.000245643	0.000104336	2.57275e-05	2.68916e-05	0.999821	9.09317e-05	0.000160325	0.000184379	9.61023e-05	0.000565546	0.010545	0.000226117	0.000139667	2.74749e-05	3.57406e-05	0.000269027	0.000101089	4.17957e-05	3.85899e-05	0.000202638	3.28571e-05	0.000428719	0.00682542	0.998165	0.0057228	0.00779691	0.00163666	0.999928	0.00105198	0.000824824	0.0036619
chr2L	185	9058928	9099163	0.000405772	0.00012424	3.66019e-05	0.000209646	0.000154551	0.000753773	0.954461	0.999775	0.999847	0.000660587	3.77722e-05	0.999843	4.94388e-05	0.000528618	0.00022199	7.65756e-05	0.00025383	4.55734e-05	2.79551e-05	0.999774	3.12612e-05	0.000105498	6.77061e-05	7.20419e-05	0.000213962	0.00515354	0.000224151	5.72027e-05	3.51664e-05	9.26317e-05	0.000107026	3.77404e-05	5.59001e-05	8.2461e-05	9.77056e-05	5.05728e-05	0.000243939	0.00705664	0.999229	0.00106391	0.00542032	0.00109492	0.999933	0.000452676	0.000207061	0.00245984
chr2L	186	9099164	9136294	0.000890909	0.000513957	5.90522e-05	8.31185e-05	0.000270596	0.000187659	0.903396	0.99978	0.999891	0.00180756	0.000115133	0.999863	2.81496e-05	0.000840868	6.54133e-05	3.99386e-05	6.92557e-05	0.000119706	3.83404e-05	0.999792	2.70487e-05	4.78073e-05	0.000117174	0.000144502	0.000321047	0.00208575	7.80918e-05	6.49298e-05	4.80543e-05	0.000418544	4.49226e-05	4.71107e-05	0.000136478	9.6794e-05	0.000231569	5.54037e-05	0.000226881	0.00447903	0.999647	0.000433015	0.00593645	0.000182368	0.999921	0.00048582	0.000140553	0.00107369
chr2L	187	9136295	9173758	0.00141759	0.000324902	8.95199e-05	0.0001091	0.000663791	9.38175e-05	0.808006	0.999823	0.999886	0.00211528	5.64196e-05	0.999889	4.48696e-05	0.000261579	8.75257e-05	4.24592e-05	3.39744e-05	4.5156e-05	3.40362e-05	0.999826	2.85277e-05	3.40228e-05	0.000177018	0.000219276	0.00147006	0.000417162	5.77999e-05	4.19702e-05	0.00019502	0.000132687	5.18617e-05	0.000111912	0.000594946	0.000176025	0.000216787	2.72435e-05	0.000489663	0.00432716	0.99973	0.000589985	0.00598339	5.75533e-05	0.999892	0.00158579	0.000143655	0.000191479
chr2L	188	9173759	9223897	0.00196959	0.000426811	0.000152402	4.82737e-05	0.000253545	3.10908e-05	0.587661	0.999788	0.9999	0.00109221	2.95362e-05	0.999907	9.78071e-05	0.000290887	0.000398637	0.000140888	5.4706e-05	2.40597e-05	3.11616e-05	0.999871	6.01581e-05	4.00199e-05	0.000191788	0.000244085	0.00149303	0.000174749	0.00011666	8.96965e-05	8.9999e-05	0.000194429	0.000112154	0.000549053	0.000751182	0.00088441	9.73168e-05	3.36946e-05	0.000104535	0.00236579	0.999679	0.000702328	0.00408856	3.65641e-05	0.999848	0.00425869	0.000427922	6.18809e-05
chr2L	189	9223898	9268888	0.00111087	0.000666635	5.30656e-05	4.47556e-05	0.00039337	2.41633e-05	0.54259	0.999829	0.99991	0.000737649	4.11382e-05	0.999914	9.32792e-05	0.000702849	0.000335798	0.000111151	0.000241964	2.26149e-05	7.59512e-05	0.999895	3.53033e-05	3.57916e-05	9.46819e-05	6.86797e-05	0.002285	0.000248575	0.000187565	9.09997e-05	0.0002143	0.000397583	8.72694e-05	0.000789095	0.00117515	0.000745563	8.56566e-05	3.02283e-05	6.1009e-05	0.00146889	0.999345	0.00225762	0.000850331	8.7428e-05	0.999874	0.00984816	9.57245e-05	3.79407e-05
chr2L	190	9268889	9314403	0.000373236	0.000176705	3.93543e-05	8.66838e-05	0.000458715	2.75791e-05	0.507775	0.999787	0.999895	0.000383154	0.000149098	0.999902	7.16694e-05	0.00297569	0.000417648	4.39708e-05	0.000274842	3.41886e-05	0.000203249	0.99989	3.49959e-05	2.77407e-05	6.39587e-05	8.57347e-05	0.00666513	0.000122131	0.000273427	0.000107167	8.44426e-05	0.00166675	0.000225074	0.000499158	0.000479305	0.000581898	4.72893e-05	2.66902e-05	2.72692e-05	0.000383122	0.998305	0.00240196	0.000267295	0.000156697	0.999827	0.0107707	7.11444e-05	9.18424e-05
chr2L	191	9314404	9353385	9.91504e-05	8.6425e-05	6.2343e-05	0.000266562	0.00086318	2.84283e-05	0.503159	0.999823	0.999907	0.000101754	9.20878e-05	0.999887	0.000175156	0.00854155	0.000224943	7.09574e-05	0.000168572	0.000110354	0.000129907	0.999906	3.89543e-05	5.64053e-05	2.78665e-05	0.000379823	0.0322998	0.000215588	0.000904021	0.000355642	8.50774e-05	0.0067951	0.000162435	9.29319e-05	9.32659e-05	0.000377287	3.69417e-05	5.07717e-05	2.82218e-05	0.000183456	0.996505	0.00558743	0.000235847	0.000333637	0.99983	0.00974975	0.000125237	0.000217241
chr2L	192	9353386	9400448	5.97887e-05	3.16193e-05	6.26944e-05	0.000302805	0.000264849	2.94583e-05	0.493595	0.999852	0.999909	5.22793e-05	0.0002214	0.999781	7.77368e-05	0.0160052	0.000190019	7.55808e-05	0.000214665	0.000101371	3.82999e-05	0.99991	0.000124972	0.000117426	3.00557e-05	0.00133749	0.0398912	5.44139e-05	0.00120145	9.4516e-05	5.7499e-05	0.00876342	0.000188568	3.48061e-05	3.55281e-05	0.000563909	5.57878e-05	3.42244e-05	2.89239e-05	0.000162965	0.993468	0.0135106	0.000100938	0.000243617	0.999831	0.00966686	4.62182e-05	0.000142117
chr2L	193	9400449	9441062	5.48014e-05	3.17362e-05	7.14529e-05	7.32685e-05	7.82108e-05	2.77474e-05	0.50524	0.999891	0.999899	0.000121417	9.57339e-05	0.999598	3.0469e-05	0.0346419	4.62795e-05	7.55152e-05	0.000131027	4.56759e-05	2.35922e-05	0.999909	0.000134608	0.000136316	7.6105e-05	0.00116879	0.0631853	4.84692e-05	0.00425406	3.226e-05	3.49678e-05	0.0101066	9.81551e-05	2.68236e-05	4.30457e-05	0.000269523	0.000171802	8.14966e-05	3.19082e-05	0.000341003	0.986564	0.0654003	5.03602e-05	0.000714352	0.999831	0.00816697	3.17828e-05	0.000325664
chr2L	194	9441063	9490873	4.45186e-05	2.61973e-05	8.3226e-05	6.22736e-05	4.70965e-05	3.44404e-05	0.574938	0.999854	0.999891	3.63065e-05	4.58707e-05	0.999103	3.31627e-05	0.0393577	3.10953e-05	3.74982e-05	6.96869e-05	2.86577e-05	2.6583e-05	0.9999	7.08205e-05	0.000527409	0.000138834	0.00144817	0.112522	9.8415e-05	0.00465479	2.95806e-05	7.77394e-05	0.0197042	7.65862e-05	5.06199e-05	0.000160279	0.000190314	0.000918845	6.46814e-05	9.31788e-05	0.000988894	0.967679	0.0945543	0.000119784	0.000291641	0.999847	0.00533862	7.03151e-05	0.000845299
chr2L	195	9490874	9535905	7.81725e-05	2.31032e-05	3.26417e-05	4.1e-05	2.4278e-05	8.93949e-05	0.594813	0.999864	0.999864	2.59251e-05	5.34165e-05	0.997486	3.45965e-05	0.0386536	2.59134e-05	4.34202e-05	0.000124593	4.71291e-05	4.42086e-05	0.999862	6.38297e-05	0.000137714	9.64965e-05	0.000417162	0.126233	0.000516811	0.00286216	6.76271e-05	5.28946e-05	0.0216772	6.5718e-05	4.46576e-05	0.000352093	0.000126372	0.00388924	5.98845e-05	0.000184155	0.00199809	0.910893	0.104755	0.000373085	0.000256736	0.99987	0.00170813	0.000359087	0.0030132
chr2L	196	9535906	9575483	4.44391e-05	2.55815e-05	3.51749e-05	0.000103854	2.22538e-05	0.000127344	0.597269	0.999801	0.999802	3.356e-05	3.57797e-05	0.993204	9.86382e-05	0.0322975	3.20932e-05	4.72679e-05	0.000636915	2.94878e-05	0.000173565	0.999778	0.000137512	0.000148283	0.000232458	0.00037228	0.204169	0.00324022	0.000468269	0.000276275	0.000161983	0.0279173	0.000167579	0.000146983	0.00188791	0.000393767	0.0158892	0.000142911	0.000879161	0.0094409	0.750876	0.161415	0.000353395	0.000865781	0.999788	0.000860998	0.000448883	0.0135376
chr2L	197	9575484	9615967	0.000112058	5.03806e-05	9.65305e-05	0.000573758	2.72707e-05	0.000149128	0.630973	0.99981	0.999813	3.09063e-05	8.84339e-05	0.986553	6.08365e-05	0.00932164	6.42825e-05	3.49887e-05	0.000261747	5.57919e-05	0.00105025	0.999759	8.14215e-05	0.000187428	0.000428203	0.00100557	0.225741	0.00350507	0.00013742	0.000144576	0.000215945	0.0287515	0.000148332	0.000612037	0.00222881	0.00234615	0.0198489	0.0002148	0.00166675	0.0114539	0.235968	0.176782	0.000420797	0.000658799	0.999773	0.000955315	0.000469918	0.0161162
chr2L	198	9615968	9653357	4.26272e-05	0.000130376	0.000247489	0.000193042	6.29778e-05	0.000538725	0.862223	0.999823	0.999818	6.79694e-05	3.36185e-05	0.969427	3.50735e-05	0.00271126	0.000116563	4.55845e-05	7.29812e-05	0.00015337	0.00136878	0.999778	3.43621e-05	0.000185005	0.00103949	0.00130118	0.234145	0.00308434	0.000114126	0.000140071	6.94009e-05	0.0244523	0.000204934	0.000370729	0.00220275	0.00237562	0.0219586	0.000530462	0.00226343	0.0152146	0.162203	0.182131	0.000414418	0.00144512	0.999767	0.00289047	0.000424266	0.0151509
chr2L	199	9653358	9694406	6.25098e-05	0.000739415	0.000140434	0.000200162	0.000112691	0.00267859	0.935111	0.999891	0.999879	0.000128648	3.61177e-05	0.929874	2.61701e-05	0.00191728	8.57346e-05	3.32367e-05	6.79199e-05	7.259e-05	0.000482372	0.999872	2.32002e-05	0.000188805	0.00114823	0.000382892	0.253933	0.00534218	0.000273449	0.000535347	0.000107446	0.018978	0.000438643	0.000170943	0.00035633	0.00516678	0.0202897	0.00010336	0.00590657	0.024999	0.132799	0.232905	0.00013018	0.00135926	0.999836	0.00300694	9.74307e-05	0.00904957
chr2L	200	9694407	9744602	2.88504e-05	0.000661702	0.000366996	0.000335176	0.00036108	0.00277203	0.971287	0.999902	0.999896	0.000137941	4.63472e-05	0.925439	3.63231e-05	0.00213589	6.47131e-05	3.77316e-05	3.67827e-05	5.49632e-05	0.000169265	0.999892	2.77695e-05	8.06051e-05	0.0014476	0.000286237	0.256542	0.00535691	9.39123e-05	0.00126459	5.74671e-05	0.0061398	0.000127827	5.42973e-05	8.58912e-05	0.00523925	0.0240068	5.62776e-05	0.0236664	0.0593658	0.0273894	0.261197	0.000181046	0.00178559	0.999886	0.00125712	6.95776e-05	0.00722291
chr2L	201	9744603	9787256	3.62018e-05	0.000139196	7.82975e-05	0.000580061	0.00216896	0.000951182	0.988569	0.999911	0.999906	0.000170877	0.000152708	0.92922	2.6702e-05	0.000747385	8.56202e-05	7.52317e-05	3.53419e-05	6.01008e-05	4.3302e-05	0.999911	3.01919e-05	0.000178025	0.00206188	0.000101199	0.26209	0.00946158	3.9253e-05	0.00212337	9.39687e-05	0.000929772	0.000167624	3.16788e-05	6.77096e-05	0.00303046	0.0282812	3.79047e-05	0.0301094	0.106206	0.00928736	0.289737	0.000706119	0.00116306	0.999911	0.000548914	0.000160092	0.00638043
chr2L	202	9787257	9843002	2.38701e-05	8.99871e-05	5.27686e-05	0.000423972	0.00225888	0.000678746	0.994588	0.999918	0.999925	0.000754202	0.000134424	0.964895	2.16717e-05	0.0002693	5.54484e-05	3.64105e-05	5.0549e-05	0.000139811	3.01197e-05	0.999899	7.71473e-05	0.000139325	0.00173016	5.14325e-05	0.255595	0.00978463	6.09112e-05	0.00168683	0.00044547	0.000186371	0.000148356	2.20677e-05	3.57727e-05	0.00226233	0.0445804	8.48084e-05	0.0304726	0.120433	0.00565724	0.296612	0.000688709	0.00105594	0.999911	0.000489745	0.000307778	0.00500546
chr2L	203	9843003	9916959	2.62253e-05	0.000280991	4.61517e-05	0.000627161	0.00198219	0.000388871	0.99674	0.999916	0.99993	0.000384185	4.4973e-05	0.978457	2.09353e-05	8.55201e-05	2.73074e-05	3.82772e-05	2.4809e-05	5.10997e-05	4.39e-05	0.999883	0.000362814	0.000213845	0.00198632	5.21935e-05	0.256077	0.0116121	5.7706e-05	0.00199019	0.00010183	8.16069e-05	0.000457154	2.29639e-05	6.74161e-05	0.000373296	0.133544	3.07159e-05	0.025586	0.140145	0.00546835	0.291634	0.000234074	0.00044459	0.999928	0.000143493	0.000255661	0.00117947
chr2L	204	9916960	9961613	3.11089e-05	0.000482871	0.000154652	0.00120826	0.00133081	0.000156064	0.997168	0.999931	0.999912	0.000176747	5.60232e-05	0.990033	2.48861e-05	3.984e-05	2.97199e-05	2.5757e-05	2.31599e-05	8.68529e-05	5.77749e-05	0.99985	0.00229275	8.78146e-05	0.00307752	9.18925e-05	0.246964	0.0103334	8.36045e-05	0.00210102	3.39201e-05	0.000121688	0.0012563	2.25891e-05	9.84821e-05	0.000112171	0.241236	2.88489e-05	0.00748239	0.152724	0.00878118	0.26531	0.00014712	0.000101107	0.999933	7.37026e-05	0.00034367	0.000405069
chr2L	205	9961614	10013802	3.89957e-05	0.00221912	6.2052e-05	0.000674862	0.000285735	6.72828e-05	0.999034	0.999927	0.999912	0.000188589	0.00022139	0.996654	4.80745e-05	6.57733e-05	3.02932e-05	4.08905e-05	3.73641e-05	6.26687e-05	2.82486e-05	0.999668	0.00331695	3.31019e-05	0.00250958	0.000196854	0.256985	0.00956862	0.000132469	0.00230238	2.73858e-05	0.000104839	0.000986046	3.00977e-05	0.000248697	0.000156964	0.272987	2.223e-05	0.00494604	0.160223	0.011937	0.169788	0.000227044	3.24739e-05	0.999925	6.64575e-05	0.000618643	0.000482641
chr2L	206	10013803	10053011	3.37756e-05	0.0034538	0.000118894	0.00016772	6.13306e-05	5.60922e-05	0.999618	0.999906	0.99991	4.67827e-05	0.000530546	0.998626	3.69409e-05	7.43991e-05	4.91999e-05	0.000102547	6.44575e-05	0.000187509	3.6885e-05	0.999066	0.00265	2.23648e-05	0.00370291	0.000552182	0.276089	0.0046711	0.00020197	0.00489495	2.78804e-05	7.95471e-05	0.00206124	8.86688e-05	0.000198677	0.000138075	0.280018	2.18025e-05	0.00465464	0.158561	0.0186242	0.156932	0.000346519	2.51042e-05	0.999885	0.0002501	0.000601827	0.0016509
chr2L	207	10053012	10092454	4.71867e-05	0.00313105	0.000142683	4.65528e-05	3.60791e-05	2.53495e-05	0.999759	0.999889	0.999904	3.30203e-05	0.00111368	0.999147	3.59199e-05	4.33314e-05	0.000210269	0.00016278	6.04247e-05	0.000876377	4.48548e-05	0.997157	0.00278403	2.35925e-05	0.0115025	0.00156901	0.278526	0.00369152	0.000969707	0.0234092	2.65744e-05	8.96064e-05	0.00475613	0.000478597	0.000615776	0.000282334	0.311364	3.0582e-05	0.00613721	0.173487	0.0374414	0.161048	0.000998669	3.70637e-05	0.999805	0.00151984	0.00108856	0.00355244
chr2L	208	10092455	10133939	0.000127937	0.00367237	3.90373e-05	3.99037e-05	3.05379e-05	2.18381e-05	0.999785	0.999852	0.999898	3.54522e-05	0.000631154	0.999501	3.13133e-05	3.01587e-05	0.000264983	5.37904e-05	6.08677e-05	0.000637043	5.38105e-05	0.992094	0.00629391	3.27369e-05	0.0131293	0.00137384	0.270353	0.00525799	0.00121087	0.0283157	3.95218e-05	0.000193757	0.00624844	9.13662e-05	0.000284852	0.000226602	0.323693	8.02776e-05	0.00578414	0.175919	0.0426974	0.15506	0.000895826	3.15377e-05	0.999773	0.00210133	0.0010862	0.00373306
chr2L	209	10133940	10186748	0.000133272	0.00237283	2.81155e-05	2.32557e-05	7.49031e-05	2.76233e-05	0.999761	0.999824	0.999844	3.29574e-05	0.000846482	0.999782	6.00977e-05	2.37197e-05	0.000222903	4.75306e-05	0.000183735	0.000200988	3.81986e-05	0.974769	0.00744488	9.89299e-05	0.0116205	0.00238552	0.234879	0.0166112	0.000277073	0.028427	4.12339e-05	0.000543978	0.00547059	3.72387e-05	0.000522986	7.16131e-05	0.323343	0.000138118	0.00453441	0.167956	0.0501071	0.130834	0.000174035	7.48056e-05	0.999778	0.00283355	0.00125129	0.00234731
chr2L	210	10186749	10227539	5.45047e-05	0.000558684	3.75243e-05	2.2914e-05	4.91566e-05	2.43025e-05	0.999798	0.999878	0.999877	2.86057e-05	0.00212387	0.999837	0.000274627	3.03362e-05	0.000146811	8.06237e-05	0.0002209	0.000229391	5.56443e-05	0.919024	0.00623454	0.000254805	0.00426655	0.00347027	0.107761	0.0191974	6.02428e-05	0.0269646	3.56498e-05	0.000113691	0.000939029	5.87292e-05	0.00144483	0.000108616	0.311424	0.00017683	0.00362331	0.135813	0.051499	0.0556162	4.88714e-05	0.000156038	0.999847	0.00753007	0.000794655	0.000778993
chr2L	211	10227540	10276847	2.76192e-05	0.000256743	7.20234e-05	3.20066e-05	0.00014216	4.22552e-05	0.999681	0.999904	0.999886	3.58997e-05	0.00212149	0.999825	9.265e-05	6.81827e-05	0.000102786	4.19087e-05	5.76359e-05	0.000101494	4.00837e-05	0.909556	0.00580596	0.000890944	0.00347971	0.00488956	0.0765927	0.0315385	3.5776e-05	0.0246695	9.51687e-05	7.82206e-05	0.000287521	4.09139e-05	0.00474727	9.52661e-05	0.309928	5.20735e-05	0.00350814	0.0873269	0.0481907	0.0199811	5.17079e-05	0.000350312	0.999831	0.00984518	0.000624096	0.000231553
chr2L	212	10276848	10325477	3.60806e-05	0.000110459	6.43115e-05	4.75464e-05	0.00021575	3.05558e-05	0.999187	0.999916	0.999873	2.27488e-05	0.000368042	0.999665	0.000138204	5.95427e-05	7.52392e-05	4.84815e-05	5.13345e-05	0.000177499	6.34177e-05	0.913423	0.00663079	0.00144966	0.00528488	0.00418473	0.0211387	0.0380916	3.69284e-05	0.0136734	5.99823e-05	4.43671e-05	0.00020113	3.35644e-05	0.00517109	6.44895e-05	0.33573	3.17951e-05	0.00356458	0.0593261	0.0369155	0.00791214	0.000132278	0.00138066	0.999797	0.00952373	0.00092345	0.000100819
chr2L	213	10325478	10373021	2.41632e-05	0.000186861	0.000185806	4.41183e-05	0.000238017	6.26116e-05	0.99822	0.99991	0.999863	2.33291e-05	8.95604e-05	0.99934	0.000111352	8.29672e-05	8.09864e-05	9.90413e-05	6.05128e-05	0.000709233	3.42043e-05	0.950925	0.00502135	0.000776277	0.0158455	0.00372406	0.00748039	0.0551533	6.00235e-05	0.00729398	0.000178433	9.73047e-05	0.000595578	8.22397e-05	0.00480793	2.90853e-05	0.386138	6.40586e-05	0.0071414	0.0314744	0.0328902	0.00304878	0.000242152	0.00179158	0.999849	0.00650178	0.00141983	8.60156e-05
chr2L	214	10373022	10423813	3.26222e-05	0.000707321	0.0010944	0.000149315	0.000166529	7.32745e-05	0.995258	0.999912	0.999854	4.06002e-05	8.10623e-05	0.998845	0.000299661	7.85391e-05	5.41099e-05	0.000281394	4.4046e-05	0.000489207	3.75036e-05	0.982709	0.00215305	0.000330704	0.0301334	0.00171053	0.0057753	0.059075	6.93389e-05	0.00683281	0.000133459	6.31288e-05	0.000184341	4.77325e-05	0.00618044	3.12999e-05	0.401459	0.000226976	0.00877737	0.0280935	0.0364605	0.00229608	0.000668719	0.00241129	0.999816	0.00450213	0.00308528	0.000321341
chr2L	215	10423814	10463921	2.80561e-05	0.00033368	0.00130641	5.33589e-05	0.000287538	6.39014e-05	0.989107	0.999913	0.999913	2.47371e-05	0.000114958	0.997852	8.29592e-05	0.000306336	2.64924e-05	0.00101287	6.97745e-05	0.000669981	2.44731e-05	0.992709	0.000415542	0.000213109	0.0883512	0.000737298	0.00535674	0.0569366	0.000209812	0.00305156	0.000133679	0.000104728	0.000154424	5.32007e-05	0.00539426	4.43465e-05	0.402539	0.000373602	0.00799961	0.0137098	0.0346865	0.000739362	0.000193981	0.00264501	0.999836	0.00298932	0.00285543	0.000288944
chr2L	216	10463922	10500130	2.24457e-05	0.000109995	0.000891899	4.2996e-05	6.4869e-05	4.65251e-05	0.970927	0.999918	0.999919	2.21545e-05	0.000395933	0.995854	5.1259e-05	0.000396814	2.52647e-05	0.00197665	0.000119364	0.000343941	2.33889e-05	0.996367	0.000189455	0.000176828	0.127083	0.000717552	0.00231228	0.0477205	9.66007e-05	0.00123998	0.000337938	0.000281919	0.00051395	3.32069e-05	0.00158889	0.00013098	0.39011	0.000158119	0.0029739	0.00306875	0.0252099	0.000190616	7.26676e-05	0.00109742	0.999874	0.00298941	0.000562573	0.000745114
chr2L	217	10500131	10534838	2.47869e-05	8.58786e-05	0.000802629	2.99798e-05	3.52108e-05	3.48206e-05	0.913119	0.999903	0.999903	2.53415e-05	0.00236628	0.990062	3.62327e-05	0.000116684	2.27014e-05	0.00153839	3.70421e-05	0.000154626	3.47867e-05	0.997657	0.000255326	0.000157313	0.139147	0.000255782	0.000474083	0.0225196	0.000129449	0.000601847	0.0001249	5.98883e-05	0.000217237	4.16938e-05	0.000981261	8.62957e-05	0.382059	0.000106791	0.000540199	0.000877686	0.00374199	8.62823e-05	0.000131565	0.00118278	0.999853	0.00259663	0.000143184	0.000756531
chr2L	218	10534839	10575623	5.04572e-05	0.000243098	0.00161396	5.7225e-05	2.33756e-05	3.80105e-05	0.786762	0.99982	0.99982	5.56631e-05	0.00259627	0.972668	5.99817e-05	0.000148126	3.28391e-05	0.000725754	2.99578e-05	0.000326951	8.37833e-05	0.998564	0.000439237	0.000242485	0.156053	0.000235965	0.000258736	0.0140747	0.000462118	0.000526944	0.00021439	2.8044e-05	0.000261391	9.7375e-05	0.0013798	0.000184	0.388867	0.000105685	0.000202557	0.000524316	0.000565473	0.000135719	0.00063469	0.00330694	0.999838	0.00447295	5.65073e-05	0.00220236
chr2L	219	10575624	10624787	4.61976e-05	0.00120827	0.00331227	0.000117708	2.31991e-05	0.000118977	0.587301	0.999816	0.999814	6.56368e-05	0.00133074	0.945308	2.70526e-05	5.31844e-05	7.27085e-05	0.000180576	5.80259e-05	0.000299652	5.0747e-05	0.999182	0.000175028	0.00044996	0.191536	0.000436093	0.000542712	0.0132461	0.000930858	0.000693392	0.000103323	3.46515e-05	0.000356342	9.54913e-05	0.000973119	0.000594394	0.400153	3.90929e-05	8.21982e-05	0.00011659	0.000108611	5.79613e-05	0.000941544	0.0033511	0.999813	0.00421732	0.000103446	0.00204987
chr2L	220	10624788	10669526	0.000158589	0.000954527	0.00841289	6.5212e-05	3.38215e-05	6.50604e-05	0.151071	0.999888	0.999885	6.98923e-05	0.00160891	0.901553	2.35036e-05	7.65628e-05	4.03533e-05	5.27624e-05	2.69471e-05	0.000262799	8.65414e-05	0.999644	6.25854e-05	0.000568207	0.336363	0.000713712	0.000940656	0.012592	0.000371469	0.00124219	0.000148742	4.47746e-05	0.00123117	3.50409e-05	0.000621015	0.00014343	0.470825	5.11405e-05	0.000101025	5.29939e-05	5.68333e-05	0.000108786	0.000546475	0.00248435	0.999864	0.00247145	0.000354519	0.000527917
chr2L	221	10669527	10711861	9.62503e-05	0.000172436	0.0191422	3.4234e-05	7.81091e-05	2.90992e-05	0.0608249	0.999878	0.999879	4.99633e-05	0.00169329	0.896537	3.7193e-05	4.05827e-05	4.82313e-05	6.2783e-05	2.53577e-05	0.00046648	9.63122e-05	0.999733	3.87108e-05	0.000400833	0.418282	0.000149614	0.00029722	0.0124551	0.000113657	0.00187577	0.000228144	3.03509e-05	0.00279828	3.8746e-05	0.000384967	4.39749e-05	0.497365	0.000115968	0.000296791	4.58637e-05	9.04952e-05	0.000118219	0.000440668	0.000760788	0.999871	0.00109836	0.00018207	0.000296709
chr2L	222	10711862	10764780	0.000130341	5.82632e-05	0.0336795	4.71459e-05	0.000171949	3.1728e-05	0.0455581	0.999885	0.999891	4.27352e-05	0.000263428	0.905239	3.37851e-05	2.72012e-05	6.49269e-05	8.19116e-05	5.02726e-05	0.000215291	5.41715e-05	0.999839	8.25327e-05	9.91597e-05	0.441947	0.000101735	0.000338459	0.018986	0.000100675	0.00113938	0.000862342	5.22071e-05	0.00272444	7.05228e-05	0.000434539	3.95559e-05	0.502541	0.000121888	0.000705264	0.00015277	0.000142284	0.000465089	0.000442095	0.000579253	0.999884	0.000226141	0.000151966	0.000335643
chr2L	223	10764781	10819440	8.815e-05	7.98123e-05	0.0371598	6.73306e-05	0.000708565	7.05434e-05	0.0323152	0.999827	0.999834	7.44984e-05	5.97571e-05	0.904831	9.52251e-05	3.72406e-05	6.24676e-05	3.07216e-05	6.24307e-05	0.000383873	3.63781e-05	0.999828	0.000136094	7.59373e-05	0.445242	4.66323e-05	0.000722363	0.0198204	7.52173e-05	0.000500772	0.000541477	0.000149958	0.00146833	7.98002e-05	0.000101225	0.000116575	0.500018	0.000314003	0.000680532	0.000135076	0.000400811	0.000177737	0.000346612	0.000711637	0.999862	0.000140245	0.000541162	0.000481344
chr2L	224	10819441	10868701	0.000156357	0.000180895	0.0354771	4.20319e-05	0.0012819	3.51346e-05	0.0121092	0.99984	0.99984	0.000102299	4.17803e-05	0.895849	3.45092e-05	0.000131506	2.67982e-05	3.11708e-05	8.32733e-05	0.000479037	4.5638e-05	0.999832	0.000159425	0.000115859	0.448638	9.92528e-05	0.00125974	0.0251192	5.89761e-05	0.000239369	0.000196439	8.68181e-05	0.00177009	0.000131517	8.38899e-05	0.00067438	0.48072	0.00179101	0.000218557	0.000138015	0.000833441	7.10869e-05	0.000560152	0.000812811	0.999846	0.000407348	0.00083827	0.000566488
chr2L	225	10868702	10922736	0.000161814	0.000592644	0.0258878	0.00011018	0.000678077	6.00296e-05	0.00249251	0.999874	0.999867	4.60939e-05	6.77881e-05	0.865551	4.00645e-05	0.00058641	2.49e-05	4.15524e-05	3.47829e-05	0.000187706	3.54442e-05	0.999873	0.000684137	0.000118822	0.443937	9.54912e-05	0.00457498	0.0250903	7.35075e-05	6.02535e-05	9.66889e-05	4.00628e-05	0.00240055	0.000107726	0.000308573	0.000347299	0.411666	0.00173324	0.000288569	0.000560262	0.000274044	0.000137444	0.00029483	0.000212292	0.999808	0.0010124	0.000157045	0.000540455
chr2L	226	10922737	10975824	0.000150583	0.00136729	0.0224923	4.07139e-05	0.000384862	0.000219358	0.00049973	0.99984	0.999837	4.85194e-05	6.71343e-05	0.800036	0.000140048	0.000173868	4.16674e-05	4.51621e-05	3.43146e-05	0.000265164	3.10518e-05	0.999841	0.0012403	0.000125142	0.417226	0.000282718	0.00772876	0.0196822	0.000116141	5.14036e-05	9.92354e-05	6.57414e-05	0.0039959	0.000103401	0.00138377	0.00057128	0.232284	0.000454225	0.000499116	0.00118517	0.000258873	0.000648065	0.000248256	0.000135662	0.999772	0.00222959	6.14122e-05	0.000654142
chr2L	227	10975825	11037950	6.36473e-05	0.00157939	0.0167226	6.06388e-05	0.000216918	5.39235e-05	0.000244188	0.999893	0.999893	9.41986e-05	0.000207244	0.652022	0.000111707	6.77263e-05	3.07967e-05	2.84977e-05	5.45895e-05	8.21428e-05	6.67165e-05	0.999894	0.00145578	0.000484047	0.416962	0.000128726	0.00798807	0.0203334	7.53121e-05	0.000159576	8.72782e-05	4.16045e-05	0.00356735	5.3405e-05	0.00137702	0.000103324	0.192959	0.000136334	0.000323515	0.0010228	0.000496707	0.000962522	0.000426564	4.47277e-05	0.999799	0.011095	0.000112634	0.00234515
chr2L	228	11037951	11094575	2.80655e-05	0.00202706	0.0142927	5.52114e-05	0.000299182	4.33807e-05	0.000280436	0.999893	0.999892	0.000349343	9.39752e-05	0.134402	3.87853e-05	0.000127405	5.08035e-05	3.38302e-05	2.96507e-05	5.90151e-05	0.000123299	0.999897	0.00030684	0.000127024	0.401098	9.26872e-05	0.00575115	0.0167297	6.49447e-05	0.000211363	0.000331614	6.08911e-05	0.00162809	2.7461e-05	0.000477439	3.55005e-05	0.0720795	4.76236e-05	7.53097e-05	0.000196094	0.000167912	0.000569802	0.000876185	5.39687e-05	0.999847	0.0425032	0.000444201	0.0111621
chr2L	229	11094576	11160780	2.15334e-05	0.000996722	0.0126455	0.000169967	0.000117628	3.1058e-05	0.000116715	0.999856	0.999873	0.001486	0.000139176	0.0389592	4.89067e-05	0.000160648	0.000152295	0.000107098	4.91018e-05	4.29043e-05	4.90096e-05	0.999889	0.0001281	3.81182e-05	0.340967	7.49514e-05	0.00334476	0.00313707	0.000137204	0.000748862	0.000221184	0.000162078	0.00155984	2.68381e-05	0.000434133	3.41395e-05	0.0549842	2.92745e-05	6.42676e-05	9.43344e-05	5.87651e-05	0.0010428	0.000321579	2.7812e-05	0.999844	0.261363	0.00088502	0.014154
chr2L	230	11160781	11202346	2.20278e-05	0.000418605	0.00493551	8.37723e-05	0.000158598	3.9445e-05	0.00016974	0.999812	0.999835	0.00197031	0.000647101	0.0249923	2.6178e-05	0.000600635	5.26629e-05	0.000132418	8.14685e-05	0.000101639	2.54299e-05	0.999851	7.49188e-05	3.51012e-05	0.159234	0.000268188	0.000767604	0.000977673	0.000321236	0.000342336	0.000406408	0.00093415	0.000772813	3.10953e-05	0.000320954	8.62595e-05	0.0132389	5.3933e-05	0.000213147	0.000221947	9.90667e-05	0.00180021	0.000428476	3.77451e-05	0.999817	0.560285	0.00178637	0.0169913
chr2L	231	11202347	11284772	3.20549e-05	0.000305401	0.00284052	4.81329e-05	0.000731838	5.43451e-05	6.47475e-05	0.999868	0.999894	0.00343483	0.000262185	0.00375117	2.88222e-05	0.000170198	3.04774e-05	0.000178161	8.48763e-05	0.000552405	2.41933e-05	0.999913	0.000122504	3.66517e-05	0.0572658	0.00012358	0.000477431	0.000164147	9.29557e-05	9.99901e-05	0.000153011	0.00244501	0.000249849	9.0052e-05	0.000212762	0.000468963	0.00557136	7.69888e-05	0.000161503	9.45203e-05	0.000216155	0.00636113	0.00046428	7.35979e-05	0.999892	0.812617	0.00333594	0.0299833
chr2L	232	11284773	11333801	8.99267e-05	0.000770219	0.000570863	7.42758e-05	0.00461981	3.42468e-05	3.76829e-05	0.999863	0.999876	0.00507067	0.000178943	0.000706643	3.31087e-05	0.000130872	4.50743e-05	0.000104466	3.74096e-05	0.000160843	2.70466e-05	0.999923	3.63499e-05	0.00011732	0.0167507	0.000245656	0.000352215	5.30179e-05	0.000124754	7.77082e-05	5.00433e-05	0.00315657	9.71828e-05	0.000380929	0.000217835	0.000288825	0.00320739	0.000261068	0.000298622	4.21614e-05	0.000895878	0.0107759	0.000637446	0.000147802	0.999926	0.886443	0.00597285	0.0353951
chr2L	233	11333802	11384505	0.000102748	0.000315655	0.000158775	0.000109596	0.00888221	7.78483e-05	2.43446e-05	0.999859	0.999869	0.00457278	5.15544e-05	0.00014198	3.60069e-05	0.000240602	6.22127e-05	3.38126e-05	2.42227e-05	0.000101256	2.50516e-05	0.999909	2.99837e-05	0.000267127	0.00676457	0.000349135	0.000453504	3.16921e-05	0.000167335	6.76798e-05	6.50531e-05	0.00410334	0.000127383	0.00023774	0.000113557	0.000116802	0.000672029	0.000109274	0.000235858	6.95351e-05	0.00270687	0.011129	0.000184633	0.000762467	0.999931	0.908156	0.00844285	0.076299
chr2L	234	11384506	11431627	4.71965e-05	9.96126e-05	7.10249e-05	0.000103017	0.00941921	0.000164864	2.24278e-05	0.999854	0.999864	0.000912555	4.01237e-05	8.78805e-05	3.5536e-05	0.00047598	0.000273794	2.94385e-05	2.19276e-05	0.000308369	2.08935e-05	0.999891	4.04068e-05	0.000298652	0.00545369	9.33801e-05	9.3668e-05	3.37495e-05	0.00015079	0.000195691	9.37137e-05	0.00378539	7.99089e-05	8.07521e-05	9.86053e-05	0.000164158	0.00030273	0.000178989	0.000631596	3.07402e-05	0.00260822	0.0086122	0.000212692	0.000903186	0.999925	0.917208	0.00800313	0.0991583
chr2L	235	11431628	11479521	3.3718e-05	8.20364e-05	0.000156351	5.06863e-05	0.00816781	0.000194868	3.19023e-05	0.99981	0.999822	0.000243713	6.79103e-05	4.94864e-05	0.000107309	0.000152394	0.000628982	5.83249e-05	2.85588e-05	0.000422581	2.12201e-05	0.999823	0.000109161	0.000235671	0.000999761	9.45637e-05	5.44576e-05	0.000100987	0.000263921	0.000359782	6.79648e-05	0.000758862	0.000172758	0.000129745	0.000360187	0.000258586	0.000530224	0.000129408	0.000174622	4.18635e-05	0.000478371	0.00734079	0.000698859	0.00103491	0.999918	0.917933	0.00932209	0.104768
chr2L	236	11479522	11523594	6.99879e-05	0.000217208	0.000499065	6.84697e-05	0.00181181	0.000177076	5.51779e-05	0.999828	0.999846	6.87974e-05	9.52581e-05	0.000122896	4.06002e-05	4.09428e-05	0.000280873	2.84324e-05	6.64861e-05	0.000438103	2.78601e-05	0.99982	0.000417387	0.00015492	0.000174219	7.682e-05	0.000134435	0.000261806	0.00011734	9.81739e-05	0.000227346	0.000206969	0.000339084	4.69756e-05	0.000195952	0.000603459	0.000631507	0.000378322	0.000127879	4.74297e-05	0.000114622	0.00692426	0.000988895	0.000852698	0.99989	0.916738	0.0151687	0.101759
chr2L	237	11523595	11588337	0.000243377	0.000992666	9.1844e-05	6.01343e-05	0.000403465	0.000649267	3.40819e-05	0.99985	0.999859	5.09865e-05	0.000107943	6.24531e-05	3.22218e-05	3.11344e-05	5.84141e-05	3.83806e-05	5.59047e-05	0.00017502	6.26434e-05	0.999816	0.000279971	0.000141347	6.68055e-05	0.000150306	0.000142201	0.000507919	8.01261e-05	0.000119126	0.000319179	0.000112217	0.000656649	4.32375e-05	8.19113e-05	0.000536807	0.000689851	0.00201807	0.000426857	0.000117884	8.27109e-05	0.00723471	0.00289242	0.00118507	0.999843	0.909964	0.0555905	0.109063
chr2L	238	11588338	11638393	8.55437e-05	0.00220017	3.20074e-05	0.000139353	0.000112688	0.000657247	5.59814e-05	0.999853	0.99987	0.000161121	3.39721e-05	0.000101503	3.04466e-05	7.20992e-05	2.86746e-05	0.000138982	0.000105824	0.000107208	4.40895e-05	0.999781	0.000451635	0.000501125	5.38279e-05	0.000123078	8.01405e-05	0.00126617	0.000261193	0.000209168	0.0011321	0.000108146	0.000258846	8.93957e-05	5.35933e-05	0.000421576	0.0012659	0.00554728	0.00108954	0.000448718	0.000200052	0.00634753	0.0121936	0.00417748	0.999777	0.892263	0.11068	0.167336
chr2L	239	11638394	11689711	6.89312e-05	0.00200284	3.04649e-05	5.00942e-05	0.000139444	0.000131359	0.000252216	0.999799	0.999808	0.000564907	2.32519e-05	0.000333453	5.89139e-05	3.40572e-05	2.29317e-05	0.000704487	0.000151587	0.000220656	2.57303e-05	0.999787	0.000346372	0.000210142	3.44166e-05	6.5923e-05	0.000207394	0.000836161	0.00153459	0.000271763	0.00241558	0.000226003	0.000217004	0.000433528	4.61111e-05	0.000854942	0.00194778	0.007613	0.00140837	0.00281188	0.00112706	0.00739111	0.0571556	0.00488664	0.99972	0.840656	0.492669	0.374547
chr2L	240	11689712	11754181	2.87272e-05	0.00265135	4.77353e-05	8.24695e-05	4.07726e-05	7.17218e-05	0.000451064	0.999827	0.99983	0.000288166	2.35735e-05	0.000211005	0.000124841	4.00086e-05	3.09187e-05	0.000370509	0.000719264	7.91563e-05	2.96944e-05	0.999767	0.000757799	0.000314445	7.83853e-05	0.000116249	0.00107183	0.00131182	0.00840379	0.00117207	0.00510574	0.000867071	0.00030987	0.000393646	0.000153213	0.00109246	0.00469302	0.0069995	0.00223284	0.00675657	0.000882287	0.010124	0.0693801	0.00481139	0.99971	0.779583	0.605496	0.435321
chr2L	241	11754182	11825532	3.06526e-05	0.00290486	0.000201028	0.000107894	3.81555e-05	9.23622e-05	0.000560043	0.999731	0.999731	0.000230265	4.19417e-05	0.0001215	5.74399e-05	0.000141456	4.89184e-05	0.000114505	0.00470841	2.91787e-05	2.15021e-05	0.999752	0.000221151	6.74847e-05	0.000172265	0.000401614	0.000993812	0.00115471	0.0106503	0.00109585	0.00762848	0.000496741	0.000865343	7.54323e-05	5.91996e-05	0.00134893	0.0080718	0.00847109	0.00205237	0.0337608	0.000778745	0.00998977	0.0713602	0.00289921	0.999697	0.568663	0.637614	0.451663
chr2L	242	11825533	11866102	8.47456e-05	0.00151717	0.000101525	3.6549e-05	6.88837e-05	5.7592e-05	0.000890046	0.999697	0.999697	7.01461e-05	0.000162858	0.000132371	2.53766e-05	0.000494298	5.08016e-05	0.000103612	0.00784885	2.50631e-05	2.08932e-05	0.999773	8.93695e-05	3.76032e-05	0.000106519	8.36488e-05	0.000836662	0.00257335	0.00985262	0.000516666	0.00728781	0.000392198	0.000524269	3.18814e-05	7.61702e-05	0.000324368	0.00982799	0.0075884	0.00366162	0.0803048	0.00047839	0.010782	0.068001	0.00247296	0.999725	0.318795	0.644717	0.451909
chr2L	243	11866103	11917474	3.7804e-05	0.00116466	4.19911e-05	3.08144e-05	0.000127859	2.91461e-05	0.000187051	0.999704	0.999704	4.17742e-05	0.000217782	0.000117052	2.08659e-05	0.00118187	6.68394e-05	0.000122115	0.00782349	4.10807e-05	2.0759e-05	0.999857	0.000122035	8.36798e-05	7.79271e-05	4.67845e-05	0.00184578	0.00494944	0.011551	0.000366853	0.00371902	8.89477e-05	0.000449443	4.31866e-05	0.000103849	0.000215262	0.0162665	0.00780303	0.003359	0.0929946	0.000192926	0.00875065	0.0521045	0.00366329	0.999811	0.282154	0.696202	0.438116
chr2L	244	11917475	11963810	4.8329e-05	0.0009195	5.471e-05	3.39904e-05	0.000512777	2.62275e-05	5.66873e-05	0.999755	0.999755	7.00047e-05	0.000302168	0.000189642	2.08686e-05	0.000803216	5.45811e-05	0.000516467	0.00480939	8.17939e-05	2.45944e-05	0.999876	0.000416244	0.00010186	0.000141358	0.000104579	0.00220866	0.0090127	0.0101385	0.000187214	0.000627929	7.3596e-05	0.000262495	2.67397e-05	0.000483451	0.000603925	0.0199491	0.00591391	0.00535893	0.120598	0.000256888	0.0106718	0.0329683	0.00385298	0.999806	0.273322	0.709638	0.3872
chr2L	245	11963811	12051974	2.4995e-05	0.00168807	0.000176429	3.84652e-05	0.000109788	3.60283e-05	4.26022e-05	0.99986	0.99986	0.000123088	0.000293201	6.14732e-05	2.45846e-05	0.00151203	8.56439e-05	9.41831e-05	0.00163262	0.000116038	4.11803e-05	0.999897	0.000863982	3.62538e-05	0.000179248	0.000562389	0.00109119	0.0290658	0.00346654	0.000190306	0.000134165	0.000190694	0.000111836	3.76606e-05	0.000745348	0.00012446	0.025133	0.00198735	0.00524423	0.128685	0.000165167	0.0208232	0.0299946	0.00190875	0.999874	0.267972	0.728989	0.207652
chr2L	246	12051975	12104220	2.2157e-05	0.00623241	0.000142193	0.000124409	8.01528e-05	4.27916e-05	5.43034e-05	0.99987	0.99987	0.000158535	8.44823e-05	4.59131e-05	5.17917e-05	0.000979281	8.93226e-05	3.77807e-05	0.00137147	0.000153415	2.90809e-05	0.999881	0.000324826	2.70714e-05	0.000797244	0.000175914	0.000469852	0.0713496	0.000745885	7.82975e-05	9.76741e-05	0.000300999	6.63137e-05	3.25853e-05	0.000146233	8.13217e-05	0.0255349	0.00036734	0.00636713	0.130134	0.000464855	0.0309011	0.0347211	0.00213268	0.999896	0.273362	0.736199	0.163637
chr2L	247	12104221	12142395	3.01961e-05	0.00705772	4.20738e-05	0.000469766	0.000120865	9.09669e-05	4.22241e-05	0.999835	0.999834	0.000234093	5.93644e-05	3.45448e-05	7.3499e-05	0.000391854	0.000183977	2.93967e-05	0.000916438	6.55385e-05	5.85178e-05	0.999844	0.000247705	4.58898e-05	0.000936832	0.000131542	0.000420972	0.144359	0.00026177	4.68749e-05	0.000243734	0.000972104	0.000129391	8.66356e-05	8.30774e-05	0.000182398	0.021049	0.0001642	0.012089	0.122048	0.000307391	0.102341	0.0433736	0.00295923	0.999854	0.295766	0.732021	0.120001
chr2L	248	12142396	12175232	2.77075e-05	0.00537817	4.22181e-05	0.000781982	0.000485248	7.60091e-05	5.4904e-05	0.999885	0.999883	5.24777e-05	6.65176e-05	2.64753e-05	0.000162172	7.42162e-05	7.78074e-05	5.91802e-05	0.000492555	3.18027e-05	7.23794e-05	0.999905	0.000202131	4.6068e-05	0.000187635	6.48055e-05	0.000485314	0.166751	0.000176918	5.3055e-05	0.000387886	0.000577713	6.04253e-05	4.07996e-05	3.23065e-05	8.26348e-05	0.00518631	4.17169e-05	0.0130574	0.1266	7.24332e-05	0.599476	0.0446411	0.00231514	0.999903	0.300766	0.708823	0.102835
chr2L	249	12175233	12211641	2.31576e-05	0.00682765	8.93113e-05	0.000150377	0.00299677	0.000124349	6.26142e-05	0.999915	0.999915	2.4996e-05	4.50705e-05	4.93427e-05	0.000180221	2.90484e-05	4.97637e-05	0.000128037	0.000181211	2.33798e-05	0.000147862	0.999919	0.000173875	0.000105836	6.28784e-05	0.000103467	0.00172156	0.172496	4.74724e-05	7.92104e-05	9.59432e-05	0.000565833	5.20222e-05	8.2546e-05	2.85777e-05	0.000103137	0.00252468	2.64497e-05	0.0111425	0.136325	6.18215e-05	0.765443	0.0407386	0.00205707	0.999901	0.35412	0.647072	0.101633
chr2L	250	12211642	12261576	3.34432e-05	0.00612312	7.18977e-05	6.49085e-05	0.00913267	3.94465e-05	0.000111088	0.999911	0.99991	2.1971e-05	2.62778e-05	2.92285e-05	0.000288909	2.81108e-05	3.49156e-05	0.000120513	4.53242e-05	2.64874e-05	5.59528e-05	0.999911	0.000146387	7.69581e-05	5.18593e-05	0.000367262	0.00190052	0.167812	4.39279e-05	7.07861e-05	9.7038e-05	0.000721249	0.000181022	0.000345041	6.51481e-05	8.74514e-05	0.00110261	4.17449e-05	0.0122787	0.138736	2.8733e-05	0.841245	0.0339967	0.000629805	0.999868	0.703816	0.486699	0.0911208
chr2L	251	12261577	12305563	9.77606e-05	0.00187986	0.000135548	8.74968e-05	0.0103581	2.56867e-05	0.000549831	0.9999	0.999899	2.80704e-05	3.66437e-05	3.41061e-05	0.000253686	6.58016e-05	2.47293e-05	5.6854e-05	2.75135e-05	3.32054e-05	0.00010314	0.999897	0.000103564	0.000154603	7.78183e-05	0.00181762	0.000752881	0.144203	0.00012193	0.000257337	0.000160759	0.000452814	5.99055e-05	0.000102463	7.2391e-05	0.000203566	0.000438481	2.95439e-05	0.0140449	0.131748	2.67791e-05	0.86243	0.0233143	0.000218266	0.999872	0.863723	0.447735	0.0522081
chr2L	252	12305564	12353399	0.000554919	0.000418762	0.000487883	8.70358e-05	0.00883478	3.90797e-05	0.000235484	0.999887	0.999882	5.56357e-05	0.000114843	4.07086e-05	9.84581e-05	5.41441e-05	2.11585e-05	4.57811e-05	2.797e-05	5.79983e-05	0.000146364	0.999862	0.000301787	0.000280071	0.000103612	0.00211572	0.000270099	0.135679	0.000218755	0.000108895	0.000100695	0.000249726	7.16881e-05	0.00013354	0.000302892	0.000207865	0.000401273	4.33032e-05	0.0156465	0.134047	5.21091e-05	0.871269	0.00694662	0.000142661	0.999831	0.936844	0.309655	0.0469421
chr2L	253	12353400	12400801	0.000912789	0.000169215	0.000122226	0.0002445	0.0015934	9.26366e-05	7.27968e-05	0.999898	0.99988	0.000172568	0.000597419	0.000120376	6.35641e-05	6.38909e-05	2.27258e-05	9.0891e-05	4.86964e-05	6.58079e-05	0.000121001	0.999877	9.44262e-05	0.00076237	6.10394e-05	0.00369787	0.000273685	0.138942	0.000498239	0.000231399	3.48632e-05	0.000104185	0.000245087	0.000131042	0.000388716	4.86654e-05	0.000216527	3.28329e-05	0.0222902	0.139457	0.000166027	0.939111	0.00445999	0.000431162	0.999824	0.979374	0.290221	0.0450843
chr2L	254	12400802	12451995	0.000233423	0.000146766	5.59898e-05	0.000144185	0.000543881	0.000103052	4.71938e-05	0.999912	0.999891	0.000273239	0.000242161	6.8379e-05	9.13008e-05	8.4666e-05	3.37545e-05	0.00047147	2.53819e-05	8.77992e-05	0.000187556	0.999899	0.000100028	0.00245206	5.55512e-05	0.00389199	0.000329876	0.14696	0.000212113	0.000991447	3.38102e-05	0.000151942	0.00016034	4.41175e-05	0.000780383	2.56202e-05	0.000202218	3.7826e-05	0.0411145	0.186896	0.000126522	0.961666	0.00413897	0.000272155	0.999893	0.993536	0.237567	0.0337664
chr2L	255	12451996	12497421	0.000126945	0.000339801	0.000127086	0.000301469	0.000268621	0.000409478	0.000109462	0.999887	0.999878	0.000113077	0.000112544	4.24719e-05	5.57278e-05	0.000193406	6.51825e-05	8.81693e-05	2.76706e-05	0.000122411	5.33417e-05	0.999905	0.000272749	0.00233256	7.45206e-05	0.00194268	0.000546608	0.154958	0.000156078	0.000681617	3.34514e-05	0.000133811	7.63651e-05	5.55882e-05	0.00157264	2.91731e-05	0.000203747	0.000128562	0.143683	0.200075	3.80605e-05	0.976792	0.00337727	0.000491393	0.999899	0.997541	0.220551	0.0338638
chr2L	256	12497422	12547121	7.0444e-05	0.000887809	6.5503e-05	0.000113092	0.000256801	0.000826264	3.39299e-05	0.999872	0.999877	3.64729e-05	4.15284e-05	8.8691e-05	9.3004e-05	0.00018757	4.86942e-05	3.83794e-05	6.71622e-05	0.000136781	2.99587e-05	0.9999	0.000448314	0.000803812	5.62448e-05	0.000398241	0.000478405	0.219455	0.000492536	0.000175725	9.73439e-05	0.000131859	0.000124509	6.71487e-05	0.0010794	3.56769e-05	0.000359873	0.000199834	0.283706	0.200093	3.44397e-05	0.981575	0.00140038	0.00092023	0.999886	0.998618	0.181486	0.0461628
chr2L	257	12547122	12596817	6.93965e-05	0.000438014	5.15122e-05	4.48837e-05	0.000561968	0.00027122	2.71304e-05	0.999828	0.999849	3.71316e-05	6.30021e-05	7.69507e-05	0.000137035	0.000238964	0.000146137	2.60253e-05	2.92745e-05	0.000103009	2.4211e-05	0.999876	0.000561179	0.000231181	0.000139875	0.000211087	0.00104244	0.331058	0.000797013	0.000176986	0.000216515	9.54833e-05	0.000297799	0.000263134	0.00116226	0.000118996	0.000442721	0.00021378	0.322835	0.187343	3.3431e-05	0.981938	0.00103904	0.000540919	0.999838	0.998703	0.111985	0.048531
chr2L	258	12596818	12644563	0.000121393	0.00026311	2.71581e-05	5.88366e-05	0.000438977	0.000106761	5.43864e-05	0.999876	0.999888	6.855e-05	3.14714e-05	0.000228458	0.000208671	0.000184188	0.000179216	4.23625e-05	3.54853e-05	0.000263653	3.82661e-05	0.999896	0.000475749	8.95775e-05	4.68591e-05	0.000152832	0.0005245	0.363918	0.000146355	0.000194209	8.12533e-05	8.05532e-05	0.000207583	0.00131478	0.00027525	0.000122506	0.000365235	0.000670735	0.348517	0.192989	5.04586e-05	0.983386	0.000331389	0.000605352	0.999897	0.998114	0.095294	0.0585779
chr2L	259	12644564	12688443	9.27808e-05	0.00048675	3.67444e-05	0.00010618	0.000117633	7.60895e-05	4.69719e-05	0.999892	0.999897	0.000320597	4.71882e-05	0.000124033	7.97155e-05	0.000345305	0.00015809	2.92434e-05	3.69216e-05	0.000254832	0.000128747	0.999901	0.00110048	5.32161e-05	6.15695e-05	4.42787e-05	0.000710396	0.525762	6.08252e-05	0.000313804	7.30588e-05	0.000274453	0.000195247	0.00174644	0.000182013	7.01888e-05	0.000152723	0.00160143	0.353383	0.187771	8.31406e-05	0.981584	0.000288522	0.00109217	0.999908	0.998407	0.085602	0.0621149
chr2L	260	12688444	12747097	9.61301e-05	0.000511878	0.000121378	5.531e-05	0.000135263	5.63562e-05	0.000100335	0.999904	0.999905	7.84845e-05	4.32324e-05	0.000242955	6.00024e-05	8.51017e-05	0.000274293	5.32771e-05	0.000118616	9.92534e-05	0.000370829	0.999896	0.00138445	3.84407e-05	0.00026639	4.5663e-05	0.000698832	0.805614	0.00010279	0.000528085	0.000123977	0.000477903	0.000569099	0.000815359	0.000363331	9.45807e-05	0.000264231	0.0015949	0.345587	0.162016	0.000261523	0.973608	0.000584011	0.00187708	0.999925	0.998914	0.0673773	0.0645061
chr2L	261	12747098	12806779	4.78326e-05	0.00033851	4.48137e-05	3.25571e-05	0.000220316	3.87703e-05	8.35589e-05	0.999918	0.999917	4.06798e-05	3.63758e-05	0.000341688	0.000135424	3.4457e-05	0.000190416	0.000221423	6.53341e-05	0.000196569	0.00109697	0.99986	0.000557934	8.28589e-05	0.000133403	2.78724e-05	0.000138483	0.899032	5.41597e-05	0.000161832	4.14905e-05	0.00022339	0.000348346	0.000915937	0.000345287	0.000103393	0.000276383	0.00218351	0.310845	0.0701333	0.000179917	0.945115	0.000589057	0.00227959	0.999924	0.99948	0.0640795	0.0618241
chr2L	262	12806780	12872259	9.71237e-05	0.000835325	7.20499e-05	2.52854e-05	0.000104863	3.67617e-05	3.85983e-05	0.999914	0.999907	4.46186e-05	0.000104394	0.000684704	4.18803e-05	3.80827e-05	0.000122594	0.000629863	0.000118103	0.000161224	0.000700288	0.999737	0.000202338	0.000381398	7.72029e-05	4.61254e-05	8.24273e-05	0.926944	6.20038e-05	6.90785e-05	3.50236e-05	0.000144947	0.000768634	0.000708749	0.000480219	0.000142521	0.000979551	0.00129871	0.309385	0.0563704	5.42353e-05	0.942017	0.000867346	0.00170321	0.999913	0.999642	0.0543306	0.0477346
chr2L	263	12872260	12954649	5.91165e-05	0.00230248	0.000327887	2.67883e-05	7.20446e-05	0.000106645	3.0693e-05	0.999896	0.999887	6.86076e-05	0.000371343	0.000211527	4.20447e-05	7.61357e-05	6.77411e-05	0.000250246	3.57595e-05	0.000133079	0.000219859	0.999502	0.000314705	0.000759421	0.000172378	2.64685e-05	0.000210001	0.939414	5.84411e-05	3.72946e-05	4.40191e-05	0.000101024	0.000992656	0.00136451	0.000336182	0.000111204	0.00265346	0.00180547	0.30383	0.0535089	5.00093e-05	0.93655	0.00132544	0.000425913	0.999922	0.999541	0.0424108	0.0374637
chr2L	264	12954650	13024682	5.40695e-05	0.00211126	0.000945149	2.24979e-05	0.000134708	3.78386e-05	6.65765e-05	0.999905	0.999904	0.000118656	0.000546229	5.66984e-05	3.64479e-05	0.000269706	6.35318e-05	0.000271398	2.47684e-05	8.14744e-05	7.20922e-05	0.99956	0.000697666	0.000217669	0.000109239	2.75479e-05	0.000450739	0.946096	2.69675e-05	3.67945e-05	5.25167e-05	8.53986e-05	0.000360175	0.000861045	0.000410003	4.2702e-05	0.00325721	0.000936318	0.312404	0.0531278	9.19789e-05	0.937313	0.00235342	0.000307735	0.999904	0.999135	0.0207398	0.035482
chr2L	265	13024683	13078761	0.000105702	0.00323104	0.00082708	2.55984e-05	5.2113e-05	4.41175e-05	5.39354e-05	0.999903	0.999909	0.000110339	0.000610941	3.98151e-05	5.86907e-05	6.86974e-05	2.76446e-05	0.000272975	2.68713e-05	0.000246604	4.14253e-05	0.999821	0.000883852	0.000168844	0.00010045	2.56171e-05	0.00014261	0.94808	2.43154e-05	0.00010763	3.43139e-05	4.58694e-05	0.000255993	0.000767106	0.000284669	6.98635e-05	0.00220719	0.000180725	0.312697	0.049763	7.84924e-05	0.934233	0.00553387	0.000191567	0.999897	0.999189	0.0120755	0.032553
chr2L	266	13078762	13130803	0.00015339	0.00259464	0.000928654	3.9081e-05	9.51095e-05	2.46606e-05	0.000121523	0.999907	0.999911	0.000181923	0.000558649	4.12968e-05	5.27293e-05	4.90061e-05	2.82664e-05	0.000255463	2.37853e-05	0.000265171	2.41187e-05	0.999897	0.00122763	0.000119861	0.000391737	2.37598e-05	0.000155327	0.95803	4.21487e-05	4.0079e-05	3.70363e-05	0.000110893	5.92629e-05	0.000209418	0.000557267	0.000206321	0.00209994	9.71167e-05	0.299877	0.0344065	5.23184e-05	0.920755	0.00575873	0.00029552	0.999913	0.998846	0.00989012	0.0206083
chr2L	267	13130804	13203722	0.00036544	0.00152921	0.00180708	3.98523e-05	4.31996e-05	2.3073e-05	5.76571e-05	0.999916	0.999916	9.24314e-05	0.000453994	3.56346e-05	3.78425e-05	4.04292e-05	5.04194e-05	0.000137264	2.3042e-05	0.000468917	2.72189e-05	0.999907	0.00443252	4.20255e-05	0.00247092	4.06677e-05	0.00062791	0.979978	3.0105e-05	2.96601e-05	0.000106334	3.85253e-05	4.30766e-05	0.000113924	0.000351461	0.000647447	0.00250503	4.51371e-05	0.287158	0.0321137	4.46525e-05	0.907617	0.0044959	0.000199544	0.999904	0.997468	0.00695488	0.011802
chr2L	268	13203723	13263379	0.000306787	0.0020166	0.00365758	2.96791e-05	4.16725e-05	2.69267e-05	2.85957e-05	0.99992	0.999913	9.78223e-05	0.000222639	4.73732e-05	3.5801e-05	0.000123387	3.13403e-05	8.0025e-05	2.13797e-05	0.000113326	2.64174e-05	0.999924	0.00480752	4.04236e-05	0.00255053	2.45821e-05	0.000795211	0.986423	6.48916e-05	2.43959e-05	0.000225719	4.82444e-05	2.49925e-05	5.50252e-05	0.000704841	0.00131913	0.00130785	4.86099e-05	0.278703	0.0266723	3.74523e-05	0.89481	0.0035727	6.87877e-05	0.999897	0.992658	0.00385849	0.00770086
chr2L	269	13263380	13316105	0.000242832	0.00140536	0.00533037	2.47088e-05	0.000131163	6.47641e-05	2.31428e-05	0.999929	0.999923	3.22422e-05	5.78742e-05	6.67808e-05	8.52168e-05	3.57565e-05	2.3446e-05	4.29666e-05	2.25596e-05	0.000100998	5.70991e-05	0.999929	0.00293973	2.97108e-05	0.000770618	3.0913e-05	0.000160352	0.987726	6.9793e-05	3.04903e-05	0.000193846	0.000190617	3.04058e-05	7.73341e-05	0.000162285	0.000845024	0.00113696	0.000153265	0.243531	0.00679451	3.10499e-05	0.848821	0.000749627	4.35062e-05	0.999917	0.976372	0.000599249	0.00256254
chr2L	270	13316106	13373843	0.000233892	0.000403352	0.00482923	3.73485e-05	5.2231e-05	5.20058e-05	2.80891e-05	0.999922	0.999922	2.63184e-05	2.58797e-05	0.00029853	7.39207e-05	2.56615e-05	2.7371e-05	4.60703e-05	2.06754e-05	0.000386714	2.74667e-05	0.99993	0.000457258	5.28432e-05	0.000677212	8.50668e-05	9.81398e-05	0.986262	3.02443e-05	4.4832e-05	0.000116439	8.15918e-05	2.59289e-05	0.000261781	0.000136429	0.000652215	0.00256706	0.000912499	0.201572	0.00404133	7.66812e-05	0.729551	0.00016206	4.68775e-05	0.999926	0.922913	0.000137968	0.00081296
chr2L	271	13373844	13447736	7.6593e-05	0.000376589	0.00165822	3.28623e-05	9.97887e-05	0.000174548	7.28591e-05	0.999912	0.999918	4.52385e-05	2.2677e-05	0.000669324	8.92198e-05	4.2664e-05	2.12958e-05	0.000169076	2.1523e-05	0.000748179	2.92027e-05	0.999911	9.13496e-05	0.000184922	0.000985933	0.000114169	0.000213721	0.981342	3.4144e-05	3.47415e-05	4.9296e-05	9.29984e-05	4.5524e-05	0.000629611	8.89722e-05	0.000551763	0.00259705	0.0061984	0.192619	0.00281341	5.38599e-05	0.695829	5.4358e-05	8.91458e-05	0.999907	0.753126	5.76016e-05	0.000530089
chr2L	272	13447737	13517913	3.43906e-05	0.00119375	0.000661023	4.42954e-05	0.000277686	0.000537817	5.50175e-05	0.999859	0.999871	2.46441e-05	3.27184e-05	0.000165315	0.000133608	3.08452e-05	2.17265e-05	0.000242717	3.00712e-05	0.000157127	5.65283e-05	0.999904	3.89966e-05	0.000202086	0.000243694	0.000189617	7.5175e-05	0.9651	2.94085e-05	8.61196e-05	5.08107e-05	0.000122404	4.22787e-05	0.000112233	5.72597e-05	0.000610747	0.000833027	0.0132561	0.183679	0.00140228	2.58474e-05	0.607402	7.10247e-05	0.000372083	0.999898	0.159116	6.82817e-05	0.000500946
chr2L	273	13517914	13594035	2.71937e-05	0.00117379	0.000134086	5.60744e-05	0.00157031	0.000113758	3.68125e-05	0.999794	0.999798	2.70425e-05	4.04569e-05	0.00013955	0.000198738	5.74353e-05	2.13866e-05	0.000947129	4.52484e-05	0.000108404	0.000115526	0.999927	6.28258e-05	5.90571e-05	0.000192951	6.43036e-05	5.51745e-05	0.912293	2.86947e-05	0.000113109	0.00012643	0.000563063	5.24829e-05	3.61271e-05	7.47314e-05	0.000977402	0.000726869	0.0145215	0.165994	0.00166624	2.59316e-05	0.596072	0.000175972	0.000596175	0.999921	0.0444222	0.00015869	0.000902566
chr2L	274	13594036	13668830	5.35298e-05	0.00133518	4.2601e-05	0.000222908	0.00140407	6.56368e-05	3.98343e-05	0.999883	0.999881	5.95134e-05	3.866e-05	0.000388247	0.00028431	4.29848e-05	2.3928e-05	0.000696746	3.68496e-05	8.2207e-05	9.83063e-05	0.99993	9.76887e-05	2.94169e-05	0.000534975	3.50245e-05	0.000179057	0.744438	5.85246e-05	0.000239047	0.000549268	0.000186943	5.30564e-05	3.06505e-05	5.26093e-05	0.000342497	0.00178374	0.0131271	0.10802	0.00200103	2.7324e-05	0.550541	0.000428553	0.00119933	0.999922	0.00798039	0.000516626	0.00132972
chr2L	275	13668831	13720135	0.000248419	0.000348388	5.14139e-05	0.0008475	0.000254299	0.000123884	3.21978e-05	0.999895	0.999894	5.42578e-05	4.07514e-05	0.00108112	0.000235862	2.62411e-05	4.1821e-05	0.000128724	3.81995e-05	3.03646e-05	0.000367457	0.999911	0.000252254	4.26873e-05	0.0027931	4.09304e-05	0.000640299	0.18541	9.25306e-05	0.00102247	0.000252242	6.53806e-05	4.50105e-05	2.65682e-05	0.000120752	0.000178803	0.00514988	0.00626778	0.0655505	0.000912476	6.51026e-05	0.450085	0.000403734	0.000787542	0.999895	0.00275142	0.0008499	0.0018245
chr2L	276	13720136	13779312	5.64052e-05	0.000211715	0.000112848	0.000471725	0.000111255	7.15054e-05	8.03358e-05	0.999856	0.999856	4.63656e-05	0.000138565	0.000669914	0.000210963	2.27108e-05	2.91531e-05	6.02078e-05	2.49959e-05	2.89881e-05	0.000804299	0.999888	0.00144572	2.71649e-05	0.0144792	0.000139349	0.00021485	0.0893172	0.000418042	0.00560821	0.000304772	2.84572e-05	8.25597e-05	2.63197e-05	0.000550747	4.37167e-05	0.0227173	0.00387285	0.0598511	0.0011416	0.000320314	0.405231	0.0012303	0.00124711	0.999843	0.000978223	0.00352815	0.00196029
chr2L	277	13779313	13863367	2.62144e-05	0.000159295	0.000179561	8.8324e-05	4.42136e-05	4.59691e-05	0.00013627	0.99991	0.999911	4.31572e-05	0.000132891	0.00118605	0.000317527	3.18938e-05	4.79566e-05	3.19783e-05	3.15059e-05	7.10573e-05	0.000377432	0.999917	0.00336996	4.08107e-05	0.0208047	0.000109184	9.06177e-05	0.0188853	0.000462914	0.0073452	9.20133e-05	2.69837e-05	0.000383861	3.93095e-05	0.000302629	2.71083e-05	0.0516445	0.000763914	0.0371079	0.000891715	0.000376144	0.249005	0.000867531	0.000532412	0.999887	0.000229251	0.0037174	0.000488502
chr2L	278	13863368	13915118	2.166e-05	0.000241823	4.54328e-05	3.84784e-05	3.33948e-05	0.000127566	0.000251708	0.999908	0.999913	0.000103934	0.000171476	0.000633513	7.22843e-05	2.59016e-05	3.21222e-05	2.88221e-05	8.23529e-05	3.94221e-05	0.0005166	0.999909	0.00342059	0.000130976	0.0217644	0.000288863	6.68181e-05	0.00589039	0.000672206	0.00849987	0.000123451	4.14762e-05	0.000486396	5.89575e-05	0.000610465	2.70989e-05	0.059827	0.000195914	0.0343078	0.00191902	0.000816075	0.225711	0.00168832	0.000346135	0.999884	0.000109227	0.00574622	0.000322195
chr2L	279	13915119	13959919	2.05621e-05	6.6508e-05	3.37759e-05	2.63495e-05	2.25056e-05	4.48154e-05	0.000925242	0.999914	0.999913	0.000435337	0.000538671	0.000252983	5.62082e-05	4.76057e-05	2.31231e-05	2.72776e-05	3.06827e-05	8.48761e-05	0.00200177	0.99991	0.00156548	5.7349e-05	0.018365	0.00161857	0.000112714	0.00396236	0.000134717	0.00694642	9.88546e-05	0.000155465	0.00185024	8.18648e-05	0.00155161	3.3008e-05	0.0614248	0.000183896	0.0304793	0.00178574	0.00128083	0.190179	0.00118489	0.000183878	0.999839	0.000262608	0.00536746	0.000649349
chr2L	280	13959920	14004776	2.16272e-05	7.87166e-05	3.37728e-05	4.43798e-05	2.42505e-05	3.56832e-05	0.0055441	0.999913	0.999912	0.000313868	0.000846252	5.78864e-05	3.80778e-05	3.40973e-05	2.52972e-05	2.20943e-05	2.54634e-05	0.00042776	0.00199115	0.999911	0.000665542	6.41768e-05	0.0148202	0.00186738	0.000119758	0.00068103	7.56741e-05	0.00777415	0.000248597	0.00055919	0.00166144	0.000188166	0.00210455	3.7276e-05	0.0566982	0.000177571	0.0255106	0.00036221	0.00231067	0.111543	0.000312269	5.20612e-05	0.99988	0.000215866	0.00240434	0.000474047
chr2L	281	14004777	14052980	2.59882e-05	0.000273385	8.60576e-05	6.37134e-05	3.69721e-05	6.37717e-05	0.0130416	0.999925	0.999925	0.000856534	0.00294615	2.90159e-05	7.7478e-05	8.43381e-05	3.64735e-05	2.66212e-05	4.21457e-05	0.000227388	0.000372648	0.999922	0.000478392	3.93693e-05	0.00343698	0.00192316	0.000271532	0.000188807	8.10841e-05	0.00664628	0.000386752	0.00012215	0.000886261	0.000178541	0.0020669	0.000117854	0.0463468	0.000680105	0.0174717	0.00013233	0.00180994	0.0996006	0.000196334	5.76415e-05	0.9999	0.000133093	0.00123112	0.000439573
chr2L	282	14052981	14122254	2.18632e-05	7.21834e-05	0.000199488	3.3303e-05	8.23102e-05	5.98483e-05	0.0283142	0.99992	0.999917	0.000507622	0.00296827	3.75955e-05	0.00010461	3.32789e-05	6.95984e-05	3.53782e-05	5.40245e-05	0.000461592	0.000160316	0.999911	0.000435235	9.20358e-05	0.00176346	0.000338737	0.000591681	0.000209893	8.90295e-05	0.00107063	0.000752157	3.65334e-05	0.00111043	0.000219421	0.00183679	6.32113e-05	0.0359404	0.00238666	0.00277821	5.15974e-05	0.00140888	0.0573081	4.82591e-05	3.34971e-05	0.999886	0.000360513	0.000254207	0.000435946
chr2L	283	14122255	14196873	2.7152e-05	3.22326e-05	0.000158377	2.20783e-05	6.41686e-05	8.89114e-05	0.049066	0.999896	0.999897	0.000135815	0.00389916	0.000124463	3.33003e-05	4.33223e-05	2.76589e-05	3.91608e-05	3.04842e-05	0.00031587	5.44686e-05	0.999871	0.000110217	0.000480597	0.000941161	0.00011889	0.00105036	0.00034716	3.95267e-05	0.000278598	0.000181711	3.11102e-05	0.000194709	5.98508e-05	0.00141408	2.75821e-05	0.0339521	0.0025026	0.000669045	2.87475e-05	0.000388889	0.0266638	3.0475e-05	3.90728e-05	0.999908	0.000317109	0.000146277	0.000462052
chr2L	284	14196874	14252326	2.16571e-05	4.31833e-05	5.89527e-05	2.06936e-05	3.92095e-05	0.00021829	0.194387	0.999809	0.999807	9.11391e-05	0.00298299	4.92978e-05	2.23162e-05	5.12701e-05	2.4166e-05	3.06444e-05	3.68633e-05	0.000511524	3.92835e-05	0.999797	5.93017e-05	0.000154117	0.00023344	6.66494e-05	0.000428375	0.000127705	3.05083e-05	0.000234484	6.31613e-05	6.58402e-05	5.80214e-05	6.06343e-05	0.00126138	2.38325e-05	0.0367431	0.00123425	0.000137521	3.59628e-05	0.000357441	0.0041187	3.15751e-05	8.23832e-05	0.999896	0.00063967	7.9829e-05	0.00125496
chr2L	285	14252327	14295890	2.45746e-05	5.17674e-05	0.000101628	2.29327e-05	9.71411e-05	0.000977906	0.555369	0.99976	0.999756	0.000134929	0.000799521	9.04139e-05	2.29206e-05	7.54076e-05	3.66876e-05	5.25306e-05	5.35158e-05	0.00189345	6.05333e-05	0.999809	4.36835e-05	7.58251e-05	0.000208594	0.000123582	0.000435621	8.49839e-05	7.0681e-05	0.00055541	3.62778e-05	0.000239214	3.05983e-05	0.000227315	0.00243881	2.26427e-05	0.0620916	0.00150062	7.4252e-05	5.07847e-05	0.00113179	0.0006544	4.44049e-05	0.000220598	0.999814	0.0032192	0.000152136	0.00519364
chr2L	286	14295891	14335975	2.33546e-05	0.000113878	0.000226041	3.00824e-05	5.22988e-05	0.000644787	0.790613	0.999783	0.999772	5.14314e-05	0.000458805	0.000240234	3.83696e-05	6.07309e-05	5.97124e-05	9.59067e-05	3.3862e-05	0.00282619	0.000274081	0.999845	7.74938e-05	0.000127545	0.000203238	0.000495035	0.000164046	0.00014677	6.75026e-05	0.000121096	6.02334e-05	0.00021233	2.3525e-05	0.000193626	0.00669875	2.95641e-05	0.105917	0.000427981	0.000172469	0.000202323	0.00299545	0.000166568	3.19295e-05	0.000103894	0.999808	0.00754447	0.000268416	0.031905
chr2L	287	14335976	14382669	3.87975e-05	0.000139873	9.49443e-05	4.37547e-05	0.000126535	0.000740894	0.933982	0.999856	0.999862	4.57793e-05	9.50629e-05	0.000843943	9.21344e-05	5.14673e-05	2.80431e-05	3.58953e-05	6.40633e-05	0.00217812	0.000225249	0.999893	0.000367068	4.68392e-05	0.000603939	0.000577279	5.78486e-05	0.000581507	4.89701e-05	9.15957e-05	2.78118e-05	0.000258745	3.29819e-05	0.000171914	0.0299222	4.10891e-05	0.181678	0.000297343	0.000218561	0.000475276	0.0158516	0.000167274	3.23363e-05	0.000129011	0.999865	0.0100718	0.000968336	0.0981672
chr2L	288	14382670	14436616	4.09359e-05	0.000622691	4.47751e-05	3.08086e-05	3.58476e-05	0.00129255	0.976386	0.999883	0.999881	0.00015447	5.61223e-05	0.000461915	0.000496894	7.83442e-05	3.4629e-05	4.67695e-05	0.000224038	0.000483584	0.000143887	0.999885	7.10937e-05	6.41708e-05	0.000195742	0.000608695	4.98103e-05	0.00139302	4.13748e-05	7.85087e-05	3.29661e-05	0.000202975	9.41588e-05	0.000623592	0.0875387	8.97842e-05	0.202407	0.000680641	6.41857e-05	0.000108148	0.0428963	4.78409e-05	8.63257e-05	0.000392814	0.999809	0.00984664	0.00176894	0.116877
chr2L	289	14436617	14494219	0.00012517	0.000255227	8.2535e-05	3.76913e-05	2.39862e-05	0.000692177	0.991224	0.999888	0.999888	0.000905659	4.46754e-05	0.000837564	9.69138e-05	9.24143e-05	9.02115e-05	0.000155689	0.000315635	0.000307604	4.55498e-05	0.999896	3.07856e-05	0.000284035	0.00025788	0.000349591	0.000110479	0.00149939	0.000114333	5.27185e-05	5.51366e-05	0.000462398	0.000352227	0.0018977	0.257491	0.000441418	0.269602	0.00361552	7.14639e-05	8.38385e-05	0.0500301	5.15716e-05	0.000202728	0.000984529	0.99984	0.00650525	0.00123855	0.122575
chr2L	290	14494220	14547291	3.57522e-05	0.000425157	0.000415255	6.97556e-05	2.19102e-05	0.000584923	0.996431	0.999877	0.99988	0.00237169	3.43865e-05	0.000255018	3.83341e-05	3.13212e-05	0.00026411	6.3518e-05	0.000207448	0.00017985	5.16911e-05	0.99989	3.51962e-05	0.00112124	0.000359021	0.000746275	0.000577289	0.00407663	0.000364699	0.000116952	0.000213549	0.000807561	0.000902227	0.00228599	0.334957	0.00273507	0.326137	0.00398873	3.59491e-05	3.26056e-05	0.0501383	0.000197492	6.63127e-05	0.00124327	0.999762	0.00653354	0.0013386	0.146918
chr2L	291	14547292	14614658	2.4444e-05	0.00171685	0.000210408	3.5804e-05	2.86801e-05	0.000372673	0.99801	0.999775	0.999777	0.00262016	4.50081e-05	7.11342e-05	5.97383e-05	2.55559e-05	0.000285057	0.000116107	0.000175642	7.18308e-05	0.000110523	0.999833	0.000113131	0.00312043	9.8558e-05	0.000231953	0.000185422	0.00458717	0.000415941	4.55933e-05	4.88053e-05	0.000164862	0.000430515	0.00364576	0.356173	0.00290841	0.346506	0.0091303	2.79863e-05	2.29385e-05	0.0428553	0.000232643	9.04392e-05	0.00101104	0.999642	0.00608202	0.0037345	0.152047
chr2L	292	14614659	14692314	2.48536e-05	0.00424971	0.000207296	2.87318e-05	3.71115e-05	9.98521e-05	0.99886	0.999686	0.999649	0.00114856	3.15416e-05	3.0841e-05	0.000118302	2.96629e-05	0.000209203	0.000495781	0.000192007	8.11421e-05	0.000572337	0.999829	5.71436e-05	0.00341299	0.00011406	0.000170068	0.000127668	0.00312467	0.00081365	2.77923e-05	2.79321e-05	0.000105541	0.000286433	0.00789873	0.377602	0.00322807	0.358125	0.0440727	3.98527e-05	2.78989e-05	0.0419184	0.000290657	3.75033e-05	0.000853367	0.999543	0.00671577	0.00686614	0.187598
chr2L	293	14692315	14755516	4.86516e-05	0.0202991	7.494e-05	3.37749e-05	0.000128394	0.000101932	0.999349	0.999531	0.999464	0.00109771	6.48168e-05	4.01178e-05	6.41061e-05	2.15105e-05	0.000206503	9.72858e-05	0.000461915	5.78612e-05	0.000184176	0.999889	3.36462e-05	0.00330241	4.58372e-05	0.000543049	0.000245719	0.00399528	0.00162466	4.56897e-05	3.37662e-05	8.1327e-05	6.43994e-05	0.00899901	0.529275	0.00404882	0.359649	0.0538073	0.000123624	2.47203e-05	0.0333158	0.000148736	5.99561e-05	0.00129038	0.998949	0.00686067	0.00694703	0.312241
chr2L	294	14755517	14800730	2.83393e-05	0.0290994	7.23539e-05	2.91229e-05	5.97483e-05	0.00013202	0.999463	0.998997	0.998836	0.000200918	0.000278839	0.000140147	2.65498e-05	2.1137e-05	7.4403e-05	4.74795e-05	0.000683745	0.000186697	9.65915e-05	0.999917	7.00713e-05	0.00224978	3.84639e-05	0.000329881	0.000679279	0.00299736	0.0011321	0.000183265	9.35025e-05	0.000286124	3.99799e-05	0.0119561	0.573203	0.00412007	0.348004	0.0760141	0.000229812	4.48294e-05	0.0335159	0.000140336	8.79291e-05	0.00059164	0.999552	0.0081838	0.00428441	0.368894
chr2L	295	14800731	14866081	4.22274e-05	0.0304318	3.11605e-05	2.74913e-05	3.10762e-05	0.000136093	0.999212	0.997109	0.996631	7.32347e-05	0.000594411	0.000284177	2.2094e-05	2.16568e-05	0.000127253	3.92354e-05	0.000799747	0.000200769	4.11243e-05	0.999898	3.18328e-05	0.00178403	3.45752e-05	0.000470907	0.000199734	0.00312214	0.000273701	0.000587727	0.00010055	0.000818852	3.49912e-05	0.0141417	0.583732	0.00211872	0.303859	0.0812256	0.000308647	0.000102066	0.028758	0.00050786	0.000129603	0.000399244	0.999743	0.0168322	0.00470789	0.752151
chr2L	296	14866082	14927874	2.96298e-05	0.0287857	2.46422e-05	2.26905e-05	5.27162e-05	0.000206122	0.998455	0.992721	0.991497	5.72807e-05	0.000134176	0.00119856	2.80141e-05	3.06992e-05	0.000152659	4.7502e-05	0.000813595	6.70969e-05	6.92766e-05	0.999909	4.76707e-05	0.000647002	7.70208e-05	0.000413155	0.000230815	0.00156049	0.000103522	0.000134344	0.000134368	0.000788063	3.42743e-05	0.0131507	0.581424	0.00172444	0.165049	0.0796525	0.000295146	0.000113323	0.012723	0.000147019	0.000187954	0.000244846	0.999826	0.021353	0.00469211	0.865682
chr2L	297	14927875	14994582	3.26007e-05	0.0207366	3.53837e-05	2.1625e-05	4.81408e-05	7.86996e-05	0.999363	0.99239	0.991793	4.10725e-05	0.000110568	0.00124428	3.30697e-05	4.90839e-05	0.000624944	3.65992e-05	0.00192769	3.71886e-05	0.000226622	0.999892	4.48003e-05	0.000152773	3.23073e-05	0.000658024	0.000228041	0.000600311	0.000197336	4.30603e-05	0.000143997	0.000452486	9.52639e-05	0.00678694	0.561043	0.00177948	0.0646488	0.0676726	0.000510765	0.000150509	0.00337709	8.98225e-05	0.000585009	0.000581906	0.999849	0.0212549	0.00289408	0.931641
chr2L	298	14994583	15039803	9.68024e-05	0.0171854	2.39525e-05	2.45896e-05	2.62061e-05	7.18378e-05	0.999562	0.996004	0.995611	4.65899e-05	8.71138e-05	0.00198268	9.63443e-05	0.000178606	0.00038505	5.37731e-05	0.00220132	3.80328e-05	0.000186936	0.999831	4.29729e-05	7.16507e-05	4.32656e-05	0.00273949	0.000852716	0.000589575	0.00102866	4.82334e-05	0.000580414	0.000886826	0.000355545	0.00202059	0.486226	0.00148532	0.0454577	0.0556675	0.0024169	0.000687723	0.00172288	0.000193595	0.000973648	0.000898173	0.999824	0.0218778	0.00270537	0.954715
chr2L	299	15039804	15095467	5.81986e-05	0.0165344	3.17488e-05	5.07646e-05	3.39904e-05	4.38588e-05	0.999719	0.998088	0.997806	5.74207e-05	3.97071e-05	0.00131915	0.000213184	0.000107272	0.00085235	3.50386e-05	0.00110623	4.10864e-05	0.000203503	0.999854	3.79842e-05	0.000111941	2.99114e-05	0.00283277	0.00232557	0.000158624	0.00075091	6.24669e-05	0.000819866	0.000312058	0.000191459	0.000377679	0.236075	0.00142862	0.043987	0.011892	0.00273331	0.000910691	0.000714012	0.000255157	0.000536926	0.000165296	0.999858	0.0179575	0.00232632	0.965272
chr2L	300	15095468	15146960	5.09244e-05	0.0112989	6.45235e-05	9.53355e-05	9.72832e-05	4.56599e-05	0.999776	0.998976	0.998819	2.73411e-05	2.56426e-05	0.00121589	0.000220389	0.000112153	0.00258284	3.22873e-05	0.00129363	8.84315e-05	0.000291016	0.999869	3.5119e-05	3.72523e-05	6.26127e-05	0.00128977	0.00537401	7.95144e-05	0.000596815	5.38987e-05	0.000862481	0.000156107	6.16237e-05	0.000161663	0.0913075	0.000234608	0.0497037	0.00382531	0.00131113	0.000184112	0.000360958	0.000213864	0.000635055	6.0354e-05	0.99983	0.00837027	0.000651079	0.970653
chr2L	301	15146961	15202717	3.15855e-05	0.00306313	0.000118003	0.000184578	0.000111481	7.0009e-05	0.999741	0.999302	0.999218	3.26465e-05	2.2184e-05	0.000590395	0.000189801	0.000382166	0.00556579	6.70498e-05	0.00020983	0.000139053	0.000711521	0.99981	8.93964e-05	2.44358e-05	6.20275e-05	0.00133585	0.00987343	0.000203275	0.00061931	6.5772e-05	0.00117227	0.000100978	7.97798e-05	0.000238708	0.0497291	7.07017e-05	0.0938805	0.00246539	0.000768896	8.30124e-05	0.000542289	0.000365568	0.000945195	0.00010733	0.999778	0.00455025	0.000250088	0.97134
chr2L	302	15202718	15266949	2.45611e-05	0.000681268	0.000606269	7.30046e-05	0.000122781	4.94786e-05	0.99976	0.999554	0.999517	9.32506e-05	2.46353e-05	0.000406874	4.99573e-05	0.000219461	0.00724329	0.000308298	4.99367e-05	0.000117809	0.00103768	0.999827	0.000297322	3.30927e-05	0.00012365	0.000869131	0.0120108	0.00116352	0.000350208	0.000279012	0.000304516	9.00097e-05	3.23426e-05	0.000677501	0.0397695	2.83671e-05	0.16692	0.0022107	0.000625631	0.000193585	0.00080604	0.000740646	0.00371049	0.000253296	0.999792	0.00331033	0.000323525	0.970665
chr2L	303	15266950	15322888	2.32859e-05	0.000394687	0.000218661	9.14013e-05	0.000141208	0.000125235	0.999849	0.999798	0.999793	0.000112225	4.49347e-05	0.000697384	4.10546e-05	0.000184462	0.00647795	0.000140802	2.84803e-05	7.3616e-05	0.000637568	0.999886	0.00181138	5.18732e-05	0.000656405	0.00118874	0.0128799	0.001933	6.98746e-05	9.42698e-05	8.05453e-05	0.000107115	4.18434e-05	0.00020432	0.0128611	2.71306e-05	0.18673	0.000465373	0.000579409	0.000154672	0.000181246	0.000167169	0.00709707	0.000686875	0.999884	0.000586174	0.000241847	0.970224
chr2L	304	15322889	15376478	2.2164e-05	0.000746098	0.000319614	5.36877e-05	5.62388e-05	0.000222186	0.999883	0.999887	0.999889	0.000132562	6.77962e-05	0.000477069	2.46111e-05	0.000156575	0.00306989	0.000106571	4.1844e-05	0.000112349	0.00064418	0.999917	0.00214762	4.28651e-05	0.000319509	0.00131323	0.0112808	0.00131207	3.33981e-05	0.000114029	4.15479e-05	0.000252066	9.97584e-05	0.000217481	0.0051428	2.14113e-05	0.297679	0.00027101	0.000107997	5.56633e-05	6.1546e-05	0.000126303	0.00735953	0.0037947	0.999907	0.000157796	0.000684179	0.971904
chr2L	305	15376479	15433047	3.18498e-05	0.00163444	0.000331062	5.79027e-05	2.81743e-05	0.000298229	0.999893	0.9999	0.9999	7.80071e-05	0.00011043	0.000317395	2.0974e-05	5.69529e-05	0.00209974	6.71629e-05	8.15914e-05	7.25593e-05	0.000356844	0.999905	0.00229187	8.18241e-05	0.000355646	0.00309692	0.00951385	0.000991464	2.78146e-05	0.000417045	8.69685e-05	0.00136788	0.000541943	0.000244232	0.00207625	2.21047e-05	0.74681	6.80145e-05	4.29693e-05	4.00008e-05	7.80731e-05	0.000284595	0.00978863	0.00560542	0.999897	0.000166083	0.00136505	0.985219
chr2L	306	15433048	15495206	7.99291e-05	0.00124356	0.000876227	0.0001156	3.41341e-05	0.000110389	0.999885	0.999909	0.999907	0.000228715	0.000528814	8.2e-05	2.22109e-05	9.2997e-05	0.00167611	7.50194e-05	6.68774e-05	2.83895e-05	0.00011912	0.99988	0.00070177	6.65018e-05	0.000758884	0.00298551	0.00627962	0.00170451	5.87745e-05	0.000184168	0.000237683	0.00117402	0.000307606	0.000371403	0.00196454	2.91986e-05	0.888125	3.34949e-05	7.31445e-05	0.000111867	6.12854e-05	0.000101283	0.00918051	0.00613363	0.999882	0.000670744	0.000971047	0.990265
chr2L	307	15495207	15556364	4.30866e-05	0.000252464	0.000615004	5.94847e-05	9.56059e-05	0.000108847	0.999897	0.999913	0.999899	0.00102859	0.000124164	3.92563e-05	2.49517e-05	0.000112892	0.00298788	0.000228736	6.76193e-05	2.57472e-05	5.69867e-05	0.999901	0.000440551	3.55107e-05	0.00023526	0.00163229	0.00216654	0.00137508	9.46267e-05	4.92429e-05	0.000131451	0.000278043	9.84454e-05	0.000363126	0.0031547	7.05712e-05	0.963258	5.40998e-05	0.000111483	8.8983e-05	0.000117317	5.26433e-05	0.00444788	0.00433298	0.999827	0.000271129	0.00075769	0.991355
chr2L	308	15556365	15626658	5.42477e-05	0.000114929	0.000241119	9.55334e-05	6.26951e-05	0.000407935	0.999894	0.999908	0.999895	0.00117084	5.37579e-05	7.74266e-05	5.28364e-05	0.000271749	0.00288515	5.50834e-05	0.000246363	4.561e-05	7.25744e-05	0.999881	0.000104925	3.04238e-05	0.000116205	0.00116654	0.000475796	0.00134815	0.000446709	4.65642e-05	9.35409e-05	7.40964e-05	9.29866e-05	0.000860309	0.0112968	4.68924e-05	0.985659	6.89246e-05	0.000504544	0.000320084	0.00061066	0.000116597	0.0025917	0.00341976	0.999624	7.15576e-05	0.000659454	0.990644
chr2L	309	15626659	15754371	4.15377e-05	0.000156129	8.08118e-05	0.000118087	0.000129959	0.000174867	0.999855	0.999919	0.999915	0.000368281	3.15255e-05	0.000116925	0.000213002	0.0012115	0.000664345	4.35145e-05	9.3046e-05	0.000104841	6.73079e-05	0.999892	9.71648e-05	6.93722e-05	0.000174782	0.00142035	0.000126115	0.00153031	0.00107341	6.83726e-05	0.000194684	8.3681e-05	0.000296869	0.000563044	0.0130937	6.03843e-05	0.993078	7.02318e-05	0.000878915	0.000699396	0.000250123	4.48563e-05	0.00299341	0.00328134	0.9994	5.77634e-05	0.000953998	0.989199
chr2L	310	15754372	15809198	0.000108688	7.26485e-05	4.26547e-05	4.87941e-05	0.000129486	0.000255113	0.999907	0.999912	0.999913	0.000194608	4.29687e-05	0.0001323	5.01702e-05	0.00095002	0.000172292	0.000127991	9.0463e-05	0.000570383	7.80873e-05	0.999861	3.9505e-05	3.30113e-05	0.000187161	0.000389951	8.16045e-05	0.000352476	0.000665565	4.3427e-05	0.00032247	3.14322e-05	0.000155759	0.000704133	0.0116024	6.00456e-05	0.997856	7.25141e-05	0.000228767	0.000156363	0.000393489	3.21131e-05	0.00168025	0.000807122	0.999125	7.27865e-05	0.000213091	0.986906
chr2L	311	15809199	15875320	3.77734e-05	0.000172965	5.17976e-05	4.77727e-05	5.39017e-05	7.60173e-05	0.999913	0.99992	0.999922	0.000407954	0.000164648	0.000262523	3.34928e-05	0.000699581	0.00017762	0.000296289	0.000179285	0.000213444	5.56418e-05	0.999792	4.6304e-05	5.49301e-05	0.000148745	0.000355593	0.000221511	0.000112774	0.00092188	6.68585e-05	0.000250532	2.35864e-05	0.000154539	0.000189528	0.00804403	9.39436e-05	0.999264	3.34863e-05	0.000144358	6.02943e-05	9.89811e-05	3.28721e-05	0.00109223	0.000394	0.999514	4.8658e-05	0.000140689	0.982252
chr2L	312	15875321	15964230	4.69684e-05	0.000221685	4.99879e-05	5.4498e-05	5.99673e-05	0.000106	0.99988	0.999896	0.999908	0.00104105	0.000128752	0.000133254	3.50275e-05	0.00032836	0.000412247	0.00153962	6.72429e-05	6.89866e-05	3.44377e-05	0.999877	3.16329e-05	3.21158e-05	0.000234507	0.00093093	0.000160949	0.000154443	0.00153765	0.000189806	8.14812e-05	2.90064e-05	8.9497e-05	9.81941e-05	0.00815939	6.65465e-05	0.999674	4.36693e-05	5.20707e-05	0.000101244	9.70314e-05	4.98706e-05	0.00174198	0.000297033	0.999611	3.53928e-05	5.59934e-05	0.966326
chr2L	313	15964231	16041872	3.59493e-05	0.00011691	3.4034e-05	3.78389e-05	6.98968e-05	6.90865e-05	0.999893	0.999899	0.999908	0.00105565	5.97355e-05	0.000318147	0.00010726	0.00034767	0.000113039	0.00210034	7.3994e-05	4.82029e-05	3.47696e-05	0.999889	5.83619e-05	2.37158e-05	6.33154e-05	0.000515006	4.58438e-05	7.09977e-05	0.00271686	6.15376e-05	0.000130235	5.97804e-05	3.17898e-05	5.50446e-05	0.00600515	0.000108075	0.999848	7.2177e-05	3.36602e-05	5.07549e-05	0.000198826	0.00021203	0.00202514	0.000113475	0.999741	9.15767e-05	3.90688e-05	0.921968
chr2L	314	16041873	16107574	9.71825e-05	0.000294983	3.7987e-05	3.41419e-05	0.000234875	0.000120977	0.999898	0.999905	0.999915	0.000982689	4.99882e-05	0.000626217	4.09966e-05	0.000717086	7.81015e-05	0.00125035	4.07154e-05	0.000129398	5.74693e-05	0.999892	2.86571e-05	2.91804e-05	7.1354e-05	0.000615975	3.59066e-05	4.93664e-05	0.00472362	9.41849e-05	0.000622797	0.000289576	3.09508e-05	0.000132399	0.00627201	0.000146209	0.99989	0.000345132	6.43908e-05	9.7711e-05	0.000840487	0.000808995	0.000802363	4.85419e-05	0.999781	0.000487954	5.78878e-05	0.914754
chr2L	315	16107575	16183679	0.000542769	0.000209725	2.63962e-05	4.31493e-05	0.000552584	0.000233819	0.999901	0.999887	0.999902	0.000284651	0.000125031	0.000141455	3.40291e-05	0.000152934	3.27948e-05	0.00150186	9.49009e-05	8.16475e-05	0.000112633	0.999868	2.28803e-05	8.08995e-05	0.000102998	0.0013112	5.18359e-05	3.93667e-05	0.00451283	0.000371147	0.00257455	0.000653234	7.72788e-05	4.68214e-05	0.00399732	0.000334177	0.999887	0.000112688	0.000146159	0.000383799	0.000482323	0.00239645	0.000405626	4.24148e-05	0.999678	0.000165039	4.71588e-05	0.91184
chr2L	316	16183680	16236877	0.000150142	0.000233119	2.82765e-05	0.000104758	0.000197987	0.000873779	0.999845	0.999853	0.999858	0.000201555	0.000698789	8.8655e-05	8.51058e-05	4.6167e-05	3.51713e-05	0.000392537	5.40927e-05	0.000148277	7.28159e-05	0.999815	3.05872e-05	6.14836e-05	3.5204e-05	0.00146348	0.000187527	3.5338e-05	0.00452506	0.000844918	0.0030908	0.000510316	0.000381025	6.02793e-05	0.00454875	0.00140811	0.999826	0.000175387	0.000467088	0.000745	0.000231608	0.0129112	0.00025369	9.71131e-05	0.999718	9.64797e-05	7.44359e-05	0.912331
chr2L	317	16236878	16300147	6.43578e-05	5.62168e-05	7.09714e-05	8.40732e-05	0.000224537	0.000499223	0.999877	0.99991	0.999906	0.000240703	0.00060468	0.00012001	0.000195164	5.40396e-05	4.24172e-05	0.000324189	6.87846e-05	5.37363e-05	0.000129642	0.999839	8.50556e-05	0.000100558	3.291e-05	0.00128125	7.22564e-05	3.65855e-05	0.00220433	0.00138689	0.00294566	0.00016952	0.0001629	0.000169355	0.00585005	0.00451316	0.999846	0.000561327	0.000898344	0.00023197	0.000393802	0.0153962	0.000459724	0.000202751	0.999802	0.000125186	0.000259521	0.929068
chr2L	318	16300148	16359730	3.0269e-05	4.51343e-05	0.000106621	0.000241545	0.000109816	0.000714356	0.999826	0.999911	0.999905	7.95741e-05	0.00109759	6.99969e-05	0.000264692	2.66923e-05	0.000149052	0.000620433	3.73513e-05	4.51933e-05	0.000210299	0.999742	0.000114519	3.87254e-05	4.67872e-05	0.000904454	3.01937e-05	0.000116542	0.000803587	0.00173549	0.00188608	5.52163e-05	0.000154975	0.000291921	0.00762779	0.0109942	0.999819	0.000749896	0.00033748	6.88189e-05	0.000283938	0.02003	0.000608187	0.00010773	0.999777	0.000164665	0.00084918	0.934803
chr2L	319	16359731	16398598	4.35937e-05	6.6665e-05	0.000371966	0.000141558	8.28784e-05	0.00206611	0.999857	0.999908	0.999901	3.92222e-05	0.000725085	4.42414e-05	0.000179239	2.65071e-05	0.000310443	0.000124686	3.69871e-05	3.877e-05	0.000620044	0.999706	0.000145111	3.98207e-05	0.000160406	0.0012453	3.54815e-05	0.000122566	0.000740388	0.000879169	0.00233939	8.21152e-05	0.000211611	0.00021454	0.00722252	0.0135204	0.999882	0.000511242	0.000348774	4.45553e-05	0.000678813	0.0236229	0.00194676	0.000129735	0.999818	0.000671837	0.00151338	0.958565
chr2L	320	16398599	16446666	0.000112403	5.9796e-05	0.000719479	0.000320608	0.000288553	0.00184133	0.999794	0.999868	0.999853	3.68732e-05	0.000157144	0.000120446	0.000365859	5.75434e-05	0.000124136	6.15212e-05	7.96477e-05	3.66028e-05	0.000183702	0.999413	0.000132213	9.4368e-05	0.000228442	0.00308288	0.000101756	0.000107558	0.000223693	0.000215796	0.00122423	0.0003404	6.77014e-05	0.000213756	0.00792946	0.0126079	0.999866	0.000868556	0.00124638	0.000108838	0.00367162	0.0517755	0.00469255	0.000553418	0.999785	0.000302724	0.00667344	0.974496
chr2L	321	16446667	16495636	0.000588308	0.000123743	0.000162388	0.000970076	9.31018e-05	0.000508019	0.9998	0.999801	0.999785	3.35813e-05	4.10596e-05	0.000529411	0.00119875	0.000150205	4.01957e-05	4.00141e-05	3.71248e-05	5.50568e-05	0.000217246	0.998929	0.000276413	5.36188e-05	0.000352654	0.00329027	0.000163472	0.000265609	0.000101238	0.000117385	0.000527458	9.56901e-05	9.75418e-05	0.000103083	0.00602688	0.0132245	0.999809	0.000229687	0.000934366	0.000584172	0.00401985	0.0753117	0.00487258	0.000166246	0.999829	0.000193255	0.00824304	0.981789
chr2L	322	16495637	16558307	0.000205341	0.000203994	0.000121647	0.000670414	0.000145312	0.000184887	0.999877	0.999807	0.999784	4.86988e-05	2.79317e-05	0.00146546	0.0010714	0.000332181	4.14091e-05	2.71391e-05	2.70842e-05	7.32531e-05	5.03414e-05	0.999449	0.000726756	0.000143891	9.56776e-05	0.00261793	0.000213281	0.000163641	0.000163013	0.000116209	0.000348722	4.29685e-05	6.87792e-05	7.18122e-05	0.00605144	0.0140464	0.999834	0.000114833	0.00100863	0.000335292	0.0043875	0.107449	0.00509491	0.000143719	0.999874	0.000105866	0.00715929	0.984118
chr2L	323	16558308	16605764	9.10211e-05	0.000174628	0.000216379	0.000174574	6.98637e-05	9.53465e-05	0.999895	0.999845	0.999829	9.65826e-05	5.19892e-05	0.00221129	0.000284442	0.000161592	3.53513e-05	3.0762e-05	4.50639e-05	0.000238774	3.18217e-05	0.999662	0.000980842	0.000176315	3.67851e-05	0.00151182	0.000717853	0.000334415	0.00036081	0.000251021	0.000477053	6.45053e-05	0.000193763	0.000182869	0.00676414	0.0114949	0.99986	0.000129782	0.00139697	0.000321805	0.00260374	0.219737	0.00291072	0.000103802	0.999873	0.000100373	0.00956903	0.983444
chr2L	324	16605765	16669046	4.37401e-05	0.00048248	5.6412e-05	6.25115e-05	0.000111393	7.11456e-05	0.999895	0.999831	0.999817	0.00017412	3.73893e-05	0.00160536	0.000207362	0.000117276	3.46478e-05	4.34018e-05	3.91845e-05	0.000464325	4.79694e-05	0.999741	0.00125411	0.000452173	3.43087e-05	0.00202421	0.000472869	0.000152126	0.000199632	0.00135551	0.000882126	0.000104118	0.000205322	0.000786422	0.00594633	0.0111235	0.999792	0.000377363	0.00055782	0.0011064	0.00312631	0.762584	0.00121411	0.000138268	0.999826	8.16948e-05	0.0273697	0.980131
chr2L	325	16669047	16742118	9.43627e-05	0.000506145	5.47265e-05	8.69376e-05	0.000104765	6.96055e-05	0.999897	0.9999	0.99989	0.000872356	8.6627e-05	0.000602876	0.000202414	0.000134231	8.11768e-05	8.68814e-05	0.000112785	0.000134638	2.94991e-05	0.999854	0.00145327	9.92448e-05	4.51087e-05	0.00109908	0.000306274	0.00031786	0.000221232	0.00475847	0.000293684	0.00027787	0.000203744	0.000428416	0.00146869	0.00690444	0.999545	0.000260535	0.000103649	0.00574898	0.001861	0.917163	0.000369437	4.36961e-05	0.99987	0.000101429	0.150871	0.975148
chr2L	326	16742119	16831337	4.96349e-05	0.000246314	0.000112037	5.14911e-05	3.26351e-05	0.000164079	0.999837	0.999918	0.999903	0.00328964	7.63526e-05	0.000610595	8.90421e-05	0.000558369	0.000183623	3.06547e-05	0.000102357	3.88678e-05	4.90988e-05	0.999853	0.00029111	3.89103e-05	0.000131236	0.00090864	6.33042e-05	0.000134234	0.000597097	0.00515369	0.000278145	0.000575977	0.000612501	0.00051948	0.000644261	0.00321985	0.999785	0.000186251	3.30892e-05	0.030926	0.000854915	0.960562	7.51558e-05	3.46675e-05	0.999837	0.000112169	0.580085	0.96144
chr2L	327	16831338	16900857	0.000108296	5.96042e-05	3.50698e-05	3.37411e-05	2.4156e-05	0.000136245	0.999883	0.999927	0.999926	0.00359905	0.000250296	0.000570885	0.000135967	0.000141719	0.000306434	2.26649e-05	4.60721e-05	2.30121e-05	5.67236e-05	0.999907	0.000101798	3.07013e-05	0.000436605	0.000522312	2.79164e-05	0.000276442	0.000122235	0.00536409	0.000165996	0.00028133	0.00014347	0.00100063	0.000486802	0.0031112	0.99989	0.000328083	2.72533e-05	0.0466024	0.000324772	0.986852	3.66961e-05	8.59235e-05	0.999901	0.000163658	0.709502	0.918432
chr2L	328	16900858	16973367	0.00012607	4.9533e-05	2.65325e-05	7.76528e-05	3.60189e-05	0.000267429	0.999913	0.999917	0.999917	0.00372012	0.000270014	0.000239673	0.000160916	8.29514e-05	0.000266074	2.79755e-05	2.94933e-05	2.22911e-05	6.24618e-05	0.999911	5.01534e-05	3.0752e-05	0.000838488	0.000811283	2.56576e-05	0.000723012	7.94099e-05	0.00450613	7.60836e-05	0.000111058	9.88536e-05	0.00187621	0.000281944	0.00297793	0.999916	0.000342671	5.04412e-05	0.051338	0.000251212	0.995782	2.84384e-05	0.00013825	0.999918	0.000582302	0.745693	0.887604
chr2L	329	16973368	17043760	0.000113371	0.000165056	4.9161e-05	5.39122e-05	0.000113693	6.04615e-05	0.999915	0.999929	0.999929	0.0034295	0.000254499	0.000174146	0.000123804	0.000170102	0.00011951	3.22488e-05	5.19084e-05	3.23428e-05	0.000132894	0.999925	0.000111437	5.08365e-05	0.000249351	0.00056581	4.64148e-05	0.000241679	4.07881e-05	0.00229626	0.000172473	0.000122274	4.40129e-05	0.00213073	9.9779e-05	0.00473912	0.99993	0.000216512	0.000128333	0.0497297	0.000156578	0.998668	5.92349e-05	6.10538e-05	0.999933	0.000174809	0.755055	0.883727
chr2L	330	17043761	17105071	0.000140894	0.000353028	0.000149801	0.000108617	0.000206027	3.71126e-05	0.999878	0.999937	0.999937	0.00331152	9.31102e-05	5.98484e-05	5.84928e-05	0.000119373	0.000191452	3.24514e-05	6.45022e-05	3.88905e-05	4.41451e-05	0.999931	0.000335096	5.87519e-05	6.0156e-05	0.000123349	0.000198955	0.00014646	2.57467e-05	0.000564216	0.000148709	5.41019e-05	2.38666e-05	0.00300013	0.000113886	0.00706554	0.999933	0.000565148	7.39721e-05	0.0399514	0.000299692	0.999516	3.23908e-05	0.000129514	0.99993	0.000151053	0.754917	0.864562
chr2L	331	17105072	17167095	6.44907e-05	0.00103311	9.02771e-05	0.000261511	0.000293656	4.37072e-05	0.999918	0.999939	0.999938	0.00127443	8.52062e-05	2.9924e-05	8.3833e-05	3.97863e-05	0.000202958	2.9199e-05	0.000196945	3.24547e-05	4.77734e-05	0.999925	0.0010825	6.84571e-05	3.87832e-05	3.72237e-05	0.000756435	8.67005e-05	2.81414e-05	0.00039488	0.000302757	4.57221e-05	2.24246e-05	0.00317515	4.42678e-05	0.00695019	0.999922	0.000507745	5.02803e-05	0.00777665	0.00044749	0.999732	4.98054e-05	6.59637e-05	0.999903	0.000205493	0.740698	0.859747
chr2L	332	17167096	17240373	5.77927e-05	0.00301637	3.76418e-05	0.000214274	0.000236914	4.89334e-05	0.999924	0.999933	0.999932	0.000601629	0.000121363	2.85376e-05	4.67116e-05	4.39015e-05	6.17626e-05	6.91661e-05	7.72854e-05	4.05207e-05	0.000133089	0.999927	0.00129741	6.38483e-05	3.33525e-05	3.26758e-05	0.00038417	5.55051e-05	5.17541e-05	0.000258418	0.000645715	4.0625e-05	2.34528e-05	0.00153613	6.3155e-05	0.0037008	0.999869	0.000499134	9.49563e-05	0.00185077	0.00021817	0.999863	0.000180434	8.57977e-05	0.999913	0.000146644	0.6948	0.838502
chr2L	333	17240374	17311188	0.000210727	0.00314208	5.66246e-05	0.000130494	5.93142e-05	3.77783e-05	0.999916	0.999929	0.999926	0.000134601	0.000319516	4.96049e-05	5.95765e-05	6.61944e-05	7.87556e-05	0.000174628	7.35815e-05	9.17569e-05	5.92357e-05	0.999923	0.00021653	0.000242611	4.54711e-05	8.20106e-05	0.000240682	4.91857e-05	6.53869e-05	0.000178214	0.00114764	2.70841e-05	2.53684e-05	0.00156213	3.16434e-05	0.000821052	0.999888	0.000585129	0.000485276	0.00105668	0.000102015	0.999893	0.000268241	4.49536e-05	0.999893	0.000256059	0.554625	0.76519
chr2L	334	17311189	17378822	0.000547238	0.00138206	3.33255e-05	0.000156511	4.2566e-05	9.25386e-05	0.999859	0.999909	0.999899	0.000101673	0.000106229	2.81126e-05	3.44114e-05	3.9214e-05	6.05144e-05	7.91796e-05	0.000275463	6.67948e-05	0.000132718	0.999916	7.00768e-05	0.00128383	0.00013476	6.78366e-05	0.000254622	3.09475e-05	2.90889e-05	0.000107284	0.000522237	2.98539e-05	2.6357e-05	0.000268649	5.30075e-05	0.000461852	0.999891	0.000172458	0.000228984	0.000974288	9.89325e-05	0.999885	9.54996e-05	9.91177e-05	0.999832	0.000165251	0.108828	0.61725
chr2L	335	17378823	17442711	0.000134127	0.00109622	5.03066e-05	8.39148e-05	9.93747e-05	0.000157563	0.99988	0.999904	0.999894	8.28205e-05	0.000171915	3.40875e-05	3.07646e-05	9.46523e-05	7.65746e-05	3.1215e-05	0.000137461	5.78191e-05	0.000185897	0.999921	0.000109752	0.00105511	0.000198853	5.17122e-05	6.84572e-05	2.25317e-05	3.59534e-05	6.161e-05	0.00018574	6.10895e-05	5.90259e-05	8.82155e-05	4.86442e-05	0.000171345	0.999921	0.000205325	0.000446411	0.00157242	0.000396698	0.999865	8.35924e-05	8.23557e-05	0.999808	7.0143e-05	0.044793	0.126798
chr2L	336	17442712	17522097	5.88497e-05	0.00136561	3.67538e-05	0.000130304	0.000100264	0.000268875	0.999919	0.999886	0.999841	3.53276e-05	7.44141e-05	7.36499e-05	4.69204e-05	5.49766e-05	5.50614e-05	3.08263e-05	8.0902e-05	9.99767e-05	0.000188327	0.999935	6.26151e-05	0.000293379	0.000883519	2.58275e-05	7.83837e-05	2.67897e-05	2.25191e-05	0.000103045	0.000253767	0.00028453	3.61533e-05	0.000100675	0.000110281	5.90138e-05	0.999933	8.45426e-05	0.00126637	0.000888057	0.000255404	0.999915	0.000229859	3.88196e-05	0.999881	9.53836e-05	0.00766624	0.0320981
chr2L	337	17522098	17588256	7.64937e-05	0.00168213	9.10959e-05	4.51469e-05	0.000127124	0.000210277	0.999921	0.999783	0.999631	2.67326e-05	4.76353e-05	7.32626e-05	0.000130666	4.07518e-05	3.36811e-05	3.94576e-05	6.48913e-05	0.000334274	5.79694e-05	0.999933	2.84067e-05	0.000206824	0.000572197	2.34096e-05	0.000323262	2.55662e-05	2.17713e-05	0.000511722	0.000615136	0.00112974	3.9919e-05	0.000327925	0.000460603	8.37813e-05	0.999931	0.000161995	0.00653972	0.000681865	0.000259631	0.999929	0.00130349	3.26912e-05	0.999889	0.000332562	0.00216326	0.0146929
chr2L	338	17588257	17671252	0.000339958	0.000614325	9.01477e-05	5.4249e-05	0.000558334	5.37247e-05	0.99993	0.999888	0.999839	2.27794e-05	4.82311e-05	3.25818e-05	0.000140696	0.000111155	3.14826e-05	3.61294e-05	3.11653e-05	6.808e-05	3.39482e-05	0.999932	2.90402e-05	0.00051744	0.000204515	3.26832e-05	0.000215121	5.09452e-05	2.4978e-05	0.000188337	0.000368511	0.0008561	5.11486e-05	0.000140779	0.000740903	0.000197104	0.999915	7.8418e-05	0.0408911	0.00156787	0.000593001	0.999932	0.00110741	6.52159e-05	0.999818	7.00952e-05	0.000573339	0.0113589
chr2L	339	17671253	17755005	0.000245477	0.000249695	8.92596e-05	8.63391e-05	0.000798799	4.87086e-05	0.999929	0.999915	0.999889	3.18592e-05	3.12845e-05	3.81248e-05	8.00914e-05	4.42398e-05	5.18723e-05	4.04014e-05	3.76769e-05	2.94709e-05	4.11457e-05	0.999933	2.55082e-05	0.000541285	9.76391e-05	5.85546e-05	0.000241684	3.60133e-05	4.86511e-05	9.52083e-05	0.000654836	0.000723453	7.82263e-05	5.3515e-05	0.000501398	0.000484142	0.999913	3.80352e-05	0.226744	0.00479642	0.00158099	0.999924	0.00245157	8.03509e-05	0.9996	4.28203e-05	0.000183008	0.0115784
chr2L	340	17755006	17817191	5.54836e-05	0.000118338	0.00029088	0.000130768	0.000572574	0.000169948	0.999919	0.999933	0.999923	9.99923e-05	5.42638e-05	2.88073e-05	9.12688e-05	3.39249e-05	0.000129942	8.69691e-05	0.000114779	3.56502e-05	7.15045e-05	0.999938	2.16646e-05	0.000932643	0.000166706	8.78991e-05	6.80084e-05	9.25658e-05	5.61656e-05	0.000142923	0.000743732	0.00151355	6.9686e-05	2.98991e-05	0.000660214	0.000310065	0.999922	6.28197e-05	0.311506	0.0237134	0.00161713	0.999893	0.00244383	6.19584e-05	0.998801	0.000111881	9.42344e-05	0.0151542
chr2L	341	17817192	17888754	3.0859e-05	5.09758e-05	0.00135033	4.38281e-05	0.000149263	0.000680986	0.999886	0.999931	0.999926	0.000121963	0.000103017	2.16523e-05	0.000118273	8.63059e-05	0.000567108	5.37692e-05	4.20473e-05	6.02144e-05	6.14407e-05	0.999934	2.62619e-05	0.000304455	0.000116816	0.000313409	3.63339e-05	0.00050902	0.000215997	0.000671573	0.000943437	0.0034922	6.14974e-05	4.60508e-05	0.00254071	7.14989e-05	0.999909	6.5808e-05	0.751425	0.0894162	0.00377644	0.99985	0.0046638	5.50727e-05	0.99928	9.60956e-05	7.36646e-05	0.0147853
chr2L	342	17888755	17962566	2.71006e-05	9.93592e-05	0.00111481	5.34729e-05	8.31063e-05	0.000995995	0.99992	0.99992	0.999919	0.000416277	0.000172922	2.27638e-05	6.31467e-05	4.46925e-05	0.000159087	0.000128262	3.30646e-05	2.83666e-05	3.9783e-05	0.99993	4.42795e-05	0.000278923	0.000152918	0.000392877	6.35185e-05	0.000265776	0.000421864	0.000321324	0.0025399	0.00342995	0.000224133	4.37435e-05	0.00524091	5.16758e-05	0.999933	0.000175077	0.88984	0.235127	0.00617831	0.999786	0.00453519	7.15881e-05	0.999551	0.000210039	0.000112247	0.0142472
chr2L	343	17962567	18051746	4.66232e-05	0.000140109	0.00144223	3.79789e-05	4.26546e-05	0.000249817	0.999915	0.999927	0.999927	0.000100195	0.000367346	2.79526e-05	5.0834e-05	9.06136e-05	4.56573e-05	0.000456234	2.2894e-05	3.61048e-05	8.13757e-05	0.999936	6.29091e-05	0.00041194	0.000150024	0.000273078	0.000216024	0.000445482	8.75453e-05	0.000587243	0.00236387	0.00116528	0.000131142	0.000132773	0.005726	0.000163088	0.999937	0.000361844	0.96396	0.558423	0.006218	0.99966	0.00222105	0.00027621	0.999815	7.02782e-05	0.000508122	0.0163337
chr2L	344	18051747	18152070	4.55356e-05	0.000454506	0.000947888	0.000102139	3.06892e-05	0.000106606	0.99993	0.999926	0.999927	3.29139e-05	0.000357838	3.20133e-05	7.30007e-05	3.90015e-05	4.77384e-05	0.00193668	2.29011e-05	2.35369e-05	0.000271044	0.999931	0.000168454	0.000100406	0.000132565	0.000637788	0.000937598	0.000426325	5.6478e-05	0.00016156	0.000444585	0.000213106	0.000237466	0.000149756	0.00752739	0.000442826	0.99993	0.000672481	0.988418	0.706184	0.0099144	0.999154	0.00112339	0.000280946	0.999897	0.00010902	0.000118813	0.0237338
chr2L	345	18152071	18228074	2.51773e-05	0.00132848	0.000882023	0.00012128	4.91452e-05	5.62894e-05	0.999932	0.999916	0.999916	2.43877e-05	7.50322e-05	8.81665e-05	0.000335274	2.69055e-05	0.000114653	0.00208102	3.22981e-05	2.7639e-05	0.000256742	0.999922	0.000221211	7.42021e-05	4.30195e-05	0.000113017	0.00070271	0.000127588	2.92936e-05	4.19695e-05	8.60496e-05	9.77276e-05	0.00014342	6.6292e-05	0.0145122	0.000611017	0.999922	0.00227692	0.996468	0.748061	0.0218736	0.997736	0.000199907	0.00040523	0.999923	0.000495846	0.000106816	0.0647689
chr2L	346	18228075	18301501	2.92812e-05	0.00654598	0.000342339	9.85637e-05	0.000210553	0.000119559	0.999925	0.99987	0.999861	3.72871e-05	3.43268e-05	0.000165424	0.000884184	3.69819e-05	4.52903e-05	0.000669108	2.77272e-05	2.94123e-05	0.00017434	0.999877	0.000270623	7.54336e-05	5.43205e-05	4.29759e-05	0.0012728	0.000127029	4.52939e-05	2.91413e-05	4.17898e-05	5.71657e-05	4.30572e-05	5.73795e-05	0.0249884	0.00201035	0.999908	0.00730659	0.998851	0.758516	0.105124	0.993984	7.35782e-05	8.58602e-05	0.999935	0.000310245	0.000174944	0.28699
chr2L	347	18301502	18375704	5.96733e-05	0.00781796	0.000224283	0.000177251	0.000117905	4.79978e-05	0.999932	0.999911	0.99991	0.000130496	2.81556e-05	4.16974e-05	0.00110837	0.000124624	4.74057e-05	0.000168228	2.12518e-05	3.52529e-05	0.000504496	0.999914	0.000171768	5.94487e-05	4.18704e-05	6.34309e-05	0.00204422	5.02152e-05	0.000167872	5.88493e-05	8.74777e-05	7.90743e-05	4.17976e-05	0.000205322	0.0271099	0.00838429	0.999905	0.00831437	0.999602	0.756512	0.130391	0.983405	5.91024e-05	5.27255e-05	0.999939	0.000274179	0.000395495	0.59052
chr2L	348	18375705	18448775	0.000100879	0.010977	0.000228557	0.000203485	6.45114e-05	2.42488e-05	0.999928	0.999912	0.999916	0.000608567	3.19227e-05	2.65357e-05	0.000286474	0.000293895	3.37203e-05	6.73828e-05	2.04407e-05	7.90381e-05	0.00137205	0.999916	0.000456536	4.68424e-05	0.000125568	9.5439e-05	0.0020463	4.67693e-05	4.20381e-05	0.000272348	0.00019371	6.61323e-05	3.46339e-05	0.000152674	0.0276157	0.00965422	0.999906	0.00664594	0.999829	0.738415	0.136958	0.948133	7.61316e-05	3.97558e-05	0.999939	0.000417464	0.000789935	0.686965
chr2L	349	18448776	18508944	0.00010492	0.0133484	8.27472e-05	0.000185322	2.81643e-05	2.12798e-05	0.99992	0.999896	0.999899	0.000571712	8.83766e-05	3.69845e-05	7.22373e-05	0.000200118	3.1631e-05	0.000137947	2.19803e-05	4.97884e-05	0.00152266	0.999906	0.00245232	4.02044e-05	0.000566953	7.4457e-05	0.0027568	0.000161162	2.63409e-05	0.000285966	0.00106444	6.73803e-05	4.17014e-05	0.000179608	0.0234622	0.00987393	0.99991	0.00126303	0.999902	0.673067	0.133904	0.936666	0.00024763	0.000106643	0.999928	0.000806817	0.000988051	0.716336
chr2L	350	18508945	18569281	0.000227282	0.0123112	0.000135467	0.000173827	2.68706e-05	2.40429e-05	0.999922	0.999908	0.999912	0.0001128	0.000127011	0.000130713	5.16971e-05	8.02937e-05	7.83823e-05	0.000573314	2.8549e-05	5.30509e-05	0.00024708	0.99991	0.00300333	6.50215e-05	0.000189513	0.000114052	0.00187766	0.000414599	4.00019e-05	0.000203153	0.000801892	5.29122e-05	4.26303e-05	0.000320835	0.00771821	0.00695967	0.99991	0.000504119	0.99993	0.62551	0.116076	0.910999	0.00150221	0.000132515	0.999917	0.000219012	0.000458492	0.72891
chr2L	351	18569282	18624387	0.000149201	0.00939231	4.32451e-05	0.00051183	5.33584e-05	3.69062e-05	0.999934	0.999925	0.999927	6.53868e-05	0.00012813	0.000197519	8.03449e-05	9.61521e-05	0.000115431	0.0017862	3.62785e-05	7.59874e-05	7.04339e-05	0.999926	0.00182166	3.91752e-05	0.000251505	0.000424223	0.00277183	0.000295984	4.36738e-05	0.00024381	0.000784423	0.000105428	0.000140784	0.000473266	0.00549508	0.00536499	0.99992	0.00033322	0.999935	0.607436	0.0945919	0.896645	0.00171992	0.000132526	0.999928	0.000219853	0.000167202	0.729613
chr2L	352	18624388	18693698	5.6261e-05	0.00219543	2.36824e-05	0.000118716	0.00024821	6.10061e-05	0.999936	0.999915	0.999915	3.50553e-05	0.000378124	0.000251266	0.000309828	0.000219319	0.000221535	0.0015377	2.45115e-05	2.98665e-05	3.30428e-05	0.999922	0.00112805	9.57374e-05	0.000349367	0.00212026	0.00204258	0.000503201	7.72855e-05	0.000325758	0.00164195	0.000401989	0.000110729	0.000243793	0.00103529	0.00419793	0.999928	9.04237e-05	0.999932	0.589643	0.0248535	0.847277	0.000467415	0.000534003	0.999932	0.00034049	0.00026576	0.730514
chr2L	353	18693699	18778101	3.40209e-05	0.000724104	2.27656e-05	4.77303e-05	0.000976898	2.96613e-05	0.999927	0.999919	0.999917	2.88514e-05	0.000263406	0.000201335	0.000402444	0.000267554	0.000177074	0.00198988	2.47766e-05	3.14159e-05	4.92943e-05	0.999921	0.000242906	0.000231454	0.000957254	0.00253092	0.00309339	0.00134071	0.000242971	0.000875718	0.00189904	0.000919648	0.000293876	8.81338e-05	0.000430613	0.00464128	0.999923	5.50532e-05	0.99992	0.587014	0.0047741	0.81143	0.000161999	0.00164831	0.999921	0.000568361	0.000783247	0.758822
chr2L	354	18778102	18847562	6.21495e-05	0.000407718	3.05532e-05	8.89004e-05	0.0006654	2.61086e-05	0.999923	0.999929	0.999929	6.38164e-05	5.8681e-05	0.000110528	0.00053711	0.000307059	7.02436e-05	0.00100253	4.33199e-05	8.74222e-05	5.00619e-05	0.999925	0.00014484	0.00117499	0.000964368	0.00133377	0.00248897	0.000956546	0.00020841	0.000618623	0.000660101	0.000451227	0.000277196	0.000152394	0.000239085	0.00574814	0.999918	0.000141393	0.999908	0.569011	0.000895077	0.688024	0.000245445	0.00175899	0.999898	0.000202664	0.000624271	0.798026
chr2L	355	18847563	18909556	0.000135424	0.000159002	3.96239e-05	0.000191088	0.000658988	2.45919e-05	0.999905	0.999913	0.999914	0.00017841	2.65021e-05	0.000107717	0.000550325	8.05206e-05	8.68516e-05	0.000370228	3.44411e-05	3.54081e-05	4.01844e-05	0.999897	4.21225e-05	0.00140245	0.00138584	0.00104565	0.00111769	0.000748913	6.52478e-05	0.000164845	0.000119248	0.000413654	0.000520358	0.000449309	0.000213886	0.00513171	0.999893	0.000625839	0.999834	0.541095	0.000354811	0.503704	0.000446621	0.00215419	0.999827	4.82353e-05	0.000428777	0.896482
chr2L	356	18909557	18996566	0.000136366	4.60591e-05	3.71541e-05	0.000453829	0.000114285	4.03383e-05	0.999924	0.999906	0.999908	0.000232301	2.56853e-05	0.000139273	0.000478558	8.93067e-05	0.000339148	0.000339442	9.18982e-05	4.63494e-05	0.000112627	0.999901	3.57599e-05	0.00043656	0.00161304	0.000208939	0.000248028	0.000225218	7.3519e-05	0.000129527	4.37283e-05	9.63021e-05	0.000719364	0.000119902	8.04329e-05	0.00268891	0.999812	0.00039571	0.999793	0.442243	0.000102787	0.4522	0.00058771	0.0015921	0.99982	3.07566e-05	0.000362747	0.931823
chr2L	357	18996567	19095196	0.000455772	4.85662e-05	4.52968e-05	8.58325e-05	3.78539e-05	0.000100918	0.99991	0.999904	0.999906	0.00062003	4.81604e-05	4.21672e-05	0.000284443	7.66599e-05	8.90397e-05	0.000109292	5.26741e-05	0.000181578	9.07291e-05	0.999874	8.83459e-05	0.000377602	0.00223359	9.07804e-05	9.97382e-05	0.000134293	4.11667e-05	0.000438438	2.58687e-05	3.30345e-05	0.0010674	5.20671e-05	9.63891e-05	0.00079049	0.999888	0.00011064	0.999823	0.127558	0.000121002	0.374869	0.000441902	0.000342731	0.999844	2.27064e-05	0.000217638	0.94481
chr2L	358	19095197	19183946	0.000735064	0.000118593	5.59077e-05	3.87141e-05	4.30676e-05	0.000373421	0.999876	0.99991	0.999909	0.000292929	3.64417e-05	4.56514e-05	0.000169453	3.10052e-05	4.81021e-05	9.62989e-05	8.74249e-05	6.65921e-05	0.000287189	0.999873	0.000206037	0.000490874	0.00135879	0.00019349	0.000185397	0.000368717	9.22014e-05	0.000548927	3.53452e-05	3.24378e-05	0.000941888	0.000108459	6.02257e-05	0.000526612	0.999907	0.000122238	0.99976	0.0208441	0.000494364	0.168309	0.000422386	0.000219459	0.99979	2.73222e-05	0.0001619	0.948804
chr2L	359	19183947	19249713	0.000162948	0.000660209	0.000231108	6.6339e-05	0.000156516	0.000371935	0.999843	0.99991	0.999915	0.000317224	2.31835e-05	2.65287e-05	5.73136e-05	3.72201e-05	3.73903e-05	6.96507e-05	0.00027955	6.99288e-05	0.00014115	0.999886	0.000171508	0.00013455	0.00112537	0.000459375	0.000182536	0.00024123	0.000492334	0.00123623	3.97922e-05	3.90765e-05	0.00032234	0.000560422	0.000161874	0.000196413	0.999899	0.00016905	0.999783	0.00445465	0.00228935	0.139039	0.00128992	0.000466894	0.999777	2.84484e-05	0.000470891	0.981693
chr2L	360	19249714	19319465	6.08121e-05	0.000753754	0.000250312	4.48689e-05	0.000896279	0.000466417	0.999896	0.999918	0.99992	0.000250451	2.56704e-05	3.85574e-05	9.16394e-05	2.59478e-05	2.75429e-05	6.35569e-05	7.36282e-05	6.09835e-05	4.03421e-05	0.999918	7.14775e-05	0.000149766	0.000980042	0.00129685	0.000704919	9.79398e-05	0.000170696	0.000765016	0.000131303	0.000137482	0.00029541	0.000169035	6.24917e-05	0.000147867	0.999919	0.000157615	0.999871	0.00199319	0.00252846	0.0867478	0.00105982	0.000159565	0.999829	6.49179e-05	0.000320402	0.994021
chr2L	361	19319466	19387719	2.90491e-05	0.000649965	6.55372e-05	2.60201e-05	0.00144257	9.49851e-05	0.999898	0.999904	0.999904	0.000161551	3.88022e-05	3.68853e-05	0.000162343	3.85566e-05	3.57295e-05	3.69264e-05	8.20948e-05	0.000152995	2.5249e-05	0.999908	0.000146185	0.000632083	0.00231266	0.0047456	0.00147955	0.000193228	0.000155541	0.00095418	0.000150334	0.00027681	0.000940605	0.000210681	9.68809e-05	0.000308172	0.999904	0.000599212	0.999875	0.00198615	0.00289589	0.0801815	0.000843267	0.000193117	0.999816	0.000302009	0.000378863	0.997657
chr2L	362	19387720	19464799	2.29479e-05	0.000508061	4.8968e-05	3.59165e-05	0.000805151	5.28257e-05	0.99985	0.999861	0.999861	0.000318414	0.000137719	7.76379e-05	6.36763e-05	0.000143807	2.30217e-05	5.14551e-05	3.69036e-05	0.000603997	3.46592e-05	0.999861	0.000453278	0.00025955	0.0049853	0.00637835	0.00103014	0.00102519	0.000173605	0.000833686	0.000498703	0.00137339	0.00108711	5.18045e-05	7.94866e-05	0.000479975	0.999859	0.000190954	0.999846	0.00288827	0.00152903	0.0832757	0.000876414	0.000493939	0.999678	0.000682813	0.000454037	0.998756
chr2L	363	19464800	19564751	2.17804e-05	0.000598301	4.27566e-05	7.36476e-05	0.000224264	3.24846e-05	0.999905	0.999911	0.999908	0.000335806	0.000196521	8.31052e-05	7.2778e-05	0.000122008	2.46225e-05	0.000120408	6.52894e-05	0.000182531	0.000117536	0.999908	0.000376992	0.000128312	0.00543581	0.00561249	0.000781456	0.000936279	0.000191716	0.00144155	0.000649179	0.00119178	0.000467542	3.51108e-05	6.31546e-05	0.000269112	0.999907	5.58749e-05	0.999907	0.00268006	0.000894658	0.080494	0.000452446	0.000102956	0.999568	0.000251192	0.000251519	0.999512
chr2L	364	19564752	19639408	2.53928e-05	0.000570794	0.000113059	3.99833e-05	0.000163936	6.85654e-05	0.99991	0.999922	0.99992	0.000265488	9.36511e-05	5.81369e-05	4.04122e-05	6.8986e-05	4.86449e-05	5.47672e-05	0.000145792	0.000108419	0.000391764	0.999924	0.000224619	0.000311669	0.00358185	0.00231008	0.00139443	0.00065116	0.0003577	0.00121477	0.00196595	0.000473656	0.000352253	4.17896e-05	0.000200577	0.000247512	0.999913	5.72036e-05	0.999929	0.00156653	0.000721288	0.0676238	0.000443319	6.32247e-05	0.99901	0.000243783	0.000170033	0.999695
chr2L	365	19639409	19745170	3.85343e-05	0.000491487	4.93372e-05	8.42646e-05	0.000145446	2.85902e-05	0.999887	0.999936	0.999931	0.000100533	0.00014724	0.000112642	2.96289e-05	3.93572e-05	2.85485e-05	0.000107971	0.000267583	6.12369e-05	0.000531287	0.999907	5.64787e-05	0.000707824	0.00304987	0.00215261	0.00211776	0.00075406	0.000655797	0.00144704	0.0020111	0.00031168	0.000614861	4.25305e-05	0.000305092	0.000123981	0.999891	5.73651e-05	0.999925	0.00065105	0.00107091	0.0547379	0.000939191	0.000169676	0.996953	0.000207454	0.000348049	0.999667
chr2L	366	19745171	19822213	8.9454e-05	0.000123456	5.37029e-05	0.000406949	0.000249915	3.03446e-05	0.999904	0.999935	0.999931	6.23586e-05	3.92226e-05	0.000452539	2.39205e-05	7.11621e-05	3.08666e-05	9.6135e-05	0.000378662	2.84788e-05	0.000387974	0.999925	5.01226e-05	0.000195506	0.00295432	0.000328046	0.00407661	0.000174106	0.000335033	0.000361007	0.00035014	7.34676e-05	0.000173526	3.90385e-05	0.000209747	0.000105286	0.999924	2.77504e-05	0.999915	0.000822709	0.000349868	0.00809148	0.000517324	0.000578164	0.993432	6.24848e-05	0.000170017	0.999408
chr2L	367	19822214	19886135	4.215e-05	6.78949e-05	7.92769e-05	0.000450004	0.000251777	3.91733e-05	0.999924	0.99992	0.999918	0.000186347	2.67589e-05	9.33391e-05	3.73482e-05	5.96168e-05	2.47755e-05	0.000368117	0.000361986	2.58525e-05	9.27633e-05	0.999935	0.000174882	0.000141497	0.000696359	6.63605e-05	0.00386129	4.71064e-05	0.000108307	8.10231e-05	0.000131165	5.72834e-05	0.000183921	2.32792e-05	0.000141731	4.3724e-05	0.999922	2.98037e-05	0.999921	0.000797402	0.000202051	0.00139714	0.000745209	0.00352395	0.994301	5.08964e-05	0.00033978	0.99973
chr2L	368	19886136	19927626	8.60668e-05	0.00015787	0.000144917	0.000106269	0.000354761	5.38001e-05	0.999919	0.999925	0.999924	5.95532e-05	4.17169e-05	6.01123e-05	3.36773e-05	8.06643e-05	3.17126e-05	0.000436168	0.000146038	2.42398e-05	8.62154e-05	0.999928	0.000543014	0.000430044	0.000356114	3.21302e-05	0.00522417	4.41652e-05	0.000139994	6.39761e-05	9.21347e-05	4.08708e-05	7.74032e-05	2.40239e-05	0.000100851	8.03472e-05	0.999903	4.84488e-05	0.999926	0.00186908	0.000135602	0.000427776	0.000208841	0.00630311	0.993369	2.7596e-05	9.05572e-05	0.99986
chr2L	369	19927627	19980408	2.9784e-05	0.000123803	0.000558101	9.79512e-05	9.72258e-05	0.000175455	0.999906	0.999901	0.999899	3.31285e-05	0.000164895	0.000120888	8.83759e-05	3.67267e-05	5.10596e-05	0.000363182	0.000223186	4.3564e-05	7.53901e-05	0.999904	0.000164944	0.000178335	0.000223504	5.26387e-05	0.00512537	8.5001e-05	0.000151175	0.000203028	7.11436e-05	4.56496e-05	8.35788e-05	4.04014e-05	5.08451e-05	4.49218e-05	0.99987	0.000140798	0.999924	0.00452528	9.15773e-05	0.000426999	0.000155613	0.0262398	0.990114	3.93025e-05	9.90767e-05	0.999887
chr2L	370	19980409	20043197	2.30352e-05	0.000228593	0.000184514	0.00012797	0.000117809	4.7707e-05	0.999907	0.999909	0.999908	2.47563e-05	0.00101989	0.0002459	6.46117e-05	2.44316e-05	5.8607e-05	0.000285438	9.98573e-05	3.60016e-05	3.00317e-05	0.999913	0.000216024	0.000213834	7.0682e-05	0.00021191	0.00279897	0.000431257	0.000628243	0.000964869	7.67507e-05	5.35282e-05	0.000306614	0.000102047	3.8548e-05	5.46539e-05	0.999902	0.000361646	0.999923	0.0232573	3.35851e-05	0.000147664	0.00050824	0.0849936	0.984453	0.00014535	0.000404607	0.999905
chr2L	371	20043198	20112151	2.7e-05	7.74401e-05	0.000262903	0.000120725	6.32403e-05	2.72372e-05	0.999909	0.999914	0.999914	3.4972e-05	0.000815327	0.000433842	5.71427e-05	2.38583e-05	9.84028e-05	0.000232421	5.60399e-05	9.45207e-05	2.83133e-05	0.99991	0.000682267	0.000852255	0.000100873	0.000117009	0.00195348	0.000579261	0.000672596	0.00120186	0.000114539	2.54106e-05	0.000768431	0.000431632	0.000108978	0.000142356	0.999917	0.000157816	0.99991	0.124837	2.8492e-05	5.09668e-05	0.000288333	0.491994	0.971206	5.02041e-05	0.000178887	0.999911
chr2L	372	20112152	20267402	6.01786e-05	5.29153e-05	0.0011255	0.000474084	0.000161982	2.42146e-05	0.999914	0.999919	0.99992	3.9119e-05	0.000414578	0.000175385	9.94079e-05	4.26424e-05	3.61787e-05	8.10272e-05	0.000110162	0.000139076	4.80891e-05	0.999911	0.000255337	0.00115896	0.000206758	0.000151507	0.000669599	0.00105202	0.000677382	0.000436771	0.000114255	2.35778e-05	0.000380365	0.000379271	0.000621876	0.000150831	0.999922	0.000238564	0.999895	0.715388	5.79839e-05	7.42863e-05	0.000515869	0.722805	0.931238	3.35297e-05	0.000137212	0.999899
chr2L	373	20267403	20365881	0.000101431	4.79303e-05	0.0026569	0.000116802	5.9694e-05	2.53747e-05	0.999918	0.999929	0.999928	9.4986e-05	0.000263027	6.65647e-05	0.000500862	0.000105853	2.92969e-05	0.000125887	0.000477932	0.000119427	3.34749e-05	0.999921	0.000386743	0.000342514	0.000664498	0.000643167	0.000407152	0.000483332	0.00188674	0.000460107	7.57335e-05	2.94803e-05	0.000358491	0.000214161	0.00041608	5.97025e-05	0.999914	0.000175389	0.999906	0.90962	7.10021e-05	0.000166109	0.000696494	0.794354	0.920371	3.51856e-05	0.00046579	0.999875
chr2L	374	20365882	20471740	4.21659e-05	5.05869e-05	0.00602647	5.90516e-05	8.50205e-05	4.25849e-05	0.999912	0.999918	0.999922	5.59421e-05	0.000172644	0.000127617	0.000499552	7.09117e-05	2.61232e-05	3.80248e-05	0.000451238	0.000107351	8.0034e-05	0.999923	0.000246841	9.28906e-05	0.000253252	0.000244937	0.000651316	0.000551683	0.00161195	9.18285e-05	3.63793e-05	8.29835e-05	0.000577555	8.32042e-05	0.000727911	0.000117886	0.999889	0.000263717	0.99992	0.967176	7.33332e-05	5.69435e-05	0.000119267	0.81629	0.89081	6.07731e-05	8.75677e-05	0.999766
chr2L	375	20471741	20548258	7.03323e-05	4.00281e-05	0.00637003	8.31913e-05	4.88743e-05	7.6397e-05	0.999879	0.999903	0.999917	0.000156057	9.04857e-05	5.6143e-05	0.000362422	4.06746e-05	4.19984e-05	3.00331e-05	0.000142543	4.5876e-05	0.000345255	0.999893	0.000159048	5.77524e-05	0.000380608	9.27862e-05	0.00086817	0.000126352	0.00114409	4.6758e-05	2.68031e-05	3.43658e-05	0.00031363	4.56544e-05	0.00019882	0.000142439	0.999804	0.000334647	0.999905	0.986146	0.000101968	7.89915e-05	3.75432e-05	0.820444	0.888728	0.000223764	3.88954e-05	0.999373
chr2L	376	20548259	20668394	0.000335634	4.8203e-05	0.00412388	5.40383e-05	6.82356e-05	4.1261e-05	0.999763	0.999836	0.99987	0.000529018	3.30283e-05	0.00012142	0.000142272	7.63019e-05	2.76583e-05	5.7421e-05	6.40431e-05	7.66137e-05	0.000904861	0.999825	0.000313466	2.57692e-05	7.218e-05	5.3573e-05	0.000394414	0.000106847	0.00114566	4.07472e-05	4.40347e-05	5.02495e-05	8.36937e-05	9.00298e-05	0.000107931	0.000561199	0.999499	0.000871755	0.999892	0.993269	0.000477856	0.000101997	3.7113e-05	0.81698	0.897181	6.07937e-05	5.13839e-05	0.999759
chr2L	377	20668395	20797382	0.000470076	4.20445e-05	0.00118522	0.00013409	0.000142355	6.13398e-05	0.999489	0.999692	0.999755	0.000320402	2.65186e-05	0.000657429	0.000190118	3.65206e-05	3.86425e-05	5.49444e-05	3.51356e-05	0.000106204	0.000481718	0.99967	0.000203152	2.27846e-05	2.86566e-05	8.18995e-05	0.00039021	0.000257325	0.00161808	2.6256e-05	0.000119235	2.46896e-05	8.308e-05	3.65453e-05	0.000290425	0.000137046	0.998464	0.0004417	0.99985	0.996404	0.00028884	7.70661e-05	0.000102574	0.801422	0.963429	6.80846e-05	0.000117459	0.999882
chr2L	378	20797383	20884900	0.000143498	3.03887e-05	0.000781628	0.000130513	0.000112981	8.9119e-05	0.998899	0.999415	0.999541	0.000134113	2.37298e-05	0.000319894	0.000250557	6.84409e-05	3.61011e-05	7.58006e-05	6.07063e-05	0.00046322	0.000147279	0.999351	0.000167035	2.93489e-05	2.2537e-05	0.000387582	0.000384929	0.00139852	0.00587242	4.14669e-05	0.000499064	2.20299e-05	0.000161008	4.47472e-05	0.00049873	0.000130902	0.996094	0.000117268	0.999888	0.998518	9.43098e-05	0.000142841	0.000164099	0.778194	0.985541	0.000283229	0.000194483	0.999903
chr2L	379	20884901	21006909	0.000165592	2.64332e-05	0.000393763	4.23826e-05	0.000207627	9.2934e-05	0.999279	0.999613	0.999668	4.26376e-05	2.9347e-05	0.000175689	0.000501061	0.000128129	9.47694e-05	9.31329e-05	9.37261e-05	0.00011541	0.000132744	0.99963	0.00057808	6.29432e-05	2.40182e-05	0.000416209	0.00129556	0.00597681	0.006517	2.53573e-05	0.000681187	2.94614e-05	0.000115367	0.000110535	0.000320989	0.0001841	0.996632	9.09267e-05	0.999903	0.999229	0.000149517	0.000361771	0.000165918	0.705818	0.992309	0.00023504	0.000226197	0.999872
chr2L	380	21006910	21189972	0.000183067	4.28365e-05	0.000490934	5.30326e-05	0.00039805	4.26347e-05	0.999374	0.999689	0.999704	4.64547e-05	3.90003e-05	4.4275e-05	0.000843941	4.11511e-05	0.000101679	5.57592e-05	7.2401e-05	7.59597e-05	4.58911e-05	0.999772	0.00086561	0.000300621	4.11741e-05	0.000644024	0.000972943	0.013764	0.00565333	2.98397e-05	0.000978197	4.11644e-05	7.33878e-05	0.00050781	0.000672065	0.000853289	0.996019	9.41246e-05	0.999904	0.99952	0.000548446	0.000625483	4.7212e-05	0.578003	0.996175	8.4623e-05	5.75384e-05	0.999837
chr2L	381	21189973	21372205	0.000315466	3.07652e-05	0.000115906	2.67877e-05	0.000651765	4.12926e-05	0.999438	0.999799	0.999782	8.80703e-05	0.000116247	3.12704e-05	0.000179419	3.76623e-05	5.37024e-05	0.000115909	3.22067e-05	3.6104e-05	6.1556e-05	0.999849	0.00122951	0.000785392	2.64031e-05	0.000148994	0.0016243	0.0200947	0.000848092	2.26229e-05	0.000229308	7.68732e-05	5.92471e-05	0.000146065	0.000134054	0.000677716	0.994764	4.41652e-05	0.999892	0.999789	0.000101589	0.000395022	4.9755e-05	0.144459	0.9987	8.59603e-05	3.44948e-05	0.999888
chr2L	382	21372206	21727978	0.000334123	6.23259e-05	0.000106206	2.79613e-05	0.000879522	0.000122165	0.999104	0.999822	0.999757	3.07196e-05	0.000111632	2.8997e-05	5.74363e-05	6.61872e-05	3.03092e-05	4.01946e-05	4.67628e-05	2.50088e-05	0.000210202	0.999856	0.00181964	0.000411901	2.53208e-05	5.36029e-05	0.0030374	0.0336623	0.000161256	2.42202e-05	0.000152403	3.7652e-05	3.06515e-05	0.000104891	7.41714e-05	0.000704121	0.989887	8.64722e-05	0.999811	0.999869	4.51528e-05	0.00057043	6.46223e-05	0.0222517	0.999543	3.75161e-05	3.33311e-05	0.999885
chr2L	383	21727979	21855005	0.000206257	4.00609e-05	8.88427e-05	2.79402e-05	0.000801186	6.90785e-05	0.99778	0.999774	0.999608	2.21104e-05	0.00010403	6.39403e-05	7.75851e-05	0.000112821	4.3095e-05	5.26155e-05	2.45981e-05	3.72894e-05	0.000205255	0.99982	0.0046524	0.000122332	5.06281e-05	5.65591e-05	0.0026571	0.0472026	6.71946e-05	3.00903e-05	7.05427e-05	2.46945e-05	5.08399e-05	3.41624e-05	7.64081e-05	0.00019077	0.97321	3.48801e-05	0.999624	0.999895	9.15395e-05	0.000262438	0.000257833	0.00469347	0.999794	2.35355e-05	6.17339e-05	0.999833
chr2L	384	21855006	21976853	5.18453e-05	2.66385e-05	7.07383e-05	2.63375e-05	0.000257617	4.33143e-05	0.993476	0.999606	0.999179	2.33595e-05	5.1497e-05	4.71348e-05	3.01796e-05	7.42736e-05	2.79237e-05	2.74256e-05	2.45426e-05	3.26683e-05	5.76615e-05	0.999639	0.0185027	3.59647e-05	2.48343e-05	2.83568e-05	0.00473805	0.054341	3.20905e-05	4.27322e-05	0.000166766	3.01131e-05	3.04671e-05	2.72006e-05	4.14568e-05	0.00010082	0.922475	3.22205e-05	0.999233	0.9999	8.2363e-05	6.01867e-05	6.071e-05	0.00106156	0.999866	2.20684e-05	3.55467e-05	0.999699
chr2L	385	21976854	22085428	3.23444e-05	4.39019e-05	3.13861e-05	2.76416e-05	0.00022249	0.000115769	0.985986	0.99927	0.998274	3.14517e-05	0.000116155	0.000104642	2.73518e-05	3.31655e-05	5.00028e-05	3.75355e-05	4.63155e-05	3.59946e-05	4.71116e-05	0.999297	0.0273314	2.82556e-05	2.32462e-05	3.40726e-05	0.0182934	0.0914343	5.18146e-05	2.66792e-05	0.000783434	8.04947e-05	5.71099e-05	5.38261e-05	8.96569e-05	0.000268594	0.893414	8.65273e-05	0.997857	0.99986	0.000291186	4.38177e-05	4.81217e-05	0.00061539	0.999845	2.14298e-05	7.75547e-05	0.999316
chr2L	386	22085429	22189081	3.83419e-05	9.4669e-05	3.88436e-05	6.06403e-05	0.000390129	0.000633037	0.959183	0.998054	0.995159	9.74742e-05	0.000487908	0.000564623	4.19464e-05	5.0513e-05	0.000221756	0.000126386	0.000170861	3.59225e-05	6.20779e-05	0.998113	0.0324822	5.47558e-05	3.70607e-05	6.04098e-05	0.0223319	0.155564	0.00021786	3.77259e-05	0.00511273	0.000423049	0.000230798	4.48499e-05	0.000311506	0.000436445	0.798686	0.000457709	0.993669	0.999776	0.000236149	0.000130113	4.38369e-05	0.000173931	0.999762	2.79621e-05	0.000107847	0.998266
chr2L	387	22189082	22323239	0.000124679	0.00044513	0.000122094	0.000296981	0.00131276	0.00422339	0.888097	0.993972	0.984245	0.000558654	0.00195848	0.00367801	9.73338e-05	0.000214241	0.00127926	0.000752468	0.000883791	0.00010481	0.000269341	0.993856	0.0350499	0.00024367	8.36908e-05	0.000283814	0.0330675	0.291115	0.000834049	0.000130075	0.0177929	0.00192308	0.00115505	0.000137928	0.000563921	0.00148796	0.467064	0.00170264	0.992082	0.999567	0.000604992	0.000758971	9.12348e-05	0.000172091	0.999543	6.30765e-05	0.000490959	0.994601
chr2L	388	22323240	22590500	0.000353553	0.00263327	0.000341801	0.00104251	0.00221571	0.0059594	0.762839	0.980025	0.946083	0.00236149	0.00381113	0.00607874	0.000527599	0.000439477	0.0045295	0.00410966	0.00473797	0.000435874	0.000751469	0.986459	0.0389642	0.0011169	0.00028822	0.00140845	0.0357334	0.331297	0.00112152	0.000377415	0.0282678	0.00498471	0.00335499	0.000760374	0.00174236	0.00726468	0.419898	0.00363376	0.991806	0.998754	0.0019041	0.00170521	0.000423082	0.000601795	0.998755	0.000302462	0.00272111	0.986654
chr2L	389	22590501	23011543	0.00206805	0.0174352	0.00194053	0.00285013	0.00620255	0.0105669	0.737656	0.977916	0.941636	0.00365141	0.00847375	0.00831037	0.00194926	0.00227947	0.0110742	0.00528409	0.00914524	0.0019083	0.00215122	0.983999	0.063892	0.00254501	0.00176185	0.00328278	0.0601357	0.353375	0.00397841	0.00221677	0.0425166	0.00846248	0.00688306	0.00220313	0.00751403	0.0129095	0.393176	0.00597404	0.98918	0.995938	0.00352992	0.00454061	0.0023483	0.00206343	0.99597	0.00178357	0.00626874	0.982405
[truncated: 48 more columns]

## Sheet: 2R
chr	window	start	stop	RG2	RG3	RG4N	RG5	RG7	RG9	RG10	RG11N	RG15	RG18N	RG19	RG21N	RG22	RG24	RG25	RG28	RG32N	RG33	RG34	RG35	RG36	RG38N	CK1	CO1	CO10N	CO14	CO15N	CO16	CO2	CO4N	CO8N	ED10N	ED2	ED3	ED5N	ED6N	EZ2	EZ25	EZ5N	EZ9N	GA125	GA129	GA130	GA132	GA141	GA145
chr2R	0	0	452572	0.00143091	0.000941377	0.00129345	0.00113009	0.0181785	0.00555623	0.113691	0.996478	0.996642	0.000986196	0.125425	0.005005	0.00170857	0.00758449	0.00671018	0.00102256	0.0106384	0.00157962	0.0013987	0.996316	0.427027	0.00121245	0.00106072	0.00599199	0.723366	0.14364	0.0016937	0.000893548	0.0772882	0.00119451	0.00136112	0.00220338	0.00144149	0.915086	0.0127248	0.00238335	0.725805	0.995357	0.00215866	0.0519359	0.000952143	0.00238279	0.996296	0.00223374	0.00154189	0.010523
chr2R	1	452573	689649	0.000291797	0.000167386	0.000142097	0.000108789	0.0079615	0.00300246	0.0912424	0.998925	0.998962	0.000159875	0.0990014	0.000610509	0.000208073	0.00161702	0.00441677	0.000259082	0.00269087	0.000453739	0.000404283	0.998756	0.410901	0.000199384	0.000278012	0.000771606	0.71768	0.139195	0.000192176	0.000113361	0.0626057	0.000179655	0.000641507	0.00152543	0.000451353	0.917264	0.00908144	0.000269853	0.725902	0.997875	0.000233419	0.0455299	8.90612e-05	0.000269272	0.998861	0.000312603	0.000240939	0.0104418
chr2R	2	689650	839697	3.46101e-05	9.43656e-05	8.65511e-05	2.21321e-05	0.00202462	0.00102165	0.074854	0.999535	0.999472	3.0859e-05	0.0713808	0.000169139	0.000128201	0.0005848	0.00439368	0.000164439	0.000408656	0.000120677	0.000542809	0.999321	0.343323	8.66541e-05	0.000129689	8.49158e-05	0.697143	0.1253	3.7358e-05	5.81683e-05	0.0576406	0.000186908	0.000578021	0.00148052	0.000721636	0.91758	0.0109831	5.31736e-05	0.719935	0.998976	0.000119819	0.0442733	2.41161e-05	0.000149115	0.99942	4.07167e-05	4.10644e-05	0.0222189
[truncated: 317 more rows]
[truncated: 48 more columns]

## Sheet: 3L
chr	window	start	stop	RG2	RG3	RG4N	RG5	RG7	RG9	RG10	RG11N	RG15	RG18N	RG19	RG21N	RG22	RG24	RG25	RG28	RG32N	RG33	RG34	RG35	RG36	RG38N	CK1	CO1	CO10N	CO14	CO15N	CO16	CO2	CO4N	CO8N	ED10N	ED2	ED3	ED5N	ED6N	EZ2	EZ25	EZ5N	EZ9N	GA125	GA129	GA130	GA132	GA141	GA145
[truncated: 381 more rows]
[truncated: 49 more columns]

## Sheet: 3R
chr	window	start	stop	RG2_fb	RG3_fb	RG4N_fb	RG5_fb	RG7_fb	RG9_fb	RG10_fb	RG11N_fb	RG15_fb	RG18N_fb	RG19_fb	RG21N_fb	RG22_fb	RG24_fb	RG25_fb	RG28_fb	RG32N_fb	RG33_fb	RG34_fb	RG35_fb	RG36_fb	RG38N_fb	CK1_fb	CO1_fb	CO10N_fb	CO14_fb	CO15N_fb	CO16_fb	CO2_fb	CO4N_fb	CO8N_fb	ED10N_fb	ED2_fb	ED3_fb	ED5N_fb	ED6N_fb	EZ2_fb	EZ25_fb	EZ5N_fb	EZ9N_fb	GA125_fb	GA129_fb	GA130_fb	GA132_fb	GA141_fb	GA145_fb
[truncated: 388 more rows]
[truncated: 49 more columns]
