# Supplementary material for: Population Genomics of Sub-Saharan Drosophila melanogaster: African Diversity and Non-African Admixture
Source: PLoS Genet. 2012 Dec 20;8(12):e1003080. doi: 10.1371/journal.pgen.1003080 (PMC3527209; doi:10.1371/journal.pgen.1003080)
Supplement: Table S8 — Estimated cosmopolitan admixture proportion for each of the primary core genomes, based on HMM analysis of whole chromosome arms (center column), or restricted to non-centromeric, non-telomeric intervals (right column). (XLS) [file pgen.1003080.s016.xls]

## Sheet: Sheet1
Table S8. Estimated cosmopolitan admixture proportion for each of the primary core genomes, based on HMM analysis of whole chromosome arms (center column), or restricted to non-centromeric, non-telomeric intervals (right column).
Individual	Admixture Proportion (full genome)	Admixture Proportion (mid-chromosomal intervals)
CK1	0.152052	0.123154
CO1	0.00735931	0
CO10N	0.116505	0.0978355
CO14	0.0670478	0.0168032
CO15N	0.0388944	0.045148
CO16	0.0288722	0
CO2	0.0120635	0
CO4N	0.0179817	0.0206055
CO8N	0.0282432	0.0308231
ED10N	0.0522701	0.0346013
ED2	0.080816	0.090996
ED3	0.0594965	0.06535
ED5N	0.421504	0.418105
ED6N	0.0497292	0.0717969
EZ2	0.22759	0.243339
EZ25	0.188593	0.156156
EZ5N	0.0892016	0.140115
EZ9N	0.356055	0.371474
GA125	0.09185	0.0860265
GA129	0.226072	0.100946
GA130	0.977034	0.94681
GA132	0.0920639	0.0730549
GA141	0.0501592	0.0432856
GA145	0.69558	0.648824
GA160	0.104088	0.0727236
GA185	0.107004	0.0829317
GA187	0.11896	0.18414
GA191	0.102716	0.113815
GU10	0.038087	0.0678144
GU2	0.0199612	0.0150065
GU6	0.0633037	0.0860796
GU7	0.0842121	0.0854956
GU9	0.0499527	0.0467533
KN133N	0.177952	0.144537
KN20N	0.305348	0.384545
KN34	0.751732	0.762918
KN35	0.230662	0.217939
KN6	0.687059	0.676618
KR39	0.459285	0.459417
KR42	0.101339	0.101914
KR4N	0.257345	0.136588
KR7	0.195811	0.0994868
KT1	0.450994	0.481215
KT6	0.457696	0.435929
NG10N	0.0576108	0.0279604
NG1N	0.0141429	0.0156479
NG3N	0.028707	0.0124476
NG6N	0.834712	0.771825
NG7	0.115416	0.14692
NG9	0.203664	0.100161
RC1	0.0210109	0.017398
RG10	0.335856	0.480884
RG11N	0.33951	0.404722
RG15	0.695763	0.721152
RG18N	0	0
RG19	0.0192336	0.0273046
RG2	0.00773839	0.0137783
RG21N	0.19931	0.248505
RG22	0	0
RG24	0.0148806	0.0264951
RG25	0	0
RG28	0	0
RG3	0	0
RG32N	0	0
RG33	0.0188707	0
RG34	0.0227727	0.0243349
RG35	0.757608	0.864455
RG36	0	0
RG38N	0	0
RG4N	0.0282106	0.0104792
RG5	0	0
RG7	0.0187194	0.03333
RG9	0.00293582	0.00522726
SP254	0.164909	0.17429
TZ10	0.0672582	0.0751603
TZ14	0.0455026	0.029262
TZ8	0.0817648	0.0203122
UG19	0.071632	0.100089
UG28N	0.0493946	0.0259105
UG5N	0.0758646	0.02328
UG7	0.0521088	0.0601366
UM118	0.5414	0.494768
UM37	0.0525567	0.0696298
UM526	0.482438	0.454163
ZI261	0.0298163	0.0530882
ZI268	0	0
ZI468	0.0109011	0.0111259
ZI91	0.0146033	0.0145284
ZL130	0.841122	0.827169
ZO12	0.555493	0.6445
ZO65	0.00800083	0
ZS11	0.0360522	0.0423062
ZS37	0.0334476	0.0518833
ZS5	0.0136751	0.017398
ZS56	0.0190651	0.0339456
