# Supplementary material for: Population Genomics of Sub-Saharan Drosophila melanogaster: African Diversity and Non-African Admixture
Source: PLoS Genet. 2012 Dec 20;8(12):e1003080. doi: 10.1371/journal.pgen.1003080 (PMC3527209; doi:10.1371/journal.pgen.1003080)
Supplement: Table S9 — Individual results from Principle Components Analysis. PCA was applied to the full primary core data, and to sub-Saharan genomes only, both before admixture filtering and after it. Columns following an individual ID refer to the vector of PC1, PC2, etc. (XLS) [file pgen.1003080.s017.xls]

## Sheet: Legend
Table S9. Individual results from Principle Components Analysis.
PCA was applied to the full primary core data, and to sub-Saharan genomes only, both before admixture filtering and after it.
Columns following an individual ID refer to the vector of PC1, PC2, etc.

## Sheet: ALL_pre_filter
#eigvals:	2.335	1.858	1.684	1.559	1.513	1.449	1.441	1.42	1.41	1.402
CK1	0.049	0.0464	-0.0454	0.0373	-0.048	-0.0138	0.0316	0.0105	0.0037	0.0028	CK
CO1	0.0667	0.1111	-0.0809	0.083	-0.0396	0.0381	-0.0892	-0.0266	-0.02	0.031	CO
CO10N	0.0428	0.0925	-0.067	0.0709	-0.034	0.0283	-0.0661	-0.0195	-0.0157	0.0229	CO
CO14	0.0436	0.0984	-0.0562	0.0157	0.0463	0.0522	-0.0871	-0.0129	-0.0147	0.0037	CO
CO15N	0.068	0.1121	-0.085	0.0888	-0.0397	0.0415	-0.0966	-0.0258	-0.0218	0.0277	CO
CO16	0.0605	0.1035	-0.073	0.0731	-0.0326	0.0326	-0.0782	-0.0221	-0.0169	0.0251	CO
CO2	0.0717	0.1166	-0.0863	0.0891	-0.0389	0.0405	-0.0963	-0.0271	-0.0237	0.0303	CO
CO4N	0.0744	0.1192	-0.0892	0.089	-0.0385	0.0428	-0.0983	-0.0306	-0.0265	0.0289	CO
CO8N	0.057	0.1047	-0.0766	0.0779	-0.0349	0.0358	-0.0816	-0.0238	-0.0194	0.027	CO
ED10N	0.0626	0.1176	0.3881	-0.0018	-0.023	-0.009	0.0111	-0.0021	0.0022	0.0048	ED
ED2	0.0496	0.1128	0.3622	-0.0048	-0.0177	-0.0075	0.0082	-0.0009	0.0012	0.007	ED
ED3	0.0565	0.1169	0.3771	-0.0043	-0.0179	-0.0089	0.0079	0.0006	0.0013	0.0059	ED
ED5N	-0.0425	0.0516	0.2001	0.0041	-0.0197	-0.0067	0.0091	0.0016	-0.0038	0.0083	ED
ED6N	0.0583	0.1146	0.3802	-0.002	-0.0217	-0.008	0.011	-0.0012	0.0003	0.0066	ED
EZ2	0.0095	0.0865	0.2145	-0.0501	0.0722	0.025	-0.0363	-0.0037	-0.0031	-0.0113	EZ
EZ25	0.0024	0.0899	0.2239	-0.0339	0.0551	0.0201	-0.0325	-0.0024	-0.0055	-0.0044	EZ
EZ5N	0.0146	0.0916	0.3115	0.0012	-0.0222	-0.0101	0.0142	-0.0006	0.0004	0.0046	EZ
EZ9N	-0.0026	0.0727	0.1375	-0.0371	0.0653	0.0284	-0.0457	-0.0136	0.0016	-0.0122	EZ
FR14	-0.252	-0.0231	0.0005	0.0307	-0.0352	-0.0041	0.0022	-0.0007	-0.0007	0.008	FR
FR151	-0.2497	-0.0226	0.0008	0.0305	-0.0357	-0.005	0.002	-0.0012	-0.0018	0.0079	FR
FR180	-0.1665	0.0113	-0.0143	0.0107	0.013	0.02	-0.0317	-0.0036	-0.0094	0.0009	FR
FR207	-0.2572	-0.0249	0.0013	0.0316	-0.0359	-0.0051	0.002	-0.0012	-0.0006	0.0078	FR
FR217	-0.187	-0.0007	-0.0194	0.0448	-0.0428	-0.0002	-0.0104	-0.0047	-0.0037	0.0141	FR
FR229	-0.2012	-0.0183	-0.0021	0.0346	-0.0405	-0.0069	0.0054	0.0015	-0.0036	0.009	FR
FR310	-0.2506	-0.0229	0.0005	0.0322	-0.0367	-0.0038	0.0017	-0.0017	-0.0014	0.008	FR
FR361	-0.1931	0.0018	-0.0216	0.0498	-0.0473	0.0009	-0.009	-0.0023	-0.0041	0.013	FR
GA125	0.0294	0.0666	-0.045	0.0175	0.0229	0.0343	-0.0593	-0.0153	-0.0107	0.0008	GA
GA129	-0.0306	0.0592	-0.0432	-0.0135	0.0723	0.0554	-0.0869	-0.0115	-0.0132	-0.0074	GA
GA130	-0.2512	-0.0214	-0.0012	0.0342	-0.0379	-0.0043	0.0002	-0.0023	-0.0025	0.0085	GA
GA132	0.0079	0.0788	-0.0699	0.0812	-0.053	0.0231	-0.05	-0.0126	-0.0161	0.0117	GA
GA141	0.0346	0.0881	-0.0522	0.009	0.058	0.0641	-0.1163	-0.04	-0.0025	-0.0092	GA
GA145	-0.1455	0.0176	-0.0164	-0.0101	0.0448	0.031	-0.0503	-0.0088	-0.0066	-0.0054	GA
GA160	0.0261	0.0932	-0.0543	0.0139	0.0522	0.0561	-0.095	-0.0142	-0.02	0.0006	GA
GA185	0.0207	0.0872	-0.0792	0.0815	-0.0474	0.0292	-0.0639	-0.0136	-0.0126	0.0162	GA
GA187	0.0113	0.0346	-0.0268	0.023	-0.0101	0.0088	-0.0193	-0.0042	-0.0036	0.004	GA
GA191	-0.0065	0.0607	-0.0584	0.0558	-0.0363	0.0132	-0.0343	-0.0078	-0.0084	0.0113	GA
GU10	0.0622	0.1013	-0.0713	0.0669	-0.0225	0.038	-0.0827	-0.0264	-0.0143	0.0213	GU
GU2	0.0496	0.0943	-0.0603	0.0629	-0.0197	0.0345	-0.078	-0.0183	-0.0141	0.0127	GU
GU6	0.0636	0.104	-0.0684	0.0685	-0.0203	0.0403	-0.0898	-0.0272	-0.016	0.0231	GU
GU7	0.0504	0.1051	-0.0671	0.021	0.0508	0.0635	-0.1079	-0.0172	-0.0206	0.005	GU
GU9	0.0506	0.0982	-0.0659	0.066	-0.023	0.0355	-0.0739	-0.0181	-0.0158	0.0187	GU
KN133N	-0.0373	-0.0436	-0.0145	-0.1032	0.1249	0.0183	-0.0102	0.0084	0.0002	-0.0237	KN
KN20N	-0.0489	-0.0381	-0.0211	0.0228	-0.0471	-0.0116	0.0056	-0.0049	0.0098	0.0191	KN
KN34	-0.1585	-0.038	-0.0007	0.0011	-0.0191	-0.0186	0.0315	0.0082	0.0046	0.0002	KN
KN35	-0.0447	-0.0464	-0.0057	-0.1163	0.1332	0.0214	-0.0135	0.0038	0.0004	-0.0301	KN
KN6	-0.1642	-0.0475	0	-0.003	-0.0165	-0.0137	0.0323	0.009	0.0084	-0.0005	KN
KR39	-0.0726	-0.0345	-0.0113	-0.0933	0.1179	0.0232	-0.017	0.0105	-0.0074	-0.0225	KR
KR42	0.0234	-0.0263	-0.016	-0.0924	0.1137	0.0161	-0.0127	0.0085	-0.0046	-0.0165	KR
KR4N	-0.0146	-0.043	-0.0208	-0.1267	0.1482	0.0167	-0.0081	0.0073	0.0085	-0.0184	KR
KR7	-0.0359	-0.0162	-0.0114	-0.0802	0.1048	0.017	-0.0105	0.0094	-0.0024	-0.0212	KR
KT1	-0.1081	-0.072	0.0064	-0.0146	-0.0163	-0.0191	0.0258	0.0048	0.0168	-0.003	KT
KT6	-0.1105	-0.0424	-0.0036	-0.017	-0.0054	-0.0085	0.0307	0.0086	0.0078	0.0012	KT
NG10N	0.0446	0.1053	-0.0635	0.0122	0.0659	0.0683	-0.1111	-0.014	-0.0187	-0.0009	NG
NG1N	0.0508	0.0896	-0.063	-0.0021	0.0706	0.0569	-0.0976	-0.0169	-0.0162	-0.0003	NG
NG3N	0.0472	0.1006	-0.0593	0.0091	0.0685	0.0685	-0.1235	-0.0326	-0.0102	-0.002	NG
NG6N	-0.2004	-0.0148	0.0015	0.0261	-0.0318	-0.0041	0.0061	-0.003	-0.0009	0.0058	NG
NG7	0.0461	0.0984	-0.0488	0.0544	-0.0092	0.0435	-0.0873	-0.0326	-0.0071	0.014	NG
NG9	-0.0091	0.0627	-0.0446	-0.0323	0.0952	0.0555	-0.0817	-0.0101	-0.009	-0.0108	NG
RC1	0.0649	-0.0071	-0.0236	-0.0074	-0.0362	-0.0639	0.1189	0.0308	0.0186	-0.01	RC
RG10	-0.0058	-0.0138	-0.0113	-0.0028	-0.0366	-0.0454	0.0878	0.0242	0.0127	-0.0049	RG
RG11N	-0.067	-0.0272	-0.0266	0.0037	-0.048	-0.0515	0.0913	0.0258	0.0155	-0.004	RG
RG15	-0.039	-0.0199	-0.016	0.003	-0.0363	-0.038	0.0791	0.0217	0.0088	-0.0071	RG
RG18N	0.0837	0.0089	-0.05	0.0301	-0.0863	-0.0684	0.1357	0.0368	0.0207	-0.0154	RG
RG19	0.0748	-0.0072	-0.0321	-0.0025	-0.0456	-0.0701	0.1256	0.0346	0.0216	-0.0182	RG
RG2	0.09	-0.0141	-0.0343	-0.0065	-0.055	-0.0847	0.1592	0.0427	0.026	-0.0172	RG
RG21N	-0.0283	-0.0164	-0.0264	0.0066	-0.0529	-0.0495	0.1007	0.028	0.0152	-0.0098	RG
RG22	0.0894	-0.0097	-0.0367	-0.0028	-0.0523	-0.0781	0.1563	0.0421	0.0203	-0.0166	RG
RG24	0.0843	-0.0095	-0.0357	-0.0074	-0.0504	-0.0743	0.147	0.0377	0.0242	-0.0148	RG
RG25	0.0829	0.0158	-0.0497	0.0235	-0.0777	-0.064	0.1344	0.0315	0.0232	-0.0141	RG
RG28	0.0845	-0.0102	-0.0351	-0.0022	-0.0561	-0.0795	0.1487	0.0376	0.0201	-0.0136	RG
RG3	0.0737	-0.0176	-0.0377	-0.113	0.1227	-0.0056	0.0368	0.0261	0.002	-0.0299	RG
RG32N	0.0851	-0.0116	-0.0374	-0.0018	-0.0548	-0.0746	0.1416	0.0379	0.0218	-0.0162	RG
RG33	0.0714	-0.0044	-0.035	-0.0015	-0.0466	-0.0662	0.125	0.0349	0.0213	-0.0126	RG
RG34	0.0757	-0.0085	-0.0329	0.0011	-0.0506	-0.0731	0.1354	0.0372	0.0203	-0.0162	RG
RG35	-0.1532	-0.0267	-0.0063	0.0076	-0.0329	-0.024	0.0456	0.0128	0.006	0.0008	RG
RG36	0.0706	-0.0059	-0.0371	-0.0945	0.097	-0.0142	0.0566	0.0324	0.0072	-0.0307	RG
RG38N	0.083	-0.0141	-0.0349	-0.0031	-0.0561	-0.0759	0.1461	0.0388	0.0199	-0.019	RG
RG4N	0.0544	-0.0078	-0.0281	0.002	-0.0404	-0.053	0.1037	0.0277	0.0131	-0.0103	RG
RG5	0.0749	0.0136	-0.0471	0.0237	-0.0717	-0.0632	0.1152	0.0286	0.0188	-0.0113	RG
RG7	0.0743	-0.0116	-0.0349	0.0002	-0.0588	-0.0757	0.1482	0.0407	0.0233	-0.0134	RG
RG9	0.0875	0.0128	-0.0491	0.0248	-0.0767	-0.0713	0.1309	0.0392	0.022	-0.0061	RG
SP254	0.0785	-0.2294	0.0348	-0.006	-0.1676	-0.077	-0.1685	-0.6836	0.591	-0.1992	SP
TZ10	0.0433	-0.078	-0.012	-0.1618	0.1768	0.0087	0.0037	0.0088	-0.0049	-0.0184	TZ
TZ14	0.0656	-0.0688	-0.037	-0.1723	0.1913	0.0222	-0.0208	0.0043	0.0024	-0.0157	TZ
TZ8	0.0206	-0.084	-0.0223	-0.1871	0.203	0.0175	-0.0084	0.0086	0.0096	-0.024	TZ
UG19	0.05	0.0221	-0.0305	0.0074	-0.0387	-0.0457	0.092	0.0254	0.0169	-0.0063	UG
UG28N	0.0503	0.0231	-0.0299	0.0121	-0.0395	-0.0475	0.0892	0.0294	0.0147	-0.0055	UG
UG5N	0.0272	0.0165	-0.0255	0.0073	-0.0311	-0.0338	0.076	0.0177	0.0111	-0.004	UG
UG7	0.0588	0.0241	-0.0337	0.0107	-0.0387	-0.0483	0.0918	0.0238	0.0175	-0.0099	UG
UM118	-0.0848	0.0084	-0.0211	-0.0417	0.0666	0.0165	-0.0105	0.0084	-0.0083	-0.0173	UM
UM37	0.035	0.0387	-0.0356	0.0294	-0.0418	-0.026	0.0424	0.0112	0.0062	-0.0058	UM
UM526	-0.0541	-0.0047	-0.0163	-0.0781	0.1081	0.0189	-0.0119	0.0049	-0.003	-0.0251	UM
ZI261	0.0957	-0.2936	0.0576	-0.0366	-0.292	-0.3028	-0.5897	0.522	0.0583	-0.2892	ZI
ZI268	0.1085	-0.4163	0.1215	0.7639	0.446	0.0157	0.036	0.0548	-0.0006	-0.007	ZI
ZI468	0.0991	-0.297	0.0581	-0.0444	-0.3313	0.8495	0.1085	0.1762	0.0806	-0.0401	ZI
ZI91	0.0872	-0.2672	0.0465	-0.0338	-0.2053	-0.0499	-0.0306	-0.4235	-0.7883	-0.2352	ZI
ZL130	-0.206	-0.0451	-0.0046	0.003	-0.017	-0.014	0.0202	0.0054	0.0066	0.0004	ZL
ZO12	-0.1586	-0.0515	-0.0028	0.0073	-0.0336	-0.0232	0.0339	0.0034	0.0038	0.0054	ZO
ZO65	0.0699	-0.0789	-0.0309	-0.1845	0.2079	0.0223	-0.0125	0.0098	-0.0058	-0.0251	ZO
ZS11	0.0671	-0.1173	-0.0107	-0.1801	0.1952	0.0421	-0.0467	0.0176	-0.0142	-0.0288	ZS
ZS37	0.096	-0.1938	-0.0102	-0.1433	0.0937	-0.0386	0.0078	-0.0241	0.0218	0.0673	ZS
ZS5	0.082	-0.1671	-0.0064	-0.152	0.1209	0.0004	-0.0016	-0.0018	0.0077	0.0242	ZS
ZS56	0.092	-0.2681	0.0435	-0.0833	-0.1481	-0.112	-0.1688	-0.0616	-0.0432	0.8904	ZS

## Sheet: ALL_post_filter
#eigvals:	2.367	2.017	1.796	1.693	1.626	1.587	1.559	1.544	1.538	1.525
CK1	-0.0127	-0.036	-0.0307	-0.0212	-0.0441	0.0051	-0.0234	0.0162	0.0128	0.0048	CK
CO1	-0.0206	-0.1122	-0.0722	-0.0809	-0.0871	0.0043	0.0848	-0.1127	-0.0157	0.0073	CO
CO10N	-0.0097	-0.0759	-0.0462	-0.0517	-0.0533	0.0019	0.0464	-0.0615	-0.0084	0.003	CO
CO14	-0.01	-0.0861	-0.0445	-0.0289	0.011	-0.0125	0.07	-0.0555	-0.0205	0.0049	CO
CO15N	-0.0261	-0.1128	-0.0746	-0.0862	-0.0906	0.0046	0.0894	-0.1137	-0.0195	0.0073	CO
CO16	-0.0146	-0.0962	-0.0605	-0.0655	-0.0665	0.0036	0.0654	-0.0852	-0.0129	0.0053	CO
CO2	-0.0256	-0.1215	-0.0787	-0.0909	-0.0927	0.0051	0.0983	-0.1263	-0.0222	0.0097	CO
CO4N	-0.03	-0.1192	-0.0789	-0.0868	-0.0898	0.0039	0.0904	-0.12	-0.0228	0.0088	CO
CO8N	-0.0169	-0.099	-0.0647	-0.0703	-0.0725	0.0039	0.0699	-0.0912	-0.0131	0.0057	CO
ED10N	-0.0286	-0.1099	0.4201	0.0311	-0.0005	0.0048	-0.0168	0.0041	0.0048	-0.0027	ED
ED2	-0.0212	-0.1013	0.3684	0.028	0.0019	0.0041	-0.0118	0.0017	0.0068	-0.0011	ED
ED3	-0.0228	-0.1067	0.397	0.0306	0.0032	0.0054	-0.0129	0.0043	0.0062	-0.0001	ED
ED5N	-0.0017	-0.0332	0.1371	0.0096	-0.0031	0.003	-0.0076	0.0017	0.0039	-0.0007	ED
ED6N	-0.0267	-0.1066	0.4102	0.0305	-0.0008	0.0038	-0.0165	0.0032	0.006	-0.0004	ED
EZ2	-0.0134	-0.076	0.1948	0.0314	0.0643	-0.0124	0.0338	-0.0124	-0.0181	0.0013	EZ
EZ25	-0.0077	-0.0768	0.1986	0.0258	0.0556	-0.0095	0.0302	-0.0141	-0.0141	0.0013	EZ
EZ5N	-0.0128	-0.0802	0.2951	0.0213	0.0016	0.003	-0.0108	0.0024	0.0031	-0.0011	EZ
EZ9N	-0.0096	-0.0555	0.1049	0.0146	0.0412	-0.0089	0.0289	-0.0153	-0.0134	-0.0045	EZ
FR14	0.367	0.0635	0.0047	0.0129	-0.0024	0.0013	-0.027	0.0243	0.0096	0.0012	FR
FR151	0.3636	0.0621	0.0046	0.0125	-0.0036	0.0025	-0.0267	0.0233	0.0094	0.0016	FR
FR180	0.2521	0.0188	-0.0191	0.0104	0.0329	-0.0098	0.0116	0.0024	-0.0082	0.0006	FR
FR207	0.3756	0.0667	0.0049	0.0134	-0.0014	0.0019	-0.0278	0.0256	0.0096	0.0006	FR
FR217	0.2955	0.0335	-0.0171	-0.0016	-0.0104	0.0021	-0.0105	0.0053	0.0055	-0.0012	FR
FR229	0.2916	0.0493	-0.0021	0.0061	-0.0061	0.0027	-0.0214	0.0188	0.0074	0.0023	FR
FR310	0.367	0.0639	0.0053	0.0119	-0.0052	0.0008	-0.0282	0.0239	0.0096	0.0007	FR
FR361	0.3015	0.0342	-0.0186	-0.002	-0.0132	0.0012	-0.0154	0.0131	0.0083	0.0011	FR
GA125	-0.0031	-0.06	-0.039	-0.0232	0.005	-0.0086	0.0509	-0.0448	-0.0193	-0.0016	GA
GA129	-0.0101	-0.0485	-0.0263	-0.0092	0.0257	-0.0105	0.0499	-0.0334	-0.0178	0.0034	GA
GA132	0.001	-0.0637	-0.0434	-0.0428	-0.0433	0.002	0.0311	-0.0338	-0.0064	0.0045	GA
GA141	0.0001	-0.0776	-0.0474	-0.026	0.0208	-0.0156	0.0896	-0.0791	-0.0368	-0.0231	GA
GA145	-0.0006	-0.0197	-0.0095	0.0006	0.0205	-0.0056	0.0216	-0.0127	-0.0092	0.0013	GA
GA160	-0.0009	-0.0788	-0.0451	-0.0221	0.0272	-0.0147	0.071	-0.0502	-0.0245	0.0041	GA
GA185	0.0036	-0.0675	-0.0509	-0.0479	-0.0575	0.0028	0.0296	-0.0364	-0.0019	-0.0002	GA
GA187	0.0007	-0.0273	-0.0208	-0.0145	-0.0123	0.0001	0.0118	-0.0115	-0.0026	0.0007	GA
GA191	0.002	-0.0543	-0.0379	-0.0329	-0.035	0.0005	0.0287	-0.0339	-0.0064	-0.001	GA
GU10	-0.0163	-0.1032	-0.0646	-0.0694	-0.0657	-0.0004	0.0782	-0.0984	-0.0192	0.0007	GU
GU2	-0.0132	-0.0952	-0.0544	-0.0648	-0.0635	0.0028	0.0709	-0.0793	-0.0192	0.0028	GU
GU6	-0.0177	-0.0995	-0.058	-0.0668	-0.0604	0.0012	0.0754	-0.0934	-0.018	0.0012	GU
GU7	-0.015	-0.1017	-0.0621	-0.0384	0.0146	-0.0177	0.1006	-0.0807	-0.0321	0.0074	GU
GU9	-0.003	-0.0905	-0.053	-0.058	-0.0558	0.0004	0.057	-0.0677	-0.0106	0.0053	GU
KN133N	-0.005	0.0274	-0.0227	0.0481	0.1091	-0.0196	0.028	0.0093	-0.0182	0.0001	KN
KN20N	0.013	0.0228	-0.0155	0.0039	-0.0014	0.001	0.007	-0.0078	-0.0003	-0.0083	KN
KN34	0.0027	0.0055	-0.0012	0.0027	0.0022	0.0003	-0.0026	0.0029	0.0001	0.0004	KN
KN35	-0.0063	0.0298	-0.0227	0.0503	0.1066	-0.0197	0.028	0.0069	-0.0223	-0.0034	KN
KN6	0.0064	0.011	-0.0008	0.0034	0.0033	-0.0006	-0.0017	0.0025	0.0004	-0.0006	KN
KR39	-0.0079	0.0166	-0.0176	0.0329	0.0799	-0.0146	0.0243	0.0046	-0.0149	0.0023	KR
KR42	-0.0193	0.0204	-0.0257	0.054	0.1326	-0.0217	0.0375	0.0051	-0.0241	0.0059	KR
KR4N	-0.022	0.0271	-0.0271	0.0589	0.1334	-0.0214	0.0344	0.0044	-0.0193	-0.0017	KR
KR7	-0.0072	0.0076	-0.015	0.0308	0.0758	-0.0128	0.0174	0.0095	-0.0142	0.0014	KR
KT1	0.0029	0.0409	0.0031	0.0072	-0.0092	0.0054	-0.0102	0.0047	0.005	-0.0042	KT
KT6	0.0065	0.0177	-0.0056	0.011	0.0157	-0.0043	0.0006	0.0026	0.0005	0.0005	KT
NG10N	-0.0112	-0.0907	-0.051	-0.0286	0.0259	-0.0181	0.086	-0.0591	-0.0274	0.0059	NG
NG1N	-0.0178	-0.0893	-0.0602	-0.0235	0.0459	-0.0198	0.1028	-0.0762	-0.038	0.0036	NG
NG3N	-0.0127	-0.0927	-0.0515	-0.0307	0.0281	-0.0165	0.1023	-0.0862	-0.0363	-0.0109	NG
NG6N	-0.0035	-0.0034	-0.0019	-0.0026	-0.0049	0.0009	-0.0028	0.0011	0.001	0.0004	NG
NG7	-0.0128	-0.0931	-0.0419	-0.0523	-0.043	-0.004	0.0698	-0.0832	-0.0198	-0.0104	NG
NG9	-0.0191	-0.0586	-0.0322	-0.0074	0.0422	-0.0145	0.0635	-0.0404	-0.0244	0.006	NG
RC1	-0.0439	0.0001	-0.0277	0.0046	-0.0277	0.0175	-0.1066	0.0974	0.04	0.0054	RC
RG10	-0.0291	0.0019	-0.0195	0.0032	-0.0156	0.0071	-0.0484	0.0451	0.0173	0.0054	RG
RG11N	-0.025	0.0045	-0.0158	0.0077	0.0003	0.0053	-0.0336	0.034	0.0102	0.0014	RG
RG15	-0.0225	0.0029	-0.0147	0.0037	-0.0026	0.0035	-0.0298	0.0322	0.0076	0.0018	RG
RG18N	-0.0509	-0.0135	-0.0524	-0.0187	-0.0898	0.0225	-0.1362	0.1226	0.0523	0.0073	RG
RG19	-0.0528	-0.0012	-0.0364	0.0001	-0.0398	0.0224	-0.114	0.1097	0.0393	0.0041	RG
RG2	-0.0659	0.0052	-0.0407	0.0057	-0.0434	0.0233	-0.1458	0.1381	0.0533	0.0063	RG
RG21N	-0.0251	0.0005	-0.0195	0.0034	-0.0158	0.0059	-0.044	0.0421	0.013	0.0026	RG
RG22	-0.0648	0.0014	-0.0436	0.0014	-0.0424	0.0179	-0.1423	0.1337	0.0499	0.011	RG
RG24	-0.0604	0.0011	-0.0428	0.0062	-0.0399	0.0175	-0.1332	0.1244	0.0489	0.0049	RG
RG25	-0.0489	-0.0203	-0.0532	-0.0151	-0.0822	0.0174	-0.1375	0.1215	0.0529	0.0023	RG
RG28	-0.0598	0.0023	-0.0412	0.0029	-0.0467	0.0228	-0.1403	0.1256	0.0497	0.0085	RG
RG3	-0.0626	0.0081	-0.0531	0.0671	0.1571	-0.024	0.0078	0.0509	-0.0191	0.0104	RG
RG32N	-0.0603	0.0037	-0.0431	0.0025	-0.0465	0.0207	-0.1305	0.122	0.047	0.0063	RG
RG33	-0.0456	-0.0018	-0.0385	0.002	-0.0358	0.0174	-0.1078	0.1027	0.0406	0.0053	RG
RG34	-0.0558	-0.0005	-0.0369	-0.0007	-0.0403	0.0205	-0.119	0.1139	0.0418	0.0068	RG
RG35	-0.0008	0.0016	-0.0046	0.0016	-0.0013	0.0006	-0.0048	0.0051	0.0019	0.0009	RG
RG36	-0.0568	-0.0036	-0.0509	0.0536	0.1217	-0.0191	-0.0154	0.0699	-0.005	0.01	RG
RG38N	-0.0584	0.0065	-0.0409	0.0044	-0.0459	0.0205	-0.1353	0.1265	0.0446	0.0077	RG
RG4N	-0.0332	0.0029	-0.0307	0.0017	-0.0287	0.0124	-0.09	0.0831	0.0312	0.0067	RG
RG5	-0.0414	-0.0172	-0.0503	-0.0149	-0.0747	0.024	-0.1207	0.1051	0.0464	0.0042	RG
RG7	-0.0598	0.0017	-0.0381	0.0042	-0.0368	0.0157	-0.1165	0.1114	0.0431	0.0061	RG
RG9	-0.0541	-0.0168	-0.0522	-0.0168	-0.0802	0.0267	-0.1318	0.1195	0.0612	0.0091	RG
SP254	-0.0619	0.2218	0.0241	0.0524	-0.1326	0.0812	-0.1292	-0.2449	-0.0795	-0.903	SP
TZ10	-0.0514	0.0674	-0.0343	0.099	0.2144	-0.0315	0.0373	0.0172	-0.0287	0.0028	TZ
TZ14	-0.0593	0.0642	-0.0524	0.1115	0.2384	-0.039	0.0638	0.0037	-0.0369	-0.0033	TZ
TZ8	-0.0506	0.0659	-0.0414	0.1037	0.2196	-0.0343	0.0527	0.0098	-0.0312	-0.0036	TZ
UG19	-0.0343	-0.0304	-0.0296	-0.0107	-0.0406	0.0116	-0.0703	0.0624	0.0317	0.0061	UG
UG28N	-0.0363	-0.0304	-0.0273	-0.0125	-0.0435	0.0134	-0.069	0.0645	0.0283	0.0058	UG
UG5N	-0.0205	-0.0222	-0.0223	-0.0128	-0.0388	0.0089	-0.0595	0.0435	0.024	0.0054	UG
UG7	-0.038	-0.0303	-0.032	-0.0134	-0.043	0.0137	-0.078	0.0686	0.0303	0.0005	UG
UM118	-0.0117	-0.0185	-0.0125	0.0053	0.028	-0.0064	0.0138	-0.001	-0.0075	0.0028	UM
UM37	-0.0203	-0.0399	-0.0391	-0.0249	-0.0476	0.0115	-0.0324	0.0254	0.0117	0.0008	UM
UM526	-0.0182	-0.0088	-0.0189	0.02	0.0638	-0.0134	0.0226	0.0009	-0.0133	0.0007	UM
ZI261	-0.0705	0.3121	0.0576	0.147	-0.3137	0.5852	0.547	0.3045	-0.1421	0.0603	ZI
ZI268	-0.0794	0.447	0.1526	-0.8465	0.1853	-0.0329	0.0396	0.0361	0.0126	0.0406	ZI
ZI468	-0.079	0.3124	0.0603	0.1547	-0.4276	-0.7685	0.2588	0.1046	0.0311	0.0356	ZI
ZI91	-0.0692	0.2757	0.0377	0.1059	-0.1826	0.0685	-0.3953	-0.3909	-0.6476	0.3511	ZI
ZL130	0.0011	0.0065	-0.0003	0.0022	0.0015	0.0006	-0.0011	0.0008	0.0002	-0.0009	ZL
ZO12	0.0011	0.0181	-0.0036	0.0083	0.0118	-0.001	-0.0025	0.0012	-0.0013	0.0008	ZO
ZO65	-0.0632	0.0722	-0.0541	0.1228	0.2747	-0.0458	0.0686	0.0099	-0.049	0.0047	ZO
ZS11	-0.0619	0.1094	-0.0304	0.119	0.2345	-0.042	0.0827	0.0024	-0.0473	0.009	ZS
ZS37	-0.0799	0.1862	-0.0312	0.1271	0.1918	-0.0004	0.0133	-0.0291	0.0232	-0.0204	ZS
ZS5	-0.0666	0.1688	-0.0283	0.1302	0.2185	-0.0301	0.0468	-0.0101	-0.0139	-0.0057	ZS
ZS56	-0.07	0.2849	0.0358	0.1556	-0.0858	0.1799	-0.0467	-0.5234	0.6991	0.2271	ZS

## Sheet: AFRICA_pre_filter
#eigvals:	1.812	1.791	1.634	1.489	1.452	1.396	1.387	1.365	1.355	1.345
CK1	0.0225	0.0738	0.0411	-0.0218	-0.0463	0.0265	0.0169	0.0075	0.0032	0.0007	CK
CO1	0.0042	0.141	0.0752	-0.0635	-0.0272	-0.0838	-0.0493	-0.0156	-0.0179	0.0321	CO
CO10N	-0.009	0.1099	0.0639	-0.0583	-0.0284	-0.0636	-0.0373	-0.0114	-0.0146	0.0245	CO
CO14	-0.0244	0.1044	0.056	-0.012	0.0619	-0.0871	-0.0355	-0.003	-0.0108	0.0015	CO
CO15N	0.0047	0.1432	0.0793	-0.0695	-0.0276	-0.0912	-0.0533	-0.014	-0.0195	0.029	CO
CO16	0.0022	0.1306	0.0677	-0.0553	-0.0208	-0.0727	-0.0436	-0.0126	-0.0149	0.0256	CO
CO2	0.0055	0.1488	0.0803	-0.0692	-0.0265	-0.0898	-0.0535	-0.015	-0.0215	0.0314	CO
CO4N	0.0064	0.1526	0.0829	-0.0684	-0.0253	-0.0925	-0.0536	-0.0184	-0.0244	0.03	CO
CO8N	-0.0023	0.1291	0.0719	-0.0616	-0.0252	-0.0779	-0.0448	-0.0138	-0.0179	0.0282	CO
ED10N	-0.0361	0.1181	-0.389	0.0192	-0.0069	0.0142	0.005	-0.0028	0.0028	0.0023	ED
ED2	-0.0455	0.1058	-0.3625	0.0183	-0.005	0.0115	0.0032	-0.0012	0.0016	0.0052	ED
ED3	-0.0409	0.1138	-0.3771	0.02	-0.0027	0.0129	0.0028	0.0004	0.0022	0.0034	ED
ED5N	-0.0873	0.003	-0.2012	-0.0094	-0.028	0.0073	0.0016	0.0009	-0.0056	0.0105	ED
ED6N	-0.0383	0.113	-0.3812	0.0183	-0.0067	0.0133	0.0052	-0.0015	0.0009	0.0042	ED
EZ2	-0.0819	0.0469	-0.2106	0.0396	0.0813	-0.0352	-0.0117	-0.0004	-0.001	-0.0124	EZ
EZ25	-0.0852	0.0497	-0.2223	0.0259	0.0622	-0.03	-0.0122	0.0008	-0.0037	-0.0051	EZ
EZ5N	-0.0672	0.0652	-0.3132	0.0031	-0.0219	0.0154	0.005	-0.0019	-0.0004	0.0052	EZ
EZ9N	-0.0757	0.0357	-0.1346	0.0268	0.074	-0.0454	-0.0186	-0.0101	0.0035	-0.0133	EZ
GA125	-0.0198	0.0688	0.0447	-0.0158	0.0317	-0.0611	-0.0267	-0.0091	-0.009	0.0002	GA
GA129	-0.0979	0.0039	0.0528	-0.0128	0.0673	-0.0979	-0.0393	-0.003	-0.0124	-0.004	GA
GA130	-0.218	-0.1788	0.0157	-0.0757	-0.0863	-0.0111	-0.0126	-0.0041	-0.0074	0.0171	GA
GA132	-0.0405	0.0711	0.0707	-0.0812	-0.0665	-0.0571	-0.0317	-0.0074	-0.0177	0.0157	GA
GA141	-0.0341	0.085	0.0531	-0.0113	0.0744	-0.1169	-0.0553	-0.0295	0.0009	-0.0103	GA
GA145	-0.1623	-0.091	0.0296	-0.0219	0.0311	-0.063	-0.0276	-0.0056	-0.0073	-0.0024	GA
GA160	-0.0417	0.0863	0.0563	-0.0171	0.0638	-0.0974	-0.0414	-0.0038	-0.0171	-0.0006	GA
GA185	-0.0313	0.088	0.0788	-0.0772	-0.0531	-0.0693	-0.0388	-0.0065	-0.0128	0.0198	GA
GA187	-0.009	0.0377	0.0265	-0.0191	-0.0074	-0.0205	-0.0112	-0.0022	-0.0034	0.0037	GA
GA191	-0.0513	0.0395	0.0614	-0.0621	-0.053	-0.0373	-0.0245	-0.0037	-0.0104	0.0165	GA
GU10	0.0027	0.1279	0.0666	-0.0503	-0.0093	-0.0794	-0.0438	-0.0169	-0.012	0.0214	GU
GU2	-0.0103	0.1101	0.0571	-0.0526	-0.0123	-0.0752	-0.0431	-0.0096	-0.0123	0.0132	GU
GU6	0.0025	0.1309	0.0634	-0.0516	-0.0059	-0.0848	-0.0478	-0.0169	-0.0134	0.0228	GU
GU7	-0.0225	0.1145	0.0662	-0.0168	0.0697	-0.1086	-0.0457	-0.005	-0.0163	0.0026	GU
GU9	-0.0049	0.1195	0.0619	-0.0513	-0.0121	-0.0731	-0.0385	-0.0094	-0.0136	0.018	GU
KN133N	-0.0611	-0.1037	0.0253	0.0652	0.1143	-0.0114	0.0054	0.0085	0.0005	-0.0213	KN
KN20N	-0.0437	-0.081	0.0259	-0.0429	-0.0824	0.005	-0.0094	-0.006	0.0071	0.0292	KN
KN34	-0.1641	-0.1677	0.0159	-0.0511	-0.0809	0.0244	0.0057	0.0038	-0.0012	0.013	KN
KN35	-0.0752	-0.1175	0.0175	0.0729	0.1196	-0.0171	0.0034	0.0036	-0.0002	-0.0267	KN
KN6	-0.169	-0.1833	0.0162	-0.0513	-0.0825	0.0203	0.0092	0.0045	0.0028	0.0134	KN
KR39	-0.1029	-0.121	0.0252	0.0477	0.0994	-0.0235	0.0009	0.012	-0.0085	-0.0181	KR
KR42	0.0038	-0.0348	0.0204	0.0757	0.1217	-0.0072	0.0056	0.0095	-0.0021	-0.0185	KR
KR4N	-0.0334	-0.0827	0.0297	0.0968	0.151	-0.0018	0.0099	0.007	0.0117	-0.0191	KR
KR7	-0.066	-0.0717	0.0212	0.0493	0.0968	-0.0121	0.0041	0.01	-0.0018	-0.0197	KR
KT1	-0.1124	-0.1745	0.0069	-0.0362	-0.0765	0.0179	-0.0016	-0.0005	0.0114	0.0114	KT
KT6	-0.1216	-0.1437	0.0166	-0.0276	-0.0587	0.0186	0.0134	0.0045	0.0035	0.013	KT
NG10N	-0.0277	0.112	0.0637	-0.0089	0.09	-0.115	-0.0454	-0.0016	-0.0138	-0.0047	NG
NG1N	-0.0192	0.0962	0.0631	0.002	0.0883	-0.0943	-0.0406	-0.0063	-0.0118	-0.002	NG
NG3N	-0.0265	0.1061	0.0595	-0.0073	0.0922	-0.123	-0.0566	-0.0205	-0.0055	-0.0048	NG
NG6N	-0.1914	-0.1528	0.011	-0.0665	-0.0788	-0.0071	-0.0068	-0.006	-0.0058	0.0147	NG
NG7	-0.0158	0.1112	0.0462	-0.0446	0.0014	-0.0874	-0.0453	-0.0239	-0.005	0.0142	NG
NG9	-0.0821	0.0178	0.0528	0.0086	0.096	-0.0889	-0.0319	-0.0022	-0.0066	-0.0093	NG
RC1	0.0564	0.0281	0.0196	0.0186	-0.0423	0.1198	0.058	0.0179	0.0161	-0.0123	RC
RG10	-0.0166	-0.0318	0.0119	-0.0052	-0.0626	0.0859	0.0422	0.0148	0.0095	-0.0016	RG
RG11N	-0.076	-0.0923	0.0351	-0.0313	-0.1006	0.0909	0.0382	0.0163	0.0106	0.0047	RG
RG15	-0.0456	-0.0596	0.0203	-0.0197	-0.0711	0.0742	0.0389	0.0136	0.0045	-0.0018	RG
RG18N	0.0775	0.0647	0.0419	-0.0053	-0.0894	0.1279	0.0676	0.0224	0.0179	-0.0194	RG
RG19	0.0674	0.0362	0.0266	0.0173	-0.0501	0.1282	0.0599	0.0207	0.0186	-0.0211	RG
RG2	0.0871	0.0413	0.027	0.026	-0.0585	0.1586	0.0782	0.0255	0.0226	-0.0211	RG
RG21N	-0.0395	-0.0517	0.0306	-0.0216	-0.0922	0.0952	0.0489	0.0176	0.011	-0.0043	RG
RG22	0.0846	0.0447	0.0294	0.0222	-0.0557	0.1523	0.0803	0.0256	0.0172	-0.0204	RG
RG24	0.0786	0.0408	0.029	0.025	-0.054	0.1438	0.0748	0.0216	0.021	-0.0182	RG
RG25	0.0732	0.07	0.0418	0.0017	-0.0783	0.1247	0.0697	0.017	0.0205	-0.0188	RG
RG28	0.0799	0.041	0.0283	0.0206	-0.0605	0.1481	0.0726	0.0217	0.0168	-0.0168	RG
RG3	0.0467	0.0051	0.038	0.1058	0.1371	0.0452	0.0362	0.0222	0.0051	-0.0351	RG
RG32N	0.0818	0.0407	0.0306	0.0207	-0.058	0.1407	0.0701	0.0227	0.0188	-0.0195	RG
RG33	0.0651	0.0381	0.0291	0.0173	-0.0505	0.1249	0.0619	0.0213	0.0185	-0.0154	RG
RG34	0.0709	0.0369	0.0268	0.0154	-0.0555	0.1362	0.0659	0.0225	0.0173	-0.0193	RG
RG35	-0.1611	-0.1504	0.0196	-0.0526	-0.0947	0.0378	0.0148	0.0076	0.0002	0.0128	RG
RG36	0.0412	0.0162	0.0367	0.0906	0.1078	0.0607	0.0457	0.0263	0.0095	-0.0358	RG
RG38N	0.0812	0.0374	0.0281	0.0214	-0.0599	0.1441	0.0729	0.0232	0.0166	-0.0223	RG
RG4N	0.0514	0.0248	0.0239	0.0099	-0.0451	0.1022	0.0526	0.0167	0.011	-0.0125	RG
RG5	0.0655	0.062	0.0399	-0.0015	-0.0732	0.1131	0.0545	0.0162	0.0162	-0.0151	RG
RG7	0.069	0.0312	0.0292	0.0144	-0.0687	0.1453	0.0745	0.0247	0.02	-0.0155	RG
RG9	0.0794	0.0707	0.0405	0.0015	-0.0759	0.1287	0.0629	0.0254	0.0197	-0.011	RG
SP254	0.1986	-0.1392	-0.0419	0.0265	-0.1495	-0.0887	-0.2293	-0.7	0.5552	-0.1863	SP
TZ10	0.0474	-0.0698	0.0155	0.1445	0.1979	0.0204	0.0199	0.0083	-0.0005	-0.0239	TZ
TZ14	0.0663	-0.0453	0.0388	0.1616	0.225	-0.0011	0.0104	0.0063	0.0096	-0.0229	TZ
TZ8	0.0126	-0.1032	0.0302	0.1552	0.216	0.0067	0.0145	0.0081	0.0147	-0.0269	TZ
UG19	0.021	0.0394	0.0281	-0.0018	-0.0511	0.0892	0.0465	0.0156	0.0144	-0.0058	UG
UG28N	0.0224	0.0419	0.027	-0.005	-0.0498	0.0886	0.0431	0.0202	0.0127	-0.0053	UG
UG5N	-0.0023	0.0165	0.0257	-0.0093	-0.0481	0.0684	0.0394	0.0096	0.0084	-0.0018	UG
UG7	0.0293	0.048	0.0306	-0.0027	-0.0487	0.0908	0.0448	0.0137	0.015	-0.0101	UG
UM118	-0.131	-0.0853	0.0354	-0.0002	0.0378	-0.0207	-0.0014	0.0091	-0.011	-0.011	UM
UM37	0.0033	0.0495	0.0327	-0.0227	-0.0503	0.0432	0.0173	0.0069	0.0045	-0.0055	UM
UM526	-0.0995	-0.0811	0.0285	0.0384	0.0908	-0.0164	0.0022	0.0051	-0.0041	-0.0216	UM
ZI261	0.26	-0.1709	-0.0676	0.0797	-0.2395	-0.1003	-0.6335	0.5576	0.0856	-0.298	ZI
ZI268	0.3563	-0.2393	-0.1305	-0.8022	0.3661	0.0418	0.0529	0.0526	0.0033	-0.0088	ZI
ZI468	0.2644	-0.1718	-0.0683	0.0911	-0.2712	-0.6396	0.5895	0.175	0.0992	-0.0434	ZI
ZI91	0.2328	-0.1601	-0.0552	0.0653	-0.1717	-0.0504	-0.0923	-0.3837	-0.8119	-0.222	ZI
ZL130	-0.2021	-0.2031	0.0228	-0.0597	-0.0833	0.0125	-0.0021	0.0022	0.001	0.0139	ZL
ZO12	-0.1464	-0.1718	0.0155	-0.0508	-0.0923	0.0306	0.0052	-0.0014	-0.0014	0.0172	ZO
ZO65	0.0713	-0.0541	0.033	0.1694	0.2388	0.0056	0.018	0.0111	0.0012	-0.0323	ZO
ZS11	0.0921	-0.0858	0.0128	0.1636	0.2275	-0.0343	0.0009	0.0235	-0.0074	-0.0362	ZS
ZS37	0.1893	-0.1077	0.0036	0.1539	0.1307	0.0575	-0.0064	-0.0258	0.0276	0.0601	ZS
ZS5	0.1543	-0.1003	0.0027	0.153	0.1542	0.0222	0.0105	-0.0016	0.0145	0.0174	ZS
ZS56	0.2368	-0.1581	-0.0521	0.1133	-0.1016	-0.0312	-0.2098	-0.0275	-0.0421	0.8912	ZS

## Sheet: AFRICA_post_filter
#eigvals:	2.009	1.789	1.67	1.612	1.564	1.547	1.526	1.515	1.503	1.4
CK1	0.0346	0.0318	0.0239	0.0447	-0.005	0.0289	-0.0092	0.0078	-0.005	-0.0207	CK
CO1	0.1099	0.0758	0.0867	0.0784	0.0031	-0.1105	0.0682	0.0098	-0.0103	0.1521	CO
CO10N	0.0759	0.0488	0.0555	0.0483	0.0025	-0.0613	0.0373	0.0052	-0.0043	0.0703	CO
CO14	0.0856	0.047	0.027	-0.0159	0.0155	-0.0832	0.0265	-0.007	-0.0059	-0.0696	CO
CO15N	0.1095	0.078	0.0915	0.0813	0.0031	-0.1133	0.0666	0.0064	-0.0103	0.1527	CO
CO16	0.0951	0.0635	0.07	0.0597	0.0021	-0.0857	0.0518	0.0062	-0.0075	0.1044	CO
CO2	0.1184	0.0825	0.0967	0.083	0.0031	-0.1264	0.0755	0.0061	-0.013	0.1771	CO
CO4N	0.1144	0.0822	0.0911	0.0798	0.0037	-0.1149	0.0718	0.0042	-0.0116	0.157	CO
CO8N	0.0976	0.0679	0.0752	0.0658	0.0021	-0.0907	0.0547	0.0073	-0.0079	0.1192	CO
ED10N	0.1069	-0.4188	-0.0261	0.0036	-0.0052	0.0224	0	0.0041	0.0022	0.0448	ED
ED2	0.0997	-0.3669	-0.0235	0.0014	-0.0047	0.0158	0.0006	0.0068	0.0007	0.0319	ED
ED3	0.1046	-0.3948	-0.0259	0.0003	-0.006	0.0181	-0.0015	0.0056	-0.0004	0.0364	ED
ED5N	0.0342	-0.1384	-0.0072	0.0047	-0.0033	0.008	0.001	0.0033	0.0006	0.0149	ED
ED6N	0.104	-0.4092	-0.0258	0.0041	-0.0045	0.0215	0.0005	0.0053	-0.0002	0.0458	ED
EZ2	0.0751	-0.1951	-0.0352	-0.0645	0.0118	-0.0355	0.0021	-0.0139	-0.0014	-0.0562	EZ
EZ25	0.0773	-0.1994	-0.0284	-0.0563	0.0088	-0.0331	0.0048	-0.0099	-0.0013	-0.0454	EZ
EZ5N	0.0804	-0.2963	-0.0179	0.0002	-0.0034	0.013	0.001	0.0027	0.0009	0.025	EZ
EZ9N	0.0551	-0.1044	-0.0171	-0.0425	0.0088	-0.0323	0.0058	-0.0086	0.0048	-0.0404	EZ
GA125	0.0614	0.0412	0.0222	-0.0101	0.0111	-0.0651	0.0256	-0.0088	0.0018	-0.0241	GA
GA129	0.0476	0.0277	0.0063	-0.0291	0.0119	-0.0582	0.0147	-0.0092	-0.0038	-0.0551	GA
GA132	0.0664	0.0454	0.0476	0.0408	0.0012	-0.0435	0.0204	0.0008	-0.0052	-0.0321	GA
GA141	0.0802	0.0503	0.0248	-0.0288	0.02	-0.1186	0.0473	-0.0179	0.024	-0.1102	GA
GA145	0.0198	0.0098	-0.0025	-0.0218	0.0058	-0.0253	0.0056	-0.0057	-0.0014	-0.0258	GA
GA160	0.0805	0.048	0.0202	-0.0316	0.0173	-0.0869	0.0245	-0.0123	-0.0045	-0.1183	GA
GA185	0.0709	0.0534	0.0544	0.0559	0.0009	-0.0435	0.0233	0.0061	-0.0003	-0.0213	GA
GA187	0.0285	0.0219	0.0156	0.0108	0.0011	-0.0163	0.0067	-0.0004	-0.0008	-0.0189	GA
GA191	0.0566	0.0397	0.0361	0.0316	0.0027	-0.0418	0.0219	0.0004	0.0007	0.0088	GA
GU10	0.1021	0.0679	0.074	0.0585	0.0072	-0.1033	0.0606	0.0028	-0.003	0.0749	GU
GU2	0.0948	0.057	0.0699	0.0574	0.0029	-0.0917	0.0461	-0.0019	-0.004	0.0387	GU
GU6	0.0977	0.0609	0.071	0.0534	0.0048	-0.0982	0.0561	0.0028	-0.0031	0.0539	GU
GU7	0.1009	0.0649	0.0361	-0.0214	0.0222	-0.1209	0.0403	-0.0129	-0.009	-0.1145	GU
GU9	0.0926	0.0556	0.0635	0.0518	0.0044	-0.0773	0.0417	0.0042	-0.0071	-0.0153	GU
KN133N	-0.0289	0.0221	-0.0589	-0.1108	0.0174	-0.0281	-0.0131	-0.0184	0.0013	-0.0924	KN
KN20N	-0.0195	0.0154	-0.0019	0.0009	-0.0001	-0.0168	0.0074	0.001	0.009	0.0011	KN
KN34	-0.0049	0.0013	-0.0027	-0.0022	-0.0004	0.0022	-0.0012	-0.0006	-0.0002	-0.0025	KN
KN35	-0.032	0.0222	-0.0607	-0.1078	0.0174	-0.029	-0.0096	-0.0226	0.0052	-0.1023	KN
KN6	-0.0098	0.0007	-0.0031	-0.0038	0.0005	0.0004	-0.0008	-0.0004	0.0007	-0.0036	KN
KR39	-0.019	0.0171	-0.0406	-0.0808	0.0125	-0.0227	-0.0092	-0.0142	-0.0016	-0.0613	KR
KR42	-0.0245	0.0257	-0.0666	-0.1328	0.0181	-0.0355	-0.0118	-0.0225	-0.0051	-0.0668	KR
KR4N	-0.032	0.0263	-0.0713	-0.1308	0.0171	-0.0299	-0.011	-0.0165	0.0023	0.0094	KR
KR7	-0.0094	0.0151	-0.0383	-0.0761	0.0105	-0.015	-0.011	-0.0147	-0.0005	-0.0597	KR
KT1	-0.0406	-0.004	-0.0046	0.0108	-0.0056	0.0071	0.0009	0.0037	0.0045	0.0046	KT
KT6	-0.0167	0.0055	-0.0118	-0.0154	0.0038	-0.0021	-0.001	0	-0.0002	-0.0015	KT
NG10N	0.0903	0.0534	0.0256	-0.0314	0.0212	-0.1006	0.0256	-0.0123	-0.0069	-0.1102	NG
NG1N	0.0873	0.0628	0.0181	-0.0529	0.0227	-0.121	0.0364	-0.0186	-0.0044	-0.0519	NG
NG3N	0.0922	0.0542	0.0274	-0.0363	0.0208	-0.1268	0.0464	-0.015	0.0109	-0.1061	NG
NG6N	0.0029	0.0022	0.003	0.0051	-0.0009	0.0033	-0.0003	0.0006	-0.0004	0.0014	NG
NG7	0.0924	0.0452	0.0552	0.0364	0.0096	-0.0924	0.0512	-0.0012	0.0099	-0.0047	NG
NG9	0.0555	0.0335	0.0024	-0.0459	0.0156	-0.0711	0.0163	-0.0136	-0.0068	-0.0574	NG
RC1	-0.0095	0.0281	-0.0066	0.0324	-0.0222	0.1389	-0.0578	0.0158	-0.0038	0.0088	RC
RG10	-0.0077	0.0197	-0.0045	0.0175	-0.0091	0.0647	-0.0276	0.0061	-0.0049	0.0071	RG
RG11N	-0.0094	0.0158	-0.01	0.0004	-0.007	0.0454	-0.0209	0.0019	-0.0008	-0.0008	RG
RG15	-0.0072	0.0149	-0.0057	0.0031	-0.0052	0.0411	-0.0206	-0.0001	-0.0012	-0.0022	RG
RG18N	0.0033	0.0522	0.0203	0.0939	-0.0261	0.1753	-0.0732	0.0216	-0.0059	-0.0694	RG
RG19	-0.0095	0.0362	-0.0024	0.0432	-0.027	0.1514	-0.067	0.0122	-0.0028	0.0117	RG
RG2	-0.019	0.04	-0.0092	0.0484	-0.0292	0.1924	-0.0843	0.0192	-0.0044	0.0203	RG
RG21N	-0.0053	0.0196	-0.0048	0.0166	-0.0074	0.0578	-0.0253	0.0026	-0.0019	-0.0043	RG
RG22	-0.0153	0.0431	-0.0052	0.047	-0.0236	0.1885	-0.0814	0.0172	-0.0094	0.0293	RG
RG24	-0.0139	0.0423	-0.0096	0.0443	-0.0228	0.1757	-0.0752	0.0181	-0.0031	0.0144	RG
RG25	0.0102	0.0531	0.0159	0.0865	-0.0212	0.1763	-0.0715	0.0223	-0.0008	-0.0689	RG
RG28	-0.0149	0.0408	-0.0056	0.0514	-0.0282	0.1826	-0.0742	0.0183	-0.0068	0.0126	RG
RG3	-0.0215	0.0521	-0.0854	-0.1529	0.0169	0.0178	-0.0464	-0.0262	-0.0088	-0.0801	RG
RG32N	-0.0162	0.0428	-0.0054	0.0506	-0.0258	0.1723	-0.074	0.0171	-0.0049	0.0204	RG
RG33	-0.0078	0.0381	-0.0044	0.0397	-0.022	0.1425	-0.0626	0.0154	-0.0041	0.0152	RG
RG34	-0.011	0.0365	-0.002	0.0441	-0.0254	0.1579	-0.0698	0.0138	-0.0051	0.0163	RG
RG35	-0.0016	0.0048	-0.0018	0.0011	-0.0008	0.0058	-0.003	0.0003	-0.001	-0.0029	RG
RG36	-0.0088	0.0502	-0.0699	-0.1191	0.0123	0.0461	-0.0584	-0.0178	-0.008	-0.1121	RG
RG38N	-0.0186	0.0403	-0.0071	0.0503	-0.0259	0.1776	-0.0757	0.0135	-0.006	0.0069	RG
RG4N	-0.0095	0.0306	-0.0031	0.032	-0.0162	0.1175	-0.0493	0.0108	-0.0057	0.0087	RG
RG5	0.0089	0.0501	0.0163	0.0791	-0.0275	0.1538	-0.0611	0.0199	-0.003	-0.0545	RG
RG7	-0.0142	0.0377	-0.0076	0.0403	-0.0204	0.1553	-0.0687	0.0158	-0.0046	0.0105	RG
RG9	0.0057	0.0518	0.0174	0.0846	-0.0303	0.1713	-0.0736	0.0313	-0.0085	-0.0678	RG
SP254	-0.2274	-0.0273	-0.0323	0.145	-0.0729	0.0105	0.2979	-0.0073	0.8991	-0.0677	SP
TZ10	-0.0785	0.0326	-0.1184	-0.2069	0.0236	-0.0243	-0.0219	-0.0263	-0.0018	0.0212	TZ
TZ14	-0.0767	0.0503	-0.1335	-0.2308	0.0313	-0.0528	-0.0181	-0.0298	0.0043	0.0363	TZ
TZ8	-0.0771	0.0394	-0.1238	-0.2137	0.027	-0.0419	-0.0203	-0.0265	0.0044	0.0179	TZ
UG19	0.0235	0.0303	0.0103	0.0427	-0.014	0.0941	-0.039	0.0163	-0.006	0.0217	UG
UG28N	0.0232	0.0278	0.0118	0.0451	-0.0159	0.0934	-0.0413	0.0122	-0.0045	0.0198	UG
UG5N	0.0188	0.0233	0.0142	0.0405	-0.0108	0.0743	-0.0232	0.0124	-0.0049	0.0174	UG
UG7	0.0228	0.033	0.0127	0.0452	-0.0164	0.1042	-0.042	0.0134	0.0011	0.0322	UG
UM118	0.0163	0.0128	-0.0088	-0.0288	0.0057	-0.0123	-0.0031	-0.0065	-0.0026	-0.0338	UM
UM37	0.0368	0.0403	0.0267	0.0476	-0.012	0.0421	-0.0154	0.0047	-0.0003	0.0308	UM
UM526	0.0051	0.019	-0.027	-0.0644	0.0116	-0.0199	-0.0067	-0.0117	0	-0.0562	UM
ZI261	-0.3164	-0.0632	-0.109	0.3291	-0.5649	-0.4474	-0.4501	-0.1834	-0.0519	-0.032	ZI
ZI268	-0.4381	-0.1401	0.8367	-0.2591	0.0289	-0.0032	-0.059	0.0037	-0.04	-0.0303	ZI
ZI468	-0.3174	-0.0647	-0.1145	0.4046	0.7876	-0.1888	-0.2111	0.0162	-0.0343	-0.0209	ZI
ZI91	-0.2819	-0.0418	-0.0804	0.1999	-0.0561	0.1521	0.6059	-0.5875	-0.3402	-0.0492	ZI
ZL130	-0.0065	0.0002	-0.0023	-0.0016	-0.0007	0.0007	-0.0001	-0.0001	0.001	-0.0008	ZL
ZO12	-0.0181	0.0032	-0.0089	-0.0121	0.0007	0.0011	0.0013	-0.0018	-0.0006	-0.0004	ZO
ZO65	-0.0855	0.0515	-0.1481	-0.2663	0.0366	-0.0552	-0.0227	-0.0425	-0.0036	0.0319	ZO
ZS11	-0.1211	0.0273	-0.1373	-0.2247	0.0351	-0.0745	-0.0216	-0.0406	-0.0081	-0.3606	ZS
ZS37	-0.2002	0.0262	-0.1373	-0.1673	-0.0088	-0.0108	0.0246	0.0382	0.0174	0.6232	ZS
ZS5	-0.1803	0.0234	-0.1423	-0.1975	0.0211	-0.041	0.0006	-0.0017	0.0046	0.3718	ZS
ZS56	-0.2899	-0.0409	-0.1285	0.1189	-0.169	-0.0802	0.3798	0.7756	-0.2593	-0.1274	ZS
