# Supplementary material for: Population Genomics of Sub-Saharan Drosophila melanogaster: African Diversity and Non-African Admixture
Source: PLoS Genet. 2012 Dec 20;8(12):e1003080. doi: 10.1371/journal.pgen.1003080 (PMC3527209; doi:10.1371/journal.pgen.1003080)
Supplement: Table S10 — Nucleotide diversity for populations samples with >95% genomic coverage of n>1 in the filtered data. Values are listed for each chromosome arm, and the average of arm estimates. Estimates are given for non-centromeric, non-telomeric chromosomal regions (left), and for the full data (right). (XLS) [file pgen.1003080.s018.xls]

## Sheet: Sheet1
Table S10. Nucleotide diversity for populations samples with >95% genomic coverage of n>1 in the filtered data.
Values are listed for each chromosome arm, and the average of arm estimates.
Estimates are given for non-centromeric, non-telomeric chromosomal regions (left), and for the full data (right)
		Nucleotide diversity - non-centromeric/non-telomeric regions							Nucleotide diversity - all data
Population		chrX	chr2L	chr2R	chr3L	chr3R	Average		chrX	chr2L	chr2R	chr3L	chr3R	Average
CO		0.00605703	0.00788996	0.00710874	0.00794797	0.006056	0.00701194		0.00566189	0.00664951	0.00586151	0.00612248	0.00481789	0.00582265
ED		0.00507822	0.00677882	0.00623938	0.00705126	0.00533632	0.0060968		0.00465208	0.00570006	0.0051743	0.00565144	0.00425293	0.00508616
EZ		0.00541176	0.00695551	0.00622498	0.00654348	0.00616226	0.0062596		0.00494587	0.00618806	0.00503277	0.00525185	0.0046038	0.00520447
FR		0.00280037	0.0053526	0.00446428	0.00609598	0.00583725	0.00491009		0.00258263	0.0046346	0.00384445	0.00486867	0.00451832	0.00408974
GA		0.00650271	0.00794948	0.00758454	0.00855466	0.00740518	0.00759932		0.00607764	0.00684019	0.00630618	0.0066411	0.00577837	0.0063287
GU		0.00629118	0.00815074	0.00736835	0.00812872	0.007083	0.0074044		0.00588284	0.00687696	0.00612095	0.00630024	0.00553163	0.00614252
KN		0.00689719	0.00636838	0.00761457	0.0082963	0.007798	0.00739489		0.00654606	0.00574093	0.00609906	0.00661936	0.00597217	0.00619551
KR		0.00666354	0.00592451	0.00796841	0.00793322	0.0072691	0.00715176		0.00618776	0.00540108	0.00640177	0.00670205	0.00541257	0.00602104
NG		0.0062679	0.00733795	0.00698836	0.00782104	0.00690081	0.00706321		0.0058741	0.00624827	0.00589852	0.00605473	0.00539626	0.00589438
RG		0.0069034	0.00815946	0.00754922	0.00819037	0.00695044	0.00755058		0.00645471	0.00688573	0.00613523	0.00635178	0.00541095	0.00624768
TZ		0.00456495	0.00557315	0.00766626	0.00761858	0.00699967	0.00648452		0.00433374	0.00494332	0.00612761	0.00600659	0.00528066	0.00533838
UG		0.00678867	0.00827678	0.0075244	0.00836058	0.00650513	0.00749111		0.00631533	0.0069298	0.00614426	0.0064723	0.00514648	0.00620164
ZI		0.0072218	0.00925834	0.00803495	0.00891632	0.00806838	0.00829996		0.00681737	0.00802402	0.00671245	0.00707015	0.00630385	0.00698557
ZS		0.00665494	0.00916894	0.00775817	0.00812958	0.00775418	0.00789316		0.00627969	0.00766812	0.0064646	0.00659164	0.00619955	0.00664072
FR_std		unchanged	0.00471865	unchanged	0.0051128	0.00420494	0.00426021		unchanged	0.00421732	unchanged	0.0041123	0.00350425	0.00365219
inversion_excess		0	0.134349	0	0.192298	0.38819	0.152548		0	0.0989464	0	0.183929	0.289385	0.119804
RG_std		0.00691157	0.00812512	0.00751606	0.00819385	0.00663984	0.00747729		0.00644337	0.00685787	0.00611894	0.00633459	0.00520497	0.00619195
inversion_excess		-0.00118204	0.00422552	0.00441226	-0.000425264	0.0467784	0.00980148		0.00175886	0.00406279	0.00266275	0.00271355	0.0395728	0.00900049
