# Supplementary material for: Population Genomics of Sub-Saharan Drosophila melanogaster: African Diversity and Non-African Admixture
Source: PLoS Genet. 2012 Dec 20;8(12):e1003080. doi: 10.1371/journal.pgen.1003080 (PMC3527209; doi:10.1371/journal.pgen.1003080)
Supplement: Table S12 — Regression results for correlations of short intron diversity. Recombination rate estimates are compared against nucleotide diversity in the RG sample. Chromosomal position is also regressed against RG nucleotide diversity. (XLS) [file pgen.1003080.s020.xls]

## Sheet: Sheet1
Table S12. Regression results for correlations of short intron diversity.
Recombination rate estimates are compared against nucleotide diversity in the RG sample.
Chromosomal position is also regressed against RG nucleotide diversity
Rec_vs_pi_RG	bands	Pearson_r	p
X	20	0.7401	<.0001
2L	20	0.8421	<.0001
2R	20	0.9458	<.0001
3L	20	0.6751	0.0005485
3R	19	0.856	<.0001
Pos_vs_pi_RG	bands	Pearson_r	p
X	20	0.0439	0.425718
2L	20	-0.73	0.0001295
2R	20	0.7956	<.0001
3L	20	0.9984	<.0001
3R	19	0.9993	<.0001
