# Supplementary material for: Population Genomics of Sub-Saharan Drosophila melanogaster: African Diversity and Non-African Admixture
Source: PLoS Genet. 2012 Dec 20;8(12):e1003080. doi: 10.1371/journal.pgen.1003080 (PMC3527209; doi:10.1371/journal.pgen.1003080)
Supplement: Table S13 — Outlier regions for Sweepfinder likelihood ratio for a Rwanda population sample. Outliers were identified and delimited as described in the Materials and Methods. “Region” coordinates include all outlier windows within an outlier region. “Window” coordinates refer to a region's window with the highest Λmax. The gene with the closest exon to the predicted sweep target is listed, along with information about the putative target position within the gene region. (XLS) [file pgen.1003080.s021.xls]

## Sheet: TableS13
Table S13. Outlier regions for sweepfinder likelihood ratio for a Rwanda population sample. Outliers were identified and delimited as described in the Materials and Methods.
"Region" coordinates include all outlier windows within an outlier region. "Window" coordinates refer to a region's window with the highest lambda_max.
The gene with the closest exon to the predicted sweep target is listed, along with information about the putative target position within the gene region.
*Positions between 0 and 1 are relative to the transcription start and termination sites of a gene, which may indicate sites in protein-coding exons (e), 5' UTRs (f), 3' UTRs (t), or introns (i).
Otherwise, negative positions are upstream of the nearest gene (u), while positive positiions are downstream (d). GO categories of the nearest gene are listed as well.
Chromosome	RegionStart	RegionEnd	#Windows	#OutlierWindows	WindowStart	WindowEnd	lambda_max	lambda_max_position	GeneID	GeneName	strand	*PositionVsGene	orientation	GOID
chr2L	464654	486454	2	2	477458	486454	24.6856	479249	FBgn0043364	cbt	-	0.13376	f	GO:0000981,GO:0001736,GO:0005622,GO:0007254,GO:0007390,GO:0007391,GO:0007423,GO:0008270,GO:0035071,GO:0043565,GO:0045893,GO:0048102,GO:0048190,GO:0048592
chr2L	779207	787926	1	1	779207	787926	21.2074	783663	FBgn0031279	CG3544	+	-673.269	u	GO:0004856,GO:0005975
chr2L	831426	838729	1	1	831426	838729	19.7358	831428	FBgn0010583	dock	+	0.750343	e	GO:0005070,GO:0005158,GO:0005737,GO:0007409,GO:0007411,GO:0008286
chr2L	868931	878025	1	1	868931	878025	32.1337	873463	FBgn0053526	PNUTS	+	0.455269	e	GO:0003677,GO:0005634,GO:0006351,GO:0006605,GO:0006911,GO:0008157,GO:0008270,GO:0019888,GO:0035304,GO:0050790
chr2L	1145694	1155173	1	1	1145694	1155173	19.6361	1.15094e+06	FBgn0031310	CG4764	+	0.158124	e	GO:0016788
chr2L	1176979	1185531	1	1	1176979	1185531	20.2699	1.17816e+06	FBgn0031319	CG4896	+	0.0956887	e	GO:0000166,GO:0003676,GO:0003729,GO:0005622,GO:0008270
chr2L	1512111	1537574	2	2	1512111	1527213	122.97	1.5202e+06	FBgn0026398	Or22a	+	-414.556	u	GO:0004984,GO:0005549,GO:0007608,GO:0016020,GO:0016021,GO:0030425,GO:0071683
chr2L	1557650	1567841	1	1	1557650	1567841	36.2042	1.5655e+06	FBgn0261509	haf	+	0.194633	i	GO:0008045
chr2L	1769791	1821849	5	3	1769791	1782958	52.894	1.78007e+06	FBgn0045497	Gr22e	+	-3989.61	u	GO:0008527,GO:0016021,GO:0050909
chr2L	2032900	2043694	1	1	2032900	2043694	33.2498	2.03551e+06	FBgn0259192	CG42296	-	0.128377	e
chr2L	2129576	2151368	2	2	2129576	2142125	58.6818	2.1419e+06	FBgn0031390	tho2	-	0.418201	e	GO:0000347,GO:0005634,GO:0006406,GO:0031990
chr2L	2192653	2231075	5	3	2210792	2221662	45.4443	2.21292e+06	FBgn0010288	Uch	-	0.876151	t	GO:0004221,GO:0005875,GO:0006511,GO:0016579
chr2L	2750826	2781374	3	2	2750826	2761480	34.2348	2.75392e+06	FBgn0031453	CG9894	+	0.228545	i	GO:0002121,GO:0005634
chr2L	2882653	2891151	1	1	2882653	2891151	20.0894	2.88834e+06	FBgn0041111	lilli	+	0.0355401	f	GO:0000915,GO:0003677,GO:0003700,GO:0005634,GO:0007365,GO:0007379,GO:0007611,GO:0008361,GO:0042048,GO:0042051,GO:0048190
chr2L	2950007	2984919	3	2	2967718	2984919	104.51	2.9764e+06	FBgn0031483	CG9641	-	0.221566	e
chr2L	3016745	3072125	6	4	3016745	3026952	44.6473	3.02627e+06	FBgn0031492	CG3542	+	0.946245	t	GO:0000398,GO:0005685,GO:0017058,GO:0071011
chr2L	4470547	4490281	1	1	4470547	4490281	169.472	4.48511e+06	FBgn0053196	dp	-	0.949903	e	GO:0004519,GO:0004867,GO:0005509,GO:0005578,GO:0007424,GO:0007475,GO:0008362,GO:0040005,GO:0046331,GO:0051539
chr2L	4546856	4557034	1	1	4546856	4557034	28.4526	4.55038e+06	FBgn0053196	dp	-	0.369652	i	GO:0004519,GO:0004867,GO:0005509,GO:0005578,GO:0007424,GO:0007475,GO:0008362,GO:0040005,GO:0046331,GO:0051539
chr2L	4643394	4653279	1	1	4643394	4653279	29.8726	4.64509e+06	FBgn0031617	CG15635	+	0.601628	e	GO:0003676,GO:0008168,GO:0032259
chr2L	4875953	4884726	1	1	4875953	4884726	45.5872	4.87758e+06	FBgn0000286	Cf2	-	0.893319	t	GO:0001077,GO:0003677,GO:0005634,GO:0006355,GO:0007527,GO:0008270,GO:0032968,GO:0043565
chr2L	4933691	5007833	8	6	4986429	4997851	37.0467	4.99382e+06	FBgn0053113	Rtnl1	-	0.988961	t	GO:0002121,GO:0005737,GO:0005790,GO:0005811,GO:0042048,GO:0044432,GO:0045169
chr2L	5032637	5054594	2	2	5043533	5054594	37.3842	5.04883e+06	FBgn0031675	CG9121	-	0.670343	e	GO:0005200,GO:0007016,GO:0035556
chr2L	5310855	5317503	1	1	5310855	5317503	20.2927	5.31616e+06	FBgn0031698	CG14023	-	0.934426	t	GO:0005488
chr2L	5756757	5763746	1	1	5756757	5763746	20.0345	5.76137e+06	FBgn0031737	obst-E	-	1182.25	d	GO:0005576,GO:0006030,GO:0008061,GO:0016490
chr2L	5944895	5951536	1	1	5944895	5951536	20.2092	5.9507e+06	FBgn0031752	CG9044	+	0.210868	e
chr2L	5978003	6001852	2	2	5989014	6001852	50.5729	5.99149e+06	FBgn0031759	lid	-	0.805629	e	GO:0003677,GO:0005515,GO:0005634,GO:0006325,GO:0008270,GO:0016706,GO:0032453,GO:0034647,GO:0034720,GO:0043970,GO:0043992,GO:0055114,GO:0070822
chr2L	6149938	6156957	1	1	6149938	6156957	23.9553	6.15325e+06	FBgn0040950	Muc26B	+	0.738071	e	GO:0005576,GO:0006030,GO:0008061
chr2L	6328700	6336187	1	1	6328700	6336187	19.209	6.33188e+06	FBgn0021873	Gef26	+	330.45	d	GO:0000165,GO:0005085,GO:0005622,GO:0006930,GO:0007412,GO:0007476,GO:0007485,GO:0016476,GO:0017132,GO:0030718,GO:0035099,GO:0045314,GO:0048477,GO:0048749,GO:0051056
chr2L	6478662	6488832	1	1	6478662	6488832	21.6259	6.48026e+06	FBgn0086357	Sec61alpha	-	0.0683098	i	GO:0005784,GO:0005791,GO:0006616,GO:0007391,GO:0008219,GO:0008258,GO:0008565,GO:0010507,GO:0015450,GO:0042335,GO:0045169
chr2L	6635563	6675681	2	2	6635563	6659160	185.029	6.65306e+06	FBgn0031842	Tango1	+	0.70642	e	GO:0003674,GO:0005794,GO:0007030,GO:0009306,GO:0070971
chr2L	6919007	6951022	4	2	6919007	6933961	81.9848	6.92666e+06	FBgn0004838	Hrb27C	+	0.747064	t	GO:0000166,GO:0003697,GO:0003729,GO:0003730,GO:0005515,GO:0005654,GO:0005737,GO:0006397,GO:0007298,GO:0007317,GO:0007319,GO:0007411,GO:0030529,GO:0043234,GO:0045451,GO:0045727,GO:0046331,GO:0048024,GO:0048027
chr2L	7029873	7037776	1	1	7029873	7037776	25.1297	7.03469e+06	FBgn0031883	CG11266	+	0.379767	f	GO:0000166,GO:0000381,GO:0000398,GO:0003723,GO:0003729,GO:0005634,GO:0005681,GO:0008380,GO:0071011,GO:0071013
chr2L	7856138	7863508	1	1	7856138	7863508	22.1119	7.8592e+06	FBgn0031957	TwdlE	-	0.567911	i	GO:0005214,GO:0005578,GO:0040003
chr2L	7890244	7898016	1	1	7890244	7898016	26.192	7.89134e+06	FBgn0053121	Spn28Db	-	-810.961	u	GO:0004867
chr2L	8112084	8121729	1	1	8112084	8121729	29.1739	8.11584e+06	FBgn0031985	mon2	-	1124.51	d	GO:0005519,GO:0005768,GO:0005794,GO:0007318,GO:0031532
chr2L	8208569	8217555	1	1	8208569	8217555	23.422	8.21071e+06	FBgn0003607	Su(var)205	-	0.282337	i	GO:0000182,GO:0000723,GO:0000775,GO:0000780,GO:0000781,GO:0000792,GO:0000793,GO:0003682,GO:0003696,GO:0003729,GO:0005515,GO:0005634,GO:0005694,GO:0005700,GO:0005701,GO:0005703,GO:0005704,GO:0005720,GO:0005721,GO:0006342,GO:0006343,GO:0006355,GO:0022008,GO:0030702,GO:0031060,GO:0034773,GO:0035012,GO:0035064,GO:0042393,GO:0042981,GO:0044026,GO:0045892,GO:0045893,GO:0051276
chr2L	8371520	8377836	1	1	8371520	8377836	20.4132	8.37503e+06	FBgn0032030	Wdr82	+	0.516059	e	GO:0008352,GO:0048188,GO:0051013
chr2L	8397979	8439738	5	3	8429122	8439738	36.8477	8.43583e+06	FBgn0027490	D12	-	0.461272	e	GO:0005671,GO:0006355
chr2L	9788326	9799749	1	1	9788326	9799749	34.7649	9.79387e+06	FBgn0032150	CG13123	-	-776.991	u	GO:0003676,GO:0005634,GO:0008270
chr2L	9878380	9920595	2	2	9878380	9910104	233.935	9.89737e+06	FBgn0004867	RpS2	-	0.131484	i	GO:0003723,GO:0003735,GO:0005811,GO:0005840,GO:0006412,GO:0022627
chr2L	9935035	9942175	1	1	9935035	9942175	23.0725	9.93673e+06	FBgn0051712	CG31712	-	0.419695	i	GO:0003674,GO:0005575,GO:0008150
chr2L	10332417	10342135	1	1	10332417	10342135	23.4011	1.03367e+07	FBgn0032223	GATAd	+	0.605045	e	GO:0000981,GO:0005634,GO:0006355,GO:0008270,GO:0043565
chr2L	10388882	10396584	1	1	10388882	10396584	20.0926	1.0392e+07	FBgn0000413	da	+	0.824629	e	GO:0001077,GO:0003677,GO:0003700,GO:0005634,GO:0005667,GO:0006355,GO:0006974,GO:0007399,GO:0007422,GO:0007423,GO:0007530,GO:0007541,GO:0008134,GO:0008407,GO:0016330,GO:0022008,GO:0030707,GO:0035019,GO:0042803,GO:0043565,GO:0045464,GO:0045893,GO:0045944,GO:0046982,GO:0048477,GO:0061101
chr2L	10730829	10742952	1	1	10730829	10742952	49.9637	1.07387e+07	FBgn0032295	CG12299	+	0.394082	e	GO:0003676,GO:0005622,GO:0008270
chr2L	10763855	10773254	1	1	10763855	10773254	27.4364	1.07663e+07	FBgn0015320	UbcD2	-	0.715275	e	GO:0004842,GO:0019915
chr2L	10835698	10845769	1	1	10835698	10845769	53.6434	1.08399e+07	FBgn0032305	CG6700	-	0.556021	e
chr2L	10967985	10995043	3	3	10984110	10995043	35.2916	1.09932e+07	FBgn0026147	CG16833	+	0.464422	e	GO:0004835,GO:0006464
chr2L	11055051	11063927	1	1	11055051	11063927	28.8978	1.10596e+07	FBgn0032330	Samuel	-	0.137183	i	GO:0005634,GO:0007283,GO:0031935,GO:0040008
chr2L	11099405	11135165	4	3	11116491	11127311	54.8191	1.11175e+07	FBgn0027582	CG6230	-	0.599119	e	GO:0005524,GO:0006812,GO:0008152,GO:0015662,GO:0016021,GO:0046872
chr2L	11155329	11162090	1	1	11155329	11162090	20.0907	1.11566e+07	FBgn0259822	Ca-beta	-	0.992301	t	GO:0005245,GO:0005886,GO:0005891,GO:0006816,GO:0051925
chr2L	11247897	11280631	2	2	11258392	11280631	204.881	1.12682e+07	FBgn0040232	cmet	-	0.111566	e	GO:0000775,GO:0000776,GO:0000940,GO:0003777,GO:0005524,GO:0005871,GO:0005875,GO:0007018,GO:0007049,GO:0007052,GO:0007080,GO:0008574,GO:0022008
chr2L	11724545	11732372	1	1	11724545	11732372	25.2112	1.17269e+07	FBgn0032373	Vha100-5	+	-12042	u	GO:0000220,GO:0008553,GO:0015991
chr2L	11788703	11812296	2	2	11798558	11812296	36.4617	1.18062e+07	FBgn0020309	crol	-	0.216089	i	GO:0003676,GO:0005634,GO:0006357,GO:0007155,GO:0007476,GO:0008270,GO:0030178,GO:0031935,GO:0045892,GO:0045931,GO:0046331
chr2L	11980324	12024761	3	3	11980324	12004188	170.751	1.19936e+07	FBgn0051866	Ada1-2	+	0.604173	e	GO:0000124,GO:0005575,GO:0005634,GO:0008150
chr2L	12043751	12052818	1	1	12043751	12052818	34.8636	1.20455e+07	FBgn0032400	CG6770	-	0.776954	t	GO:0006979
chr2L	12429633	12445804	2	2	12429633	12438628	35.4089	1.24341e+07	FBgn0040286	SC35	-	0.145644	i	GO:0000166,GO:0000381,GO:0000398,GO:0000785,GO:0003676,GO:0003729,GO:0005515,GO:0005634,GO:0005681,GO:0006376,GO:0016607
chr2L	12535042	12546955	1	1	12535042	12546955	42.5874	1.25427e+07	FBgn0259176	bun	-	0.0426292	i	GO:0001709,GO:0001751,GO:0003700,GO:0005634,GO:0005737,GO:0006355,GO:0007297,GO:0007304,GO:0007422,GO:0008101,GO:0008284,GO:0009996,GO:0030307,GO:0030707,GO:0035071,GO:0035282,GO:0042803,GO:0043066,GO:0045746,GO:0046843,GO:0048102,GO:0048477,GO:0048749
chr2L	12812923	12824572	1	1	12812923	12824572	35.5466	1.28198e+07	FBgn0015399	kek1	-	0.776003	e	GO:0000910,GO:0005886,GO:0007175,GO:0016021,GO:0022008,GO:0042059,GO:0048408,GO:0048477
chr2L	12910004	12967262	6	3	12927788	12943811	22.6794	1.29381e+07	FBgn0040506	ACXE	+	8261.49	d	GO:0004016,GO:0009190,GO:0016021,GO:0035556
chr2L	13007654	13021373	1	1	13007654	13021373	68.7786	1.30175e+07	FBgn0032467	CG9934	-	0.317196	e	GO:0000151,GO:0006511,GO:0016567,GO:0034450
chr2L	13157845	13208507	4	4	13194231	13208507	74.933	1.32016e+07	FBgn0032481	CG16972	-	0.277935	e
chr2L	13360323	13395520	2	2	13378606	13395520	122.674	1.33828e+07	FBgn0032515	loqs	+	0.0653037	i	GO:0003725,GO:0005515,GO:0005737,GO:0007417,GO:0010586,GO:0030422,GO:0030718,GO:0031054,GO:0048132,GO:0070918,GO:0070920
chr2L	13481329	13549626	8	4	13481329	13490638	23.7686	1.34882e+07	FBgn0263354	CG42784	+	0.856	i	GO:0003674,GO:0005575,GO:0008150
chr2L	13594830	13601831	1	1	13594830	13601831	19.8139	1.35969e+07	FBgn0028513	CG9254	-	0.166095	e	GO:0005436,GO:0016021,GO:0055085
chr2L	13768892	13841551	8	6	13778333	13793285	70.481	13793279	FBgn0028931	CG16863	+	15	d	GO:0003677,GO:0005622,GO:0008270
chr2L	13896702	13906650	1	1	13896702	13906650	20.3673	1.39038e+07	FBgn0019890	Smg5	-	0.153914	e	GO:0000184
chr2L	14045747	14053907	1	1	14045747	14053907	21.6816	1.40478e+07	FBgn0260011	nimC4	+	0.17222	e	GO:0005886,GO:0006909,GO:0006911,GO:0016021,GO:0043277
chr2L	14094771	14161664	6	6	14136102	14150599	90.0507	1.41449e+07	FBgn0028906	CG17341	+	0.413613	i
chr2L	14183472	14189545	1	1	14183472	14189545	19.8294	1.41862e+07	FBgn0016930	smi35A	-	0.965128	e	GO:0004672,GO:0004674,GO:0005524,GO:0005829,GO:0006468,GO:0016740,GO:0042048
chr2L	14207321	14216057	1	1	14207321	14216057	24.5906	1.42118e+07	FBgn0016930	smi35A	-	0.448973	i	GO:0004672,GO:0004674,GO:0005524,GO:0005829,GO:0006468,GO:0016740,GO:0042048
chr2L	14595046	14629901	4	3	14613198	14621134	21.8139	1.46178e+07	FBgn0000055	Adh	+	0.667522	i	GO:0000166,GO:0004022,GO:0005811,GO:0005829,GO:0005875,GO:0006066,GO:0006067,GO:0006069,GO:0006117,GO:0008774,GO:0042803,GO:0043234,GO:0046164,GO:0048149
chr2L	14663015	14687582	3	3	14670775	14679359	24.2467	1.46772e+07	FBgn0003016	osp	-	0.135376	i	GO:0003674,GO:0005575,GO:0008150
chr2L	14701372	14707502	1	1	14701372	14707502	20.5287	1.47038e+07	FBgn0028855	CG15282	+	-8880.12	u
chr2L	14836180	14843709	1	1	14836180	14843709	19.4025	1.48426e+07	FBgn0261568	CG42682	+	0.517592	e
chr2L	14880351	14890203	1	1	14880351	14890203	20.7489	1.48856e+07	FBgn0013301	Mst35Bb	-	-1923.48	u	GO:0000785,GO:0003677,GO:0007289
chr2R	9704552	9714397	1	1	9704552	9714397	31.3956	9.71013e+06	FBgn0000662	fl(2)d	-	0.390402	i	GO:0000375,GO:0000381,GO:0005634,GO:0007530,GO:0007539,GO:0019099,GO:0046331
chr2R	9830596	9838450	1	1	9830596	9838450	28.7846	9.8338e+06	FBgn0262739	AGO1	-	0.802331	t	GO:0003743,GO:0005515,GO:0005634,GO:0005737,GO:0005850,GO:0006342,GO:0006402,GO:0007367,GO:0007416,GO:0016246,GO:0016442,GO:0019899,GO:0030422,GO:0030423,GO:0035195,GO:0035196,GO:0035198,GO:0035279,GO:0048471
chr2R	9859100	9884389	2	2	9859100	9873391	72.3633	9.86802e+06	FBgn0033890	Ctf4	-	0.949	t	GO:0000278,GO:0003677,GO:0035185,GO:0042023
chr2R	9916205	9924139	1	1	9916205	9924139	20.6132	9.91802e+06	FBgn0002643	mam	+	0.580934	i	GO:0003007,GO:0003713,GO:0005634,GO:0005700,GO:0005703,GO:0007219,GO:0007398,GO:0007399,GO:0007475,GO:0007476,GO:0007500,GO:0008356,GO:0008407,GO:0008587,GO:0016607,GO:0030718,GO:0035019,GO:0045944,GO:0048749
chr2R	10033086	10093946	4	4	10071245	10093946	126.087	1.00774e+07	FBgn0050069	CG30069	+	0.325402	e
chr2R	10118038	10152124	3	2	10118038	10132075	63.6154	1.01283e+07	FBgn0033916	CG8494	+	0.236548	e	GO:0004221,GO:0006511,GO:0007399
chr2R	10240666	10252716	1	1	10240666	10252716	22.9995	1.02442e+07	FBgn0033925	CG8617	-	0.380561	e
chr2R	10295217	10304532	1	1	10295217	10304532	24.7338	1.02977e+07	FBgn0033934	CG17385	-	0.884229	t	GO:0003676,GO:0005622,GO:0008270
chr2R	10383003	10401162	1	1	10383003	10401162	99.3408	1.03858e+07	FBgn0024698	Cpsf160	-	396.64	d	GO:0003729,GO:0003730,GO:0005515,GO:0005847,GO:0006378,GO:0006379,GO:0022008
chr2R	10748248	10760433	1	1	10748248	10760433	36.414	1.07541e+07	FBgn0022063	Pcf11	-	0.455869	i	GO:0003723,GO:0005849,GO:0006379,GO:0022008
chr2R	10938660	10948431	1	1	10938660	10948431	38.115	1.09438e+07	FBgn0053467	CG33467	-	-36.1441	u
chr2R	11005324	11036513	2	2	11026565	11036513	28.2396	1.10311e+07	FBgn0015371	chn	+	0.959747	t	GO:0000122,GO:0001078,GO:0001654,GO:0001700,GO:0003700,GO:0003705,GO:0005515,GO:0005622,GO:0005634,GO:0007399,GO:0007422,GO:0007423,GO:0007458,GO:0008270,GO:0042683,GO:0043565,GO:0045944
chr2R	11091434	11124139	3	3	11101484	11112321	50.6379	1.11071e+07	FBgn0001187	Hex-C	-	0.536454	e	GO:0004396,GO:0005524,GO:0005975,GO:0046331
chr2R	11207917	11215153	1	1	11207917	11215153	22.3994	1.12096e+07	FBgn0034009	CG8155	-	0.0110853	f	GO:0005097,GO:0005622,GO:0032313
chr2R	11250840	11277787	2	2	11266117	11277787	53.7811	1.12711e+07	FBgn0026370	SRPK	+	0.399907	e	GO:0004672,GO:0004674,GO:0005524,GO:0006468
chr2R	11435394	11454775	2	2	11435394	11445044	23.4312	1.14417e+07	FBgn0034031	CG12963	+	-1602.6	u
chr2R	11557411	11572707	1	1	11557411	11572707	30.9713	1.15699e+07	FBgn0050091	CG30091	+	0.958027	e	GO:0004252,GO:0006508,GO:0008236
chr2R	11737973	11746485	1	1	11737973	11746485	19.9643	1.17417e+07	FBgn0034046	tun	+	0.78871	t	GO:0007611,GO:0008355,GO:0016811
chr2R	12739782	12750746	1	1	12739782	12750746	22.9757	1.27498e+07	FBgn0014870	Psi	-	664.937	d	GO:0000381,GO:0003729,GO:0005634,GO:0006397,GO:0007283,GO:0048024,GO:0048025
chr2R	12901571	12961001	5	5	12901571	12913277	48.0149	1.29049e+07	FBgn0034181	CG8963	-	0.6861	e	GO:0001964,GO:0002121,GO:0005488,GO:0016070,GO:0031987,GO:0042048,GO:0048854
chr2R	13010515	13045213	2	2	13020801	13045213	181.616	1.3034e+07	FBgn0262567	CG43107	-	-5637.49	u
chr2R	13252936	13273004	2	2	13252936	13263887	36.2832	1.32617e+07	FBgn0261642	mbl	+	0.989301	e	GO:0001751,GO:0003676,GO:0003677,GO:0005634,GO:0005737,GO:0006915,GO:0007422,GO:0007517,GO:0007525,GO:0008270,GO:0009790,GO:0045924,GO:0048471
chr2R	13306979	13327909	2	2	13317364	13327909	50.5366	1.33197e+07	FBgn0027506	EDTP	-	0.989983	t	GO:0004725,GO:0006470,GO:0016311
chr2R	13404064	13482074	8	5	13452163	13471466	81.1077	1.34714e+07	FBgn0034247	CG6484	-	0.0563794	e	GO:0005355,GO:0016021,GO:0055085
chr2R	14020614	14073811	6	4	14030148	14043097	46.0054	1.40336e+07	FBgn0261619	pAbp	+	0.982545	t	GO:0000166,GO:0000398,GO:0003729,GO:0003730,GO:0005515,GO:0005737,GO:0005811,GO:0005875,GO:0007112,GO:0007140,GO:0007268,GO:0007283,GO:0007289,GO:0008143,GO:0009953,GO:0022008,GO:0030529,GO:0045727,GO:0048477,GO:0048599,GO:0071011,GO:0071013
chr2R	14275745	14283595	1	1	14275745	14283595	23.1871	1.42787e+07	FBgn0040733	CG15068	-	-593.752	u
chr2R	14300793	14310891	1	1	14300793	14310891	20.5959	14300807	FBgn0027835	Dp1	+	0.142121	i	GO:0000792,GO:0003696,GO:0003697,GO:0003730,GO:0005634,GO:0005701,GO:0005811,GO:0007059,GO:0030261,GO:0030529,GO:0031507,GO:0045727
chr2R	15161546	15184348	2	2	15173605	15184348	39.6925	1.51793e+07	FBgn0034430	mip40	-	0.36679	e	GO:0000122,GO:0003674,GO:0007283,GO:0007307,GO:0031523,GO:0048477
chr2R	15337617	15361089	2	2	15346739	15361089	62.18	1.53559e+07	FBgn0260934	par-1	+	0.414137	i	GO:0000226,GO:0001737,GO:0004672,GO:0004674,GO:0005524,GO:0005938,GO:0006468,GO:0007015,GO:0007276,GO:0007294,GO:0007298,GO:0007314,GO:0007317,GO:0007318,GO:0008360,GO:0009798,GO:0009948,GO:0009994,GO:0016323,GO:0016325,GO:0019730,GO:0030111,GO:0030707,GO:0030709,GO:0031594,GO:0045169,GO:0045172,GO:0045185,GO:0045451,GO:0050321,GO:0051124,GO:0051663,GO:0061174,GO:0090176
chr2R	15411911	15422725	1	1	15411911	15422725	39.33	1.54144e+07	FBgn0003435	sm	-	0.940433	t	GO:0000166,GO:0003676,GO:0003729,GO:0007411,GO:0008343,GO:0030529
chr2R	15595803	15660650	1	1	15595803	15660650	154.146	1.56149e+07	FBgn0034472	CG8517	+	12514.6	d	GO:0005739,GO:0006662,GO:0006974,GO:0009055,GO:0015035,GO:0015036,GO:0045454
chr2R	15993131	16001159	1	1	15993131	16001159	22.1921	1.59945e+07	FBgn0004364	18w	+	-4564.7	u	GO:0004888,GO:0005624,GO:0005737,GO:0005886,GO:0006952,GO:0006955,GO:0007155,GO:0007165,GO:0007275,GO:0009653,GO:0016021,GO:0019731,GO:0031224,GO:0045087,GO:0048598
chr2R	16552873	16562609	1	1	16552873	16562609	29.9464	1.65549e+07	FBgn0000615	exu	-	10.1852	d	GO:0000398,GO:0001700,GO:0005737,GO:0007283,GO:0007300,GO:0007317,GO:0008359,GO:0008595,GO:0045450,GO:0045451,GO:0046331,GO:0071011
chr2R	16659052	16678029	1	1	16659052	16678029	63.8793	1.66616e+07	FBgn0034548	CG13443	+	0.263832	e
chr2R	17208068	17220229	1	1	17208068	17220229	43.3503	1.72119e+07	FBgn0020306	dom	+	0.0516412	e	GO:0000123,GO:0000381,GO:0002165,GO:0003677,GO:0004386,GO:0005515,GO:0005524,GO:0005634,GO:0006325,GO:0008094,GO:0008283,GO:0010629,GO:0016458,GO:0016585,GO:0022008,GO:0030097,GO:0035207,GO:0035222,GO:0045747,GO:0048477,GO:0070983
chr2R	18092537	18100505	1	1	18092537	18100505	23.1335	1.80928e+07	FBgn0034710	CG3292	-	0.173085	e	GO:0004035,GO:0008152
chr2R	18125616	18133844	1	1	18125616	18133844	20.7262	1.81301e+07	FBgn0020307	dve	+	-1324.68	u	GO:0000122,GO:0003680,GO:0003700,GO:0005634,GO:0006355,GO:0007476,GO:0007494,GO:0015677,GO:0016348
chr2R	18487144	18496181	1	1	18487144	18496181	24.983	1.84919e+07	FBgn0034742	CG4294	-	0.237456	e
chr2R	18676932	18689478	1	1	18676932	18689478	28.4812	1.868e+07	FBgn0259145	CG42260	-	0.0867542	i	GO:0005221,GO:0006811,GO:0016020,GO:0055085
chr2R	18799090	18824746	2	2	18799090	18813223	55.4672	1.8807e+07	FBgn0010660	Nup214	-	0.904482	e	GO:0000059,GO:0005515,GO:0005643,GO:0005875,GO:0007184
chr2R	19249827	19283141	3	3	19259656	19272116	61.5536	1.92692e+07	FBgn0034856	yellow-d2	+	0.338637	e	GO:0003674,GO:0005575,GO:0008150
chr2R	19628649	19641906	1	1	19628649	19641906	21.8897	1.96377e+07	FBgn0083941	CG34105	-	-313.511	u
chr2R	19694767	19702043	1	1	19694767	19702043	24.8166	1.96991e+07	FBgn0028411	Nxt1	-	0.680906	e	GO:0005634,GO:0005635,GO:0005654,GO:0005737,GO:0006406,GO:0006408,GO:0006409,GO:0006611,GO:0016973
chr2R	19814026	19826508	1	1	19814026	19826508	31.7783	1.98182e+07	FBgn0263006	Ca-P60A	-	0.578094	e	GO:0005388,GO:0005515,GO:0005524,GO:0005635,GO:0005783,GO:0005789,GO:0005811,GO:0006754,GO:0006816,GO:0006874,GO:0007274,GO:0007629,GO:0016021,GO:0016529,GO:0030322,GO:0046872,GO:0051282
chr2R	19853970	19877583	2	2	19853970	19865285	47.442	1.98593e+07	FBgn0034946	CG3065	+	0.783813	e	GO:0005622,GO:0008270,GO:0043565
chr2R	19908504	19934594	3	2	19925520	19934594	26.0185	1.99336e+07	FBgn0011726	tsr	-	0.300187	i	GO:0000902,GO:0000910,GO:0000915,GO:0001736,GO:0001737,GO:0001745,GO:0003779,GO:0005875,GO:0007015,GO:0007298,GO:0007409,GO:0008585,GO:0010591,GO:0016319,GO:0030041,GO:0030042,GO:0036011,GO:0042052,GO:0042067,GO:0048749
chr2R	19979453	19989765	1	1	19979453	19989765	25.5809	1.99867e+07	FBgn0023081	gek	-	-500.911	u	GO:0004672,GO:0004674,GO:0005083,GO:0005524,GO:0005575,GO:0006468,GO:0008064,GO:0008154,GO:0019992,GO:0035556
chr2R	20056018	20093720	2	2	20056018	20079977	86.024	2.00695e+07	FBgn0259937	Nop60B	+	0.625901	i	GO:0001522,GO:0003723,GO:0004730,GO:0005634,GO:0005730,GO:0006364,GO:0007281,GO:0009982,GO:0022008,GO:0035220,GO:0042254
chr2R	20233563	20296191	4	3	20279352	20296191	62.409	2.02887e+07	FBgn0035001	slik	-	0.145051	e	GO:0000910,GO:0004674,GO:0004702,GO:0005524,GO:0006468,GO:0008283,GO:0010800,GO:0032879,GO:0042801
chr2R	20372679	20383214	1	1	20372679	20383214	22.7797	2.03763e+07	FBgn0035010	CG13579	+	0.980116	e	GO:0004930,GO:0007186,GO:0016021
chr2R	20408219	20635011	17	11	20603741	20635011	117.658	2.06206e+07	FBgn0053988	CG33988	-	0.0951267	i	GO:0003674,GO:0005575,GO:0008150
chr3L	2060125	2075170	1	1	2060125	2075170	32.192	2.06649e+06	FBgn0086906	sls	-	0.65113	e	GO:0000794,GO:0003676,GO:0003779,GO:0004687,GO:0005875,GO:0007062,GO:0007076,GO:0007498,GO:0007517,GO:0007519,GO:0007520,GO:0008307,GO:0016203,GO:0030017,GO:0030018,GO:0040011,GO:0045214
chr3L	2261301	2267527	1	1	2261301	2267527	24.8828	2.26294e+06	FBgn0035323	CG13807	+	0.0266393	f	GO:0046331
chr3L	2717762	2724864	1	1	2717762	2724864	30.7072	2.71948e+06	FBgn0052296	Mrtf	-	0.998519	t	GO:0001105,GO:0003676,GO:0005634,GO:0005737,GO:0007298,GO:0007424,GO:0007476,GO:0008078,GO:0030036,GO:0033613,GO:0045893,GO:0045944,GO:0051302,GO:0071456
chr3L	2927126	2944909	1	1	2927126	2944909	34.4331	2.93254e+06	FBgn0262593	Shab	+	0.580481	i	GO:0001508,GO:0005249,GO:0005251,GO:0005886,GO:0006813,GO:0007268,GO:0008016,GO:0008076,GO:0008345,GO:0016021,GO:0055085,GO:0060025
chr3L	3054387	3074673	1	1	3054387	3074673	58.4769	3.06658e+06	FBgn0052486	CG32486	-	0.285473	i	GO:0004842,GO:0008270,GO:0016567
chr3L	3150352	3199296	3	3	3180290	3199296	188.061	3.18225e+06	FBgn0035411	Girdin	+	0.521951	e	GO:0000226,GO:0005737,GO:0007015,GO:0008017,GO:0045793
chr3L	3221939	3254465	4	2	3221939	3236764	72.8248	3.23422e+06	FBgn0035424	CG11505	+	136.072	d	GO:0003676,GO:0005575,GO:0008150
chr3L	3332468	3341814	1	1	3332468	3341814	44.8588	3.33875e+06	FBgn0004167	kst	+	0.0609214	i	GO:0000910,GO:0003779,GO:0006897,GO:0007009,GO:0008017,GO:0008091,GO:0008092,GO:0016324,GO:0016327,GO:0030707,GO:0045186
chr3L	3400047	3407950	1	1	3400047	3407950	24.5503	3.4026e+06	FBgn0014388	sty	-	0.938684	t	GO:0001745,GO:0001763,GO:0005622,GO:0005886,GO:0007169,GO:0007173,GO:0007424,GO:0007426,GO:0007429,GO:0007430,GO:0008293,GO:0008595,GO:0009966,GO:0009968,GO:0016020,GO:0016318,GO:0030707,GO:0035155,GO:0040037,GO:0042059,GO:0045314,GO:0046580,GO:0048747
chr3L	3648241	3656812	1	1	3648241	3656812	20.2973	3.65364e+06	FBgn0035455	CG10862	-	0.82529	e	GO:0004842
chr3L	3895071	3903502	1	1	3895071	3903502	19.6139	3.90084e+06	FBgn0003943	Ubi-p63E	-	0.592746	e	GO:0005875,GO:0006911,GO:0009987
chr3L	3987700	3996931	1	1	3987700	3996931	31.2465	3.99213e+06	FBgn0004880	scrt	+	3544.99	d	GO:0000122,GO:0003676,GO:0003700,GO:0005634,GO:0006355,GO:0008270,GO:0048813
chr3L	4245512	4260232	1	1	4245512	4260232	41.0897	4.24961e+06	FBgn0041171	ago	-	0.588612	e	GO:0004842,GO:0007088,GO:0007096,GO:0007411,GO:0008054,GO:0019005,GO:0030162,GO:0030332,GO:0042023,GO:0045926,GO:0060253
chr3L	4434368	4491498	1	1	4434368	4491498	744.645	4.46582e+06	FBgn0052241	CG32241	-	0.576442	e	GO:0003674,GO:0005575,GO:0008150
chr3L	4578551	4587212	1	1	4578551	4587212	22.5518	4.5813e+06	FBgn0260657	CG42540	+	0.696446	i	GO:0003674,GO:0008150,GO:0016020
chr3L	4821288	4830524	1	1	4821288	4830524	39.5547	4.82412e+06	FBgn0261797	Dhc64C	-	0.0878896	e	GO:0000776,GO:0003774,GO:0003777,GO:0005524,GO:0005737,GO:0005794,GO:0005868,GO:0005875,GO:0005938,GO:0006886,GO:0007018,GO:0007051,GO:0007052,GO:0007067,GO:0007098,GO:0007279,GO:0007282,GO:0007294,GO:0007301,GO:0007312,GO:0007349,GO:0007405,GO:0008088,GO:0008298,GO:0016319,GO:0030071,GO:0030286,GO:0030529,GO:0030723,GO:0040001,GO:0040003,GO:0042623,GO:0043148,GO:0045169,GO:0045172,GO:0045197,GO:…
chr3L	5558183	5565108	1	1	5558183	5565108	19.7606	5.55934e+06	FBgn0040239	bc10	+	0.656263	t	GO:0003674,GO:0005575,GO:0008150
chr3L	5639815	5647307	1	1	5639815	5647307	26.8773	5.64335e+06	FBgn0035625	Blimp-1	+	1304.87	d	GO:0000122,GO:0001078,GO:0003676,GO:0005634,GO:0008270,GO:0035152,GO:0071390
chr3L	5743164	5771033	3	2	5760916	5771033	31.3376	5.76284e+06	FBgn0260936	scny	+	0.107275	e	GO:0004221,GO:0006511,GO:0007591,GO:0016578,GO:0016579,GO:0040007,GO:0042981,GO:0045824
chr3L	5807399	5813424	1	1	5807399	5813424	21.6811	5.80789e+06	FBgn0003984	vn	-	0.954982	t	GO:0005154,GO:0005576,GO:0005886,GO:0006916,GO:0007173,GO:0007267,GO:0007298,GO:0007420,GO:0007422,GO:0007474,GO:0007476,GO:0007477,GO:0007479,GO:0007482,GO:0007494,GO:0008284,GO:0008586,GO:0016203,GO:0030031,GO:0035310,GO:0045742
chr3L	6101656	6229986	12	8	6189530	6205110	110.995	6.19838e+06	FBgn0002526	LanA	-	0.897649	e	GO:0001964,GO:0002121,GO:0005102,GO:0005604,GO:0005605,GO:0005606,GO:0007411,GO:0007417,GO:0007422,GO:0007498,GO:0007507,GO:0009887,GO:0009888,GO:0016321,GO:0030155,GO:0030334,GO:0031987,GO:0045995,GO:0048598,GO:0048854
chr3L	6263596	6270212	1	1	6263596	6270212	21.3722	6.26777e+06	FBgn0262787	CG43168	+	-1028.21	u
chr3L	6557060	6564373	1	1	6557060	6564373	21.1777	6.56127e+06	FBgn0052397	CG32397	-	0.818495	e	GO:0004871,GO:0005834,GO:0007186
chr3L	6612424	6627762	2	2	6620999	6627762	26.5904	6.62409e+06	FBgn0004619	Glu-RI	+	0.630548	i	GO:0004971,GO:0005234,GO:0005886,GO:0016020,GO:0016021
chr3L	6654740	6664675	1	1	6654740	6664675	35.0433	6.65827e+06	FBgn0035709	eIF4E-4	-	0.331539	e	GO:0000339,GO:0000340,GO:0003743,GO:0005515,GO:0006413,GO:0016281,GO:0031370
chr3L	6716098	6725233	1	1	6716098	6725233	31.7461	6.72202e+06	FBgn0261934	dikar	-	1241.09	d	GO:0003674,GO:0005575,GO:0007611,GO:0008355
chr3L	6763585	6789526	3	2	6763585	6772031	28.7515	6.76913e+06	FBgn0052392	CG32392	-	-12786.7	u	GO:0005875,GO:0007017,GO:0008017
chr3L	7148855	7156715	1	1	7148855	7156715	19.7636	7.15277e+06	FBgn0263218	Dscam2	-	0.988503	t	GO:0005887,GO:0007156,GO:0042802,GO:0048812
chr3L	7314459	7376957	8	5	7341330	7353516	59.8497	7.34743e+06	FBgn0035769	CTCF	-	0.758706	e	GO:0003700,GO:0005634,GO:0006349,GO:0007379,GO:0008270,GO:0043007,GO:0043035,GO:0043565,GO:0045892
chr3L	7510243	7526597	2	2	7510243	7518639	28.8857	7.51192e+06	FBgn0052372	ltl	+	-671.113	u	GO:0005615,GO:0007474,GO:0007476
chr3L	7558693	7569232	1	1	7558693	7569232	25.5845	7.56669e+06	FBgn0035798	CG7526	+	4092.21	d	GO:0005509
chr3L	7644415	7696214	2	2	7644415	7685017	152.131	7.67756e+06	FBgn0261788	Ank2	-	0.538189	e	GO:0000226,GO:0005200,GO:0005886,GO:0007016,GO:0007165,GO:0007528,GO:0008092,GO:0031594,GO:0042734,GO:0043195,GO:0048675
chr3L	8093247	8132081	3	3	8104866	8119935	80.6534	8.10733e+06	FBgn0262716	Arp66B	-	0.692883	i	GO:0000902,GO:0003779,GO:0005200,GO:0005524,GO:0005884,GO:0005885,GO:0006911,GO:0007010,GO:0007303,GO:0007413,GO:0007520,GO:0008064,GO:0008335,GO:0015629,GO:0030027,GO:0030036,GO:0030037,GO:0030589,GO:0030833,GO:0051491
chr3L	8151549	8158413	1	1	8151549	8158413	24.1222	8.15285e+06	FBgn0035845	CG13675	-	562.486	d
chr3L	8182620	8192372	1	1	8182620	8192372	32.8518	8.18884e+06	FBgn0035851	MED24	+	0.842282	i	GO:0001104,GO:0005634,GO:0006366,GO:0006367,GO:0006919,GO:0007517,GO:0016592,GO:0035070,GO:0035209,GO:0043068,GO:0048813
chr3L	8291156	8302147	1	1	8291156	8302147	37.0224	8.29496e+06	FBgn0035867	CG13671	+	0.817026	e
chr3L	8330225	8352259	3	2	8344538	8352259	33.5836	8.34972e+06	FBgn0001248	Idh	-	0.958208	t	GO:0000287,GO:0004450,GO:0005739,GO:0005811,GO:0006097,GO:0006099,GO:0006102,GO:0051287
chr3L	8419112	8437564	2	2	8428313	8437564	43.4909	8.43291e+06	FBgn0263352	Unr	-	0.261773	f	GO:0003676,GO:0003677,GO:0003729,GO:0003730,GO:0005515,GO:0005737,GO:0006355,GO:0009047,GO:0017148,GO:0042714,GO:0046331
chr3L	8930164	8941481	1	1	8930164	8941481	32.3157	8.93439e+06	FBgn0262573	orb2	-	0.592787	t	GO:0000166,GO:0003676,GO:0003729,GO:0005575,GO:0007616,GO:0008049
chr3L	8980327	8992095	1	1	8980327	8992095	37.7463	8.98736e+06	FBgn0016070	smg	-	0.500449	e	GO:0000289,GO:0000900,GO:0000932,GO:0003729,GO:0003730,GO:0005515,GO:0005737,GO:0017148,GO:0030371,GO:0043488,GO:0051236
chr3L	9041051	9049657	1	1	9041051	9049657	20.9646	9.04661e+06	FBgn0000116	Argk	-	0.729028	i	GO:0004054,GO:0005575,GO:0016310
chr3L	9093186	9102847	1	1	9093186	9102847	27.76	9096696	FBgn0011206	bol	-	0.931875	i	GO:0000166,GO:0003729,GO:0005634,GO:0005737,GO:0006417,GO:0007140,GO:0007283,GO:0008315,GO:0043204,GO:0045836,GO:0046331,GO:0048137
chr3L	9135943	9169968	3	3	9135943	9148675	41.4061	9.14522e+06	FBgn0004244	Rdl	-	0.827028	i	GO:0004890,GO:0005230,GO:0005886,GO:0006811,GO:0009612,GO:0016021,GO:0030424,GO:0030425,GO:0030431,GO:0042749,GO:0045211,GO:0046682,GO:0050805,GO:0090328
chr3L	9401724	9471281	7	5	9445661	9460449	79.5583	9.44616e+06	FBgn0035997	phol	-	0.997237	t	GO:0003677,GO:0005634,GO:0008270,GO:0016458,GO:0043565
chr3L	9515066	9534520	1	1	9515066	9534520	56.056	9.52125e+06	FBgn0036009	Or67a	+	-1773.67	u	GO:0004984,GO:0005549,GO:0007608,GO:0016020,GO:0016021
chr3L	9683016	9728098	5	3	9683016	9694348	46.2723	9.6891e+06	FBgn0036030	CG6767	-	0.0531595	i	GO:0000287,GO:0004749,GO:0009116,GO:0009156
chr3L	9855993	9863723	1	1	9855993	9863723	25.9502	9.86043e+06	FBgn0027567	CG8108	+	0.449286	e	GO:0005622,GO:0008270
chr3L	9891624	9900236	1	1	9891624	9900236	23.2621	9.89416e+06	FBgn0036059	nudE	+	0.489438	e	GO:0000776,GO:0005635,GO:0005819,GO:0007052,GO:0007060,GO:0007080,GO:0008017,GO:0031616,GO:0051225,GO:0051298,GO:0051642,GO:0070732
chr3L	10081846	10088178	1	1	10081846	10088178	23.8661	1.00864e+07	FBgn0052054	CG32054	-	0.705179	e	GO:0016021,GO:0022857,GO:0055085
chr3L	10185887	10193889	1	1	10185887	10193889	29.81	1.01879e+07	FBgn0000451	ect	-	0.608486	e
chr3L	10577005	10587798	1	1	10577005	10587798	35.7962	1.05849e+07	FBgn0052062	A2bp1	+	0.985544	t	GO:0000166,GO:0003729,GO:0005634,GO:0005737,GO:0007399,GO:0007474,GO:0008134,GO:0044212,GO:0045893,GO:0048477
chr3L	10655114	10663442	1	1	10655114	10663442	21.3945	1.06594e+07	FBgn0010762	simj	+	0.0618755	i	GO:0000122,GO:0005515,GO:0005634,GO:0016581,GO:0045892
chr3L	11068502	11085301	2	2	11075839	11085301	20.1074	1.1078e+07	FBgn0020412	JIL-1	-	0.574482	i	GO:0004672,GO:0004674,GO:0005524,GO:0005700,GO:0006325,GO:0006468,GO:0016321,GO:0016456,GO:0016572,GO:0031936,GO:0035175,GO:0048477,GO:0051276
chr3L	11283470	11291269	1	1	11283470	11291269	19.9801	1.12888e+07	FBgn0036152	CG6175	-	-904.008	u	GO:0002121
chr3L	11488175	11515018	1	1	11488175	11515018	133.989	1.15079e+07	FBgn0036168	CG7512	+	0.204475	i	GO:0005622,GO:0008270
chr3L	11581041	11612785	2	2	11593419	11612785	72.3998	1.1603e+07	FBgn0262021	CG42832	+	-257.979	u
chr3L	11756899	11767648	1	1	11756899	11767648	53.6856	1.17618e+07	FBgn0036203	Muc68D	-	0.716206	e	GO:0005576,GO:0006030,GO:0008061,GO:0016490
chr3L	11927054	11995787	5	5	11950064	11969911	114.483	1.19623e+07	FBgn0053265	Muc68E	-	0.696933	e	GO:0005576,GO:0006030,GO:0008061
chr3L	12111265	12120281	1	1	12111265	12120281	33.6241	1.21178e+07	FBgn0022959	yps	-	0.12989	i	GO:0000398,GO:0003676,GO:0003677,GO:0003729,GO:0005634,GO:0006355,GO:0048477,GO:0071011,GO:0071013
chr3L	12199681	12207820	1	1	12199681	12207820	21.8948	1.22048e+07	FBgn0260941	app	-	0.909917	e	GO:0001737,GO:0005783,GO:0007389,GO:0007480,GO:0008270,GO:0018345,GO:0019706,GO:0042127,GO:0045179,GO:0048104
chr3R	13017943	13025849	1	1	13017943	13025849	16.8383	1.30231e+07	FBgn0051262	CG31262	-	19727.5	d	GO:0005215,GO:0006810,GO:0016020,GO:0055085
chr3R	13051048	13061213	1	1	13051048	13061213	27.4689	1.30581e+07	FBgn0038494	beat-IIb	-	0.989746	t	GO:0005576
chr3R	13118748	13153970	4	2	13118748	13127843	19.6162	1.31205e+07	FBgn0051419	CG31419	+	9403.74	d	GO:0003674
chr3R	13188620	13229941	5	3	13222095	13229941	25.7649	1.32232e+07	FBgn0038504	Sur-8	-	0.683175	e	GO:0017016
chr3R	13360675	13368644	1	1	13360675	13368644	19.7791	1.33676e+07	FBgn0025571	SF1	+	0.309082	i	GO:0000398,GO:0002121,GO:0003723,GO:0005634,GO:0005681,GO:0008270,GO:0022008,GO:0071011
chr3R	13494284	13544042	5	3	13494284	13505959	44.0791	1.35028e+07	FBgn0038535	alt	-	0.646248	e	GO:0005811
chr3R	13988794	13995927	1	1	13988794	13995927	21.8852	1.39948e+07	FBgn0042693	PP2A-B'	+	0.106347	f	GO:0000159,GO:0005488,GO:0006470,GO:0006916,GO:0007165,GO:0007274,GO:0007528,GO:0008601,GO:0070328
chr3R	14068343	14077180	1	1	14068343	14077180	18.2169	1.40696e+07	FBgn0020238	14-3-3epsilon	+	0.199064	i	GO:0000077,GO:0005634,GO:0005694,GO:0005737,GO:0005875,GO:0007088,GO:0007093,GO:0007095,GO:0007265,GO:0007294,GO:0007444,GO:0008103,GO:0008340,GO:0008426,GO:0009314,GO:0009411,GO:0019904,GO:0040008,GO:0045172,GO:0045927,GO:0046958,GO:0046982,GO:0048190
chr3R	14475399	14487509	1	1	14475399	14487509	44.6207	1.44803e+07	FBgn0051224	CG31224	-	0.506527	e	GO:0003676,GO:0005634,GO:0008270
chr3R	14564965	14575591	1	1	14564965	14575591	26.9535	1.45669e+07	FBgn0024329	Mekk1	-	0.228344	i	GO:0000165,GO:0001934,GO:0002385,GO:0004702,GO:0004709,GO:0005524,GO:0006468,GO:0006979,GO:0031434,GO:0031452,GO:0034605,GO:0045793,GO:0046330,GO:0071243,GO:0071276,GO:0071475
chr3R	14959161	14969232	1	1	14959161	14969232	18.1612	1.49632e+07	FBgn0038681	Cyp12a4	+	346.302	d	GO:0005739,GO:0009055,GO:0016705,GO:0017085,GO:0020037,GO:0055114
chr3R	15438134	15447199	1	1	15438134	15447199	24.5145	1.54407e+07	FBgn0038719	CG16727	+	0.679893	e	GO:0015101,GO:0016021,GO:0055085
chr3R	15490209	15546914	5	3	15528999	15546914	24.1953	1.55455e+07	FBgn0085315	CG34286	-	-3863.01	u
chr3R	15586550	15599386	1	1	15586550	15599386	46.1731	1.55932e+07	FBgn0024963	GluClalpha	+	0.821733	i	GO:0005886,GO:0006811,GO:0008068,GO:0016021,GO:0045211
chr3R	15690868	15699130	1	1	15690868	15699130	22.4252	1.56921e+07	FBgn0038739	CG4686	+	0.811561	e
chr3R	15720663	15730177	1	1	15720663	15730177	22.644	1.57265e+07	FBgn0038745	CG4538	-	0.591943	e	GO:0004252,GO:0005524,GO:0005739,GO:0006457,GO:0006508,GO:0009368,GO:0017111,GO:0051082
chr3R	15796787	15807620	1	1	15796787	15807620	25.4823	1.58043e+07	FBgn0051213	CG31213	+	0.918393	e	GO:0005524,GO:0006810,GO:0016020,GO:0042626
chr3R	15835475	15854572	2	2	15835475	15845612	31.6535	1.58429e+07	FBgn0038762	CG4836	+	0.664744	e	GO:0000166,GO:0003939,GO:0008270,GO:0055114
chr3R	15896994	15904520	1	1	15896994	15904520	23.9598	1.5903e+07	FBgn0003249	Rh3	-	3799.53	d	GO:0004930,GO:0007186,GO:0007601,GO:0007602,GO:0007604,GO:0008020,GO:0009589,GO:0016021,GO:0016039
chr3R	15926872	15965355	4	2	15926872	15943537	25.3645	1.59394e+07	FBgn0038773	CG10887	+	-1294.17	u
chr3R	16116026	16127021	1	1	16116026	16127021	41.6011	1.61196e+07	FBgn0262582	cic	+	0.845258	e	GO:0000122,GO:0001700,GO:0003700,GO:0003712,GO:0005634,GO:0006355,GO:0007362,GO:0007474,GO:0030308,GO:0043565,GO:0045892,GO:0046843,GO:0048190,GO:0048592,GO:0070491
chr3R	16145827	16178202	4	2	16145827	16156638	35.2797	1.61508e+07	FBgn0038787	CG4360	-	0.78719	t	GO:0003676,GO:0005622,GO:0008270
chr3R	16213488	16222622	1	1	16213488	16222622	17.185	1.62184e+07	FBgn0262869	mun	-	0.870476	i	GO:0008150,GO:0016020,GO:0016167
chr3R	16440088	16474274	3	3	16448103	16464305	71.8238	1.64625e+07	FBgn0038816	Lrrk	+	0.0730394	e	GO:0004672,GO:0004674,GO:0005524,GO:0005525,GO:0005622,GO:0006468,GO:0007264,GO:0050808
chr3R	16521043	16528814	1	1	16521043	16528814	19.0432	1.6525e+07	FBgn0024944	Oamb	-	0.597233	i	GO:0004989,GO:0005886,GO:0005887,GO:0006874,GO:0007211,GO:0008227,GO:0016021,GO:0030728,GO:0051482,GO:0060278
chr3R	16560233	16642932	8	5	16615460	16632369	84.4987	1.66282e+07	FBgn0038826	CG17838	+	0.923973	e	GO:0000166,GO:0000398,GO:0003676,GO:0003729,GO:0022008,GO:0030530,GO:0071011
chr3R	16779497	16797540	2	2	16788549	16797540	21.4537	1.67908e+07	FBgn0002921	Atpalpha	+	0.636908	e	GO:0001700,GO:0001894,GO:0005391,GO:0005524,GO:0005634,GO:0005886,GO:0005890,GO:0005918,GO:0006754,GO:0006812,GO:0007268,GO:0007626,GO:0008340,GO:0008344,GO:0008360,GO:0009266,GO:0009612,GO:0015672,GO:0019991,GO:0035152,GO:0035158,GO:0035159,GO:0046872,GO:0050905,GO:0051124
chr3R	17050230	17059305	1	1	17050230	17059305	17.0772	1.7055e+07	FBgn0038872	Nelf-A	+	0.967368	t	GO:0003729,GO:0005634,GO:0007070,GO:0017053,GO:0032021,GO:0034244
chr3R	17115024	17160790	2	2	17115024	17146572	134.436	17146572	FBgn0038881	CG16791	-	0.996843	t	GO:0006911
chr3R	17404460	17416979	1	1	17404460	17416979	36.6967	1.74117e+07	FBgn0013984	InR	-	0.711499	i	GO:0001700,GO:0004713,GO:0005009,GO:0005520,GO:0005524,GO:0005886,GO:0005887,GO:0005899,GO:0005911,GO:0006468,GO:0006974,GO:0007285,GO:0007296,GO:0007390,GO:0007391,GO:0007411,GO:0007446,GO:0007568,GO:0007584,GO:0007626,GO:0008284,GO:0008286,GO:0008340,GO:0008361,GO:0009790,GO:0016049,GO:0030307,GO:0034059,GO:0040007,GO:0040014,GO:0040018,GO:0042127,GO:0042220,GO:0045793,GO:0046620,GO:0046622,GO:…
chr3R	17543511	17551782	1	1	17543511	17551782	26.9543	1.75455e+07	FBgn0051176	CG31176	-	-145.741	u
chr3R	17671737	17680450	1	1	17671737	17680450	19.1487	1.76795e+07	FBgn0015229	glec	-	0.457327	i	GO:0005624,GO:0007155,GO:0007157,GO:0007399,GO:0016021,GO:0030246
chr3R	17830737	17855869	3	2	17830737	17841701	18.5993	1.78379e+07	FBgn0013948	Eip93F	+	32.0901	d	GO:0003677,GO:0003700,GO:0005634,GO:0005700,GO:0006355,GO:0006911,GO:0006914,GO:0006919,GO:0008628,GO:0035069,GO:0035071,GO:0035072,GO:0045893,GO:0045944,GO:0048102,GO:0071390,GO:0071456
chr3R	18213360	18253082	4	2	18213360	18224571	17.2801	1.82202e+07	FBgn0038958	CG13857	-	-328.715	u
chr3R	18304162	18319745	1	1	18304162	18319745	54.1438	1.83149e+07	FBgn0003676	T-cp1	-	0.967891	t	GO:0005524,GO:0005753,GO:0005832,GO:0005875,GO:0006457,GO:0006911,GO:0007052,GO:0008553,GO:0051082
chr3R	19323266	19343498	2	2	19323266	19334236	38.43	1.93288e+07	FBgn0085318	CG34289	-	3848.58	d
chr3R	19508628	19520416	1	1	19508628	19520416	34.9092	1.95165e+07	FBgn0027512	CG10254	-	0.709613	e	GO:0004842
chr3R	19604142	19611842	1	1	19604142	19611842	18.7299	1.96067e+07	FBgn0039120	Nup98-96	-	0.0950402	e	GO:0005643,GO:0006911,GO:0007184,GO:0030718
chr3R	19632823	19643068	1	1	19632823	19643068	24.4047	1.96365e+07	FBgn0260634	eIF4G2	-	0.887983	e	GO:0000082,GO:0000340,GO:0003743,GO:0006413,GO:0007140,GO:0007283,GO:0008315,GO:0016070,GO:0016281,GO:0035071,GO:0048102,GO:0048515
chr3R	19926102	19936716	1	1	19926102	19936716	34.0489	1.99332e+07	FBgn0039147	CG10694	+	0.0763956	e	GO:0003684,GO:0005634,GO:0006284,GO:0006289,GO:0043161
chr3R	19974076	19982857	1	1	19974076	19982857	21.2768	1.99791e+07	FBgn0039156	CG6178	+	0.395653	e	GO:0001676,GO:0004321,GO:0004467,GO:0006637,GO:0046949
chr3R	20052388	20071191	2	2	20052388	20062444	25.5339	2.00576e+07	FBgn0043884	mask	+	0.0675013	e	GO:0001751,GO:0003723,GO:0005200,GO:0005811,GO:0007016,GO:0007169,GO:0008283,GO:0009987,GO:0019730,GO:0051298
chr3R	20140069	20163840	2	2	20140069	20156241	52.0839	2.01522e+07	FBgn0011785	BRWD3	+	0.782016	e	GO:0006911,GO:0007095
chr3R	20479000	20486976	1	1	20479000	20486976	18.3852	2.04826e+07	FBgn0039215	CG6695	+	0.414065	e	GO:0003729
chr3R	20530302	20540051	1	1	20530302	20540051	20.5627	2.05357e+07	FBgn0003429	slo	+	0.975115	t	GO:0000166,GO:0005249,GO:0005515,GO:0005886,GO:0006813,GO:0007623,GO:0008076,GO:0015269,GO:0016020,GO:0042493,GO:0043005,GO:0043025,GO:0045433,GO:0048512,GO:0055085
chr3R	20849406	20862323	1	1	20849406	20862323	29.7967	2.0859e+07	FBgn0039260	Smg6	-	0.0375267	e	GO:0000184,GO:0004540
chr3R	20947017	20957430	1	1	20947017	20957430	30.7631	2.09509e+07	FBgn0046214	vig2	+	0.785572	e	GO:0005634,GO:0005700,GO:0005701,GO:0005703,GO:0005737,GO:0031935,GO:0051567,GO:0070828
chr3R	21072455	21095911	2	2	21072455	21084948	49.1834	2.10814e+07	FBgn0039302	Nup358	+	0.671117	e	GO:0005643,GO:0005811,GO:0005875,GO:0006607,GO:0007184,GO:0008270,GO:0008536
chr3R	21144617	21158046	1	1	21144617	21158046	16.7832	2.11451e+07	FBgn0039325	CG10560	-	0.450026	e	GO:0003674,GO:0005575,GO:0008150,GO:0016772
chr3R	21213655	21235358	2	2	21213655	21227688	82.3217	2.12238e+07	FBgn0051439	Muc96D	-	0.913467	e	GO:0005576,GO:0006030,GO:0008061
chr3R	21304316	21311149	1	1	21304316	21311149	17.0616	2.13079e+07	FBgn0039338	XNP	-	0.123425	e	GO:0000775,GO:0003677,GO:0003678,GO:0004386,GO:0005524,GO:0005634,GO:0005700,GO:0005722,GO:0006351,GO:0006917,GO:0007399,GO:0007411,GO:0008347,GO:0016887,GO:0046328,GO:0051276,GO:0070868
chr3R	21430888	21441045	1	1	21430888	21441045	17.0243	2.14361e+07	FBgn0039348	CG4673	-	589.68	d	GO:0005643,GO:0008270,GO:0017056,GO:0022008
chr3R	21502210	21509210	1	1	21502210	21509210	18.3939	2.15073e+07	FBgn0039358	CG5028	+	0.285266	e	GO:0000287,GO:0004449,GO:0005739,GO:0005759,GO:0005875,GO:0006099,GO:0051287
chr3R	21701086	21721657	2	2	21710716	21721657	28.7784	2.17189e+07	FBgn0028717	Lnk	+	0.977267	t	GO:0004871,GO:0005575,GO:0007165,GO:0035556,GO:0040008,GO:0046628,GO:0060180
chr3R	21862521	21881773	2	2	21862521	21872554	26.1606	2.18688e+07	FBgn0001139	gro	+	0.163691	f	GO:0000122,GO:0001106,GO:0003714,GO:0005515,GO:0005634,GO:0007015,GO:0007399,GO:0007541,GO:0008134,GO:0030178,GO:0043234,GO:0045879,GO:0045892,GO:0046331,GO:0048813,GO:0070491
chr3R	21913658	21921589	1	1	21913658	21921589	19.2447	2.19174e+07	FBgn0039411	dys	-	0.318407	i	GO:0003700,GO:0004871,GO:0005634,GO:0006355,GO:0006357,GO:0007165,GO:0007424,GO:0007427,GO:0035147,GO:0043234,GO:0043565,GO:0045944,GO:0046982
chr3R	22441845	22464085	2	2	22441845	22455443	31.6708	2.24471e+07	FBgn0039435	TwdlP	-	-46.7518	u	GO:0005214,GO:0005578,GO:0010171,GO:0040003
chr3R	22664772	22674295	1	1	22664772	22674295	20.6038	2.26699e+07	FBgn0051072	Lerp	-	0.916519	i	GO:0004872,GO:0005215,GO:0005515,GO:0005737,GO:0005802,GO:0006892,GO:0007041,GO:0016021,GO:0048471
chr3R	22872242	22878828	1	1	22872242	22878828	20.3034	2.28753e+07	FBgn0029170	TwdlT	+	0.20152	e	GO:0005214,GO:0005578,GO:0010171,GO:0040003
chr3R	23079617	23114434	3	3	23079617	23090946	35.3704	2.30891e+07	FBgn0010328	woc	-	0.084408	f	GO:0000791,GO:0000792,GO:0003677,GO:0005515,GO:0005634,GO:0005705,GO:0006355,GO:0006357,GO:0006697,GO:0008270,GO:0016233,GO:0022008,GO:0035012,GO:0043234
chr3R	23757382	23776775	2	2	23767778	23776775	21.2246	2.37693e+07	FBgn0039561	mfrn	-	0.855645	t	GO:0005381,GO:0005488,GO:0005739,GO:0005740,GO:0005743,GO:0022857,GO:0048250,GO:0048515,GO:0055085
chr3R	23984170	23992939	1	1	23984170	23992939	16.6369	2.39891e+07	FBgn0085383	CG34354	+	0.178835	i	GO:0000166,GO:0003676,GO:0003729
chr3R	24137637	24156565	2	2	24137637	24147890	34.3736	2.41456e+07	FBgn0261618	larp	-	0.905596	t	GO:0000001,GO:0003674,GO:0005737,GO:0005829,GO:0007053,GO:0007076,GO:0007140,GO:0035071,GO:0035186,GO:0048102,GO:0051225,GO:0051299
chr3R	24306920	24343853	3	3	24306920	24322746	93.4156	2.43143e+07	FBgn0013813	Dhc98D	+	0.0491312	i	GO:0003774,GO:0003777,GO:0005524,GO:0005858,GO:0005875,GO:0007018,GO:0016887,GO:0042623
chr3R	24399918	24431653	3	2	24421334	24431653	34.6826	2.44295e+07	FBgn0001215	Hrb98DE	+	0.665836	i	GO:0000166,GO:0000381,GO:0003729,GO:0005703,GO:0030529,GO:0030530,GO:0033119,GO:0043565
chr3R	24732480	24750650	2	2	24742323	24750650	38.1197	2.47453e+07	FBgn0259220	Doa	+	0.907328	e	GO:0000381,GO:0001964,GO:0004672,GO:0004674,GO:0004712,GO:0005524,GO:0005634,GO:0005737,GO:0005783,GO:0005875,GO:0006468,GO:0007350,GO:0007399,GO:0007417,GO:0007548,GO:0008362,GO:0008407,GO:0009306,GO:0030717,GO:0031987,GO:0035071,GO:0042051,GO:0045494,GO:0046777,GO:0048102,GO:0048477,GO:0048749,GO:0048854
chr3R	24850707	24891323	4	2	24850707	24867686	70.8034	2.48601e+07	FBgn0027873	Cpsf100	+	-205.1	u	GO:0003730,GO:0005847,GO:0006378,GO:0006379,GO:0006398,GO:0016787,GO:0022008
chr3R	24971461	24980849	1	1	24971461	24980849	17.4398	2.49775e+07	FBgn0041588	ligatin	-	0.0286947	f	GO:0003743,GO:0006413
chr3R	25037640	25047053	1	1	25037640	25047053	21.3602	2.50408e+07	FBgn0029176	Ef1gamma	+	-5054.5	u	GO:0003746,GO:0005634,GO:0005737,GO:0005811,GO:0005829,GO:0005853,GO:0005875,GO:0006414,GO:0035071,GO:0048102
chr3R	25687039	25699891	1	1	25687039	25699891	55.7315	2.56957e+07	FBgn0083969	CG34133	+	0.100874	e
chr3R	25736164	25753581	1	1	25736164	25753581	82.4166	2.57436e+07	FBgn0003861	trp	-	0.412291	e	GO:0005218,GO:0005262,GO:0005515,GO:0005516,GO:0005886,GO:0005887,GO:0006816,GO:0007602,GO:0008086,GO:0008087,GO:0008104,GO:0008355,GO:0008377,GO:0009416,GO:0015279,GO:0016021,GO:0016027,GO:0016028,GO:0019722,GO:0030845,GO:0050908,GO:0050962,GO:0070588,GO:0071454
chrX	2254953	2265773	1	1	2254953	2265773	22.2958	2.26187e+06	FBgn0040390	CG14047	-	0.916802	t
chrX	2494764	2503045	1	1	2494764	2503045	22.9222	2.49809e+06	FBgn0011606	Klp3A	-	-1.998	u	GO:0000910,GO:0003777,GO:0005524,GO:0005634,GO:0005737,GO:0005818,GO:0005819,GO:0005871,GO:0005875,GO:0007018,GO:0007052,GO:0007059,GO:0007067,GO:0007088,GO:0007131,GO:0007140,GO:0007338,GO:0007344,GO:0008017,GO:0008574,GO:0016321,GO:0030496,GO:0051231,GO:0051233
chrX	2535443	2546400	1	1	2535443	2546400	23.0829	2.53766e+06	FBgn0003371	sgg	+	0.2204	f	GO:0003382,GO:0004672,GO:0004674,GO:0005515,GO:0005524,GO:0006355,GO:0006468,GO:0007219,GO:0007350,GO:0007367,GO:0007423,GO:0007476,GO:0007507,GO:0007622,GO:0007623,GO:0008355,GO:0008407,GO:0009649,GO:0016055,GO:0016301,GO:0030162,GO:0030178,GO:0030707,GO:0035019,GO:0035293,GO:0035309,GO:0042306,GO:0042752,GO:0043508,GO:0045169,GO:0045475,GO:0045610,GO:0045879,GO:0045886,GO:0046959,GO:0048477,GO:…
chrX	2612386	2623386	1	1	2612386	2623386	33.2428	2.62002e+06	FBgn0000927	fs(1)Ya	+	0.742582	e	GO:0000280,GO:0005515,GO:0005635,GO:0005654,GO:0005737,GO:0006260,GO:0006333,GO:0006997,GO:0007067,GO:0007344,GO:0008270,GO:0030261
chrX	3223157	3246605	2	2	3223157	3235829	39.288	3.23438e+06	FBgn0000479	dnc	+	1020.63	d	GO:0000003,GO:0001661,GO:0004114,GO:0004115,GO:0007165,GO:0007268,GO:0007611,GO:0007612,GO:0007613,GO:0007614,GO:0007617,GO:0007619,GO:0007623,GO:0008306,GO:0008355,GO:0009187,GO:0019933,GO:0045475,GO:0046331,GO:0046958,GO:0048149,GO:0048477,GO:0048675
chrX	3275943	3287147	1	1	3275943	3287147	28.3449	3.28149e+06	FBgn0262656	dm	+	1445.56	d	GO:0001558,GO:0003677,GO:0003700,GO:0005515,GO:0005634,GO:0006355,GO:0008283,GO:0008361,GO:0009792,GO:0009880,GO:0009987,GO:0022008,GO:0030307,GO:0035212,GO:0040018,GO:0042023,GO:0042981,GO:0043234,GO:0045746,GO:0045893,GO:0045927,GO:0046620,GO:0048477,GO:0051726
chrX	3593833	3603977	1	1	3593833	3603977	39.2956	3.59608e+06	FBgn0023215	Mnt	+	0.960558	t	GO:0000122,GO:0003677,GO:0003700,GO:0005515,GO:0005634,GO:0006355,GO:0006911,GO:0030308,GO:0043565,GO:0046982,GO:0051726
chrX	3633371	3696370	4	2	3665886	3696370	122.836	3.68139e+06	FBgn0086899	tlk	+	0.978719	t	GO:0004672,GO:0004674,GO:0005515,GO:0005524,GO:0005634,GO:0006325,GO:0006468,GO:0007059,GO:0007155,GO:0008360,GO:0016572,GO:0019730,GO:0045448,GO:0046777,GO:0051726
chrX	3825583	3853943	1	1	3825583	3853943	218.409	3.83932e+06	FBgn0052783	CG32783	+	0.0107499	e	GO:0003674,GO:0005575,GO:0008150
chrX	3999633	4025145	2	2	4009763	4025145	48.7839	4.01484e+06	FBgn0026083	tyf	+	0.317671	e	GO:0045475,GO:0045727
chrX	4156625	4172479	1	1	4156625	4172479	63.7052	4.16519e+06	FBgn0029702	CG15572	+	78.4054	d
chrX	4807835	4839155	2	2	4807835	4824155	41.1764	4.81912e+06	FBgn0029738	CG4068	-	1577.43	d
chrX	4955580	4968155	1	1	4955580	4968155	35.9585	4.96706e+06	FBgn0052767	CG32767	-	1968.95	d	GO:0003676,GO:0005622,GO:0008270
chrX	5638824	5647627	1	1	5638824	5647627	25.6075	5.64014e+06	FBgn0261383	IntS6	-	0.130205	i
chrX	5796217	5804646	1	1	5796217	5804646	24.4307	5.79808e+06	FBgn0000042	Act5C	+	0.810637	t	GO:0000910,GO:0002121,GO:0005200,GO:0005524,GO:0005811,GO:0005875,GO:0005884,GO:0006911,GO:0007010,GO:0007291,GO:0016319,GO:0031011,GO:0032507
chrX	5830724	5843156	1	1	5830724	5843156	37.9775	5.83696e+06	FBgn0029825	CG12728	+	0.158888	e	GO:0005634,GO:0006281
chrX	6139141	6167676	3	2	6139141	6150698	28.02	6.14364e+06	FBgn0023458	Rbcn-3A	-	0.407568	e	GO:0007035,GO:0007424,GO:0008593
chrX	6279913	6297351	1	1	6279913	6297351	24.5958	6.2952e+06	FBgn0053669	CG33669	-	-1071.72	u	GO:0003674,GO:0005575,GO:0008150
chrX	6363191	6378792	1	1	6363191	6378792	50.1038	6.37061e+06	FBgn0053666	CG33666	-	0.598244	e	GO:0003674,GO:0005575,GO:0008150
chrX	6587023	6597337	1	1	6587023	6597337	22.8247	6.58786e+06	FBgn0029893	CG14442	-	0.20553	e	GO:0005215,GO:0006810,GO:0016020
chrX	6649100	6663715	1	1	6649100	6663715	75.2128	6663704	FBgn0029899	CG14438	+	0.927594	e	GO:0005622,GO:0008270
chrX	6752943	6775882	2	2	6765450	6775882	29.2838	6.7701e+06	FBgn0064122	CG33691	+	0.629102	t
chrX	7192213	7211057	2	2	7203905	7211057	22.7874	7.20524e+06	FBgn0024250	brk	+	78.019	d	GO:0000122,GO:0000980,GO:0003700,GO:0005634,GO:0007179,GO:0007399,GO:0007432,GO:0007472,GO:0007476,GO:0010629,GO:0030510,GO:0030512,GO:0035212,GO:0043565
chrX	7287790	7299524	1	1	7287790	7299524	26.6567	7.29632e+06	FBgn0029949	CG15035	-	0.599024	e	GO:0003824
chrX	7500413	7574623	5	5	7559594	7574623	81.0515	7.56914e+06	FBgn0004198	ct	+	0.954411	t	GO:0000122,GO:0000278,GO:0000976,GO:0003677,GO:0003700,GO:0005634,GO:0006355,GO:0007417,GO:0007422,GO:0007424,GO:0007443,GO:0007469,GO:0007605,GO:0008052,GO:0008585,GO:0008587,GO:0016360,GO:0030707,GO:0030713,GO:0035277,GO:0045165,GO:0045746,GO:0048098,GO:0048477,GO:0048813,GO:0070983
chrX	7783223	7860258	4	4	7819300	7848462	244.928	7.82975e+06	FBgn0004404	RpS14b	+	0.912477	t	GO:0003735,GO:0005840,GO:0006412,GO:0022627
chrX	7929839	7960261	2	2	7940019	7960261	176.891	7.95282e+06	FBgn0004656	fs(1)h	-	0.123123	i	GO:0003677,GO:0004672,GO:0006357,GO:0007362,GO:0045892
chrX	8132526	8142544	1	1	8132526	8142544	37.7023	8.13516e+06	FBgn0030025	CG2147	+	0.558357	e
chrX	8184015	8192426	1	1	8184015	8192426	25.7196	8.18892e+06	FBgn0015519	nAcRalpha-7E	-	0.742173	i	GO:0004889,GO:0005892,GO:0006811,GO:0045211
chrX	8301018	8327281	2	2	8311060	8327281	50.4683	8.31911e+06	FBgn0261793	Trf2	+	0.755552	e	GO:0001673,GO:0001674,GO:0003677,GO:0003700,GO:0005634,GO:0005667,GO:0005669,GO:0005700,GO:0006357,GO:0006366,GO:0006367,GO:0022008,GO:0035071,GO:0035075,GO:0035209
chrX	8977116	8990581	1	1	8977116	8990581	70.4817	8.9817e+06	FBgn0052706	CG32706	+	0.566099	e	GO:0000166,GO:0003676,GO:0005575,GO:0008150
chrX	9054428	9083396	2	2	9068489	9083396	31.9413	9.08268e+06	FBgn0030097	CG12115	-	675.916	d
chrX	9132287	9167238	3	3	9142133	9157227	44.0049	9.15136e+06	FBgn0028292	ric8a	+	0.463044	e	GO:0001965,GO:0005085,GO:0005737,GO:0005829,GO:0007163,GO:0008105,GO:0008356,GO:0010004,GO:0040001,GO:0050821,GO:0055059
chrX	9245056	9262813	1	1	9245056	9262813	100.404	9.25339e+06	FBgn0261260	mgl	-	485.509	d	GO:0005041,GO:0005509,GO:0016324,GO:0030100,GO:0040003,GO:0048082
chrX	9558803	9584971	2	2	9558803	9570382	61.0079	9.56156e+06	FBgn0261617	nej	-	0.912639	t	GO:0000076,GO:0000123,GO:0001745,GO:0003713,GO:0004402,GO:0005515,GO:0005634,GO:0007088,GO:0007224,GO:0007269,GO:0007416,GO:0007464,GO:0008134,GO:0008140,GO:0008270,GO:0016055,GO:0022008,GO:0030097,GO:0032922,GO:0043234,GO:0043971,GO:0043974,GO:0043982,GO:0043983,GO:0043993,GO:0044017,GO:0045466,GO:0045475,GO:0045944,GO:0048749
chrX	9897531	9905583	1	1	9897531	9905583	28.3338	9.90058e+06	FBgn0052694	CG32694	+	0.980563	t	GO:0005811
chrX	10354021	10377945	2	2	10366812	10377945	50.5153	1.0373e+07	FBgn0030208	PPP4R2r	+	0.0569808	i	GO:0000278,GO:0019888,GO:0022008,GO:0030289,GO:0035304
chrX	10483823	10567229	7	4	10549599	10567229	86.2193	1.05561e+07	FBgn0052673	Rab9E	-	-1.67267	u	GO:0003924,GO:0005525,GO:0007264,GO:0015031
chrX	10628622	10639615	1	1	10628622	10639615	28.1136	1.06363e+07	FBgn0052676	CG32676	-	0.0843986	i	GO:0009987,GO:0046331
chrX	10679951	10730623	5	4	10679951	10692549	40.872	1.06863e+07	FBgn0262735	Imp	-	0.894417	t	GO:0000166,GO:0000398,GO:0003729,GO:0007283,GO:0007399,GO:0051124,GO:0071011,GO:0071013
chrX	10787430	10797078	1	1	10787430	10797078	27.3927	1.07949e+07	FBgn0030247	CG15208	+	0.378807	e
chrX	11013483	11025389	1	1	11013483	11025389	25.4803	1.10235e+07	FBgn0010391	Gtp-bp	-	-370.709	u	GO:0003729,GO:0003924,GO:0005047,GO:0005525,GO:0005785,GO:0005789,GO:0005811,GO:0006184,GO:0006614,GO:0007409,GO:0050708
chrX	11087226	11098820	1	1	11087226	11098820	60.702	1.10919e+07	FBgn0030280	CG11106	+	-4364.81	u
chrX	11242840	11253274	1	1	11242840	11253274	25.1398	1.12489e+07	FBgn0030293	CG1737	+	0.897807	t	GO:0003677
chrX	11376527	11395208	1	1	11376527	11395208	85.7284	1.13839e+07	FBgn0030307	CG33235	-	0.346654	e	GO:0003674,GO:0005575,GO:0008150
chrX	11464225	11510041	2	2	11464225	11499144	127.787	1.14848e+07	FBgn0002948	nod	+	4992.63	d	GO:0003677,GO:0003777,GO:0005524,GO:0005871,GO:0006281,GO:0007018,GO:0007052,GO:0007057,GO:0031116,GO:0032837,GO:0045132,GO:0051010,GO:0051296
chrX	11573275	11582338	1	1	11573275	11582338	26.8987	1.15759e+07	FBgn0014133	bif	+	0.184402	e	GO:0003779,GO:0003824,GO:0005737,GO:0007411,GO:0008017,GO:0008157,GO:0016052,GO:0016321,GO:0030246,GO:0030517,GO:0051015
chrX	11759587	11768589	1	1	11759587	11768589	28.5665	1.17609e+07	FBgn0030344	CG2025	-	0.469695	e	GO:0004222,GO:0006508,GO:0008270
chrX	11845969	11856029	1	1	11845969	11856029	26.9061	1.18509e+07	FBgn0263111	cac	-	0.531119	i	GO:0002027,GO:0005245,GO:0005509,GO:0005891,GO:0006816,GO:0006887,GO:0007268,GO:0007269,GO:0007602,GO:0007619,GO:0007632,GO:0008344,GO:0016323,GO:0016324,GO:0042045,GO:0045433,GO:0045887,GO:0046928,GO:0048786,GO:0050908,GO:0051925
chrX	12539090	12549293	1	1	12539090	12549293	22.78	1.25471e+07	FBgn0030412	tomosyn	+	0.988963	e	GO:0007163,GO:0007269,GO:0008021,GO:0016021,GO:0016079,GO:0016082,GO:0016192,GO:0017075,GO:0022008
chrX	12573947	12587207	1	1	12573947	12587207	44.4397	1.25793e+07	FBgn0263865	Smr	-	732.132	d	GO:0003677,GO:0003682,GO:0003714,GO:0005700,GO:0006911,GO:0007346,GO:0017053,GO:0045892
chrX	13040390	13054546	1	1	13040390	13054546	86.2258	1.30497e+07	FBgn0030456	CG4332	+	0.278416	e
chrX	13655660	13663800	1	1	13655660	13663800	24.7047	1.36573e+07	FBgn0003218	rdgB	+	0.0389456	i	GO:0005388,GO:0005509,GO:0005622,GO:0005886,GO:0005887,GO:0006810,GO:0007601,GO:0007602,GO:0007608,GO:0008525,GO:0008526,GO:0016021,GO:0016029,GO:0016056,GO:0016059,GO:0035091,GO:0045494,GO:0046488,GO:0046872
chrX	13750817	13774176	2	2	13750817	13763973	31.8952	1.3758e+07	FBgn0263115	mamo	-	1923.95	d	GO:0003676,GO:0003700,GO:0005634,GO:0005737,GO:0007143,GO:0007276,GO:0008270,GO:0035041
chrX	13796232	13806364	1	1	13796232	13806364	22.1085	1.37967e+07	FBgn0263115	mamo	-	0.693243	i	GO:0003676,GO:0003700,GO:0005634,GO:0005737,GO:0007143,GO:0007276,GO:0008270,GO:0035041
chrX	13881259	13912535	2	2	13881259	13902632	84.0381	1.38939e+07	FBgn0000173	ben	+	48.7477	d	GO:0004842,GO:0007409,GO:0007412,GO:0007625,GO:0007629,GO:0007630,GO:0008594,GO:0016567,GO:0016881,GO:0072347
chrX	13939501	13964426	1	1	13939501	13964426	36.1231	1.39432e+07	FBgn0053245	Ste:CG33245	-	134.417	d	GO:0005956,GO:0019887,GO:0045859
chrX	14133205	14218293	3	3	14151306	14205401	441.394	1.41711e+07	FBgn0002917	na	+	0.993705	t	GO:0005216,GO:0005245,GO:0005261,GO:0006811,GO:0007623,GO:0008344,GO:0016020,GO:0022008,GO:0042752,GO:0043025,GO:0043679,GO:0048512,GO:0055085,GO:0072347
chrX	14268148	14278117	1	1	14268148	14278117	32.9689	1.42735e+07	FBgn0052601	betaNACtes3	+	0.634677	e
chrX	14998165	15010283	1	1	14998165	15010283	32.4504	1.50009e+07	FBgn0030613	rab3-GEF	+	0.715807	i	GO:0000187,GO:0007269,GO:0008021,GO:0016021,GO:0016192,GO:0017112,GO:0042981,GO:0051726
chrX	15187419	15245400	5	3	15223077	15245400	125.609	1.52359e+07	FBgn0030629	CG9123	-	0.126771	e
chrX	15359264	15369928	1	1	15359264	15369928	40.9374	1.53667e+07	FBgn0030645	CG6308	+	0.682189	e	GO:0046331
chrX	15466267	15479455	1	1	15466267	15479455	44.3262	1.54776e+07	FBgn0030660	CG8097	+	0.234875	e	GO:0004814,GO:0005524,GO:0005737,GO:0006420
chrX	15606146	15636968	2	2	15606146	15624014	91.7201	1.56106e+07	FBgn0030674	CG8184	+	0.143754	e	GO:0004842,GO:0005488,GO:0005622,GO:0006464,GO:0033227
chrX	15701982	15767224	6	4	15753524	15767224	64.3439	1.57571e+07	FBgn0001105	Gbeta13F	+	196.321	d	GO:0003924,GO:0005834,GO:0005875,GO:0005886,GO:0007015,GO:0007186,GO:0045176,GO:0055059
chrX	15834929	15846361	1	1	15834929	15846361	28.0767	1.58427e+07	FBgn0259110	mmd	-	0.941325	t	GO:0004222,GO:0006508,GO:0008270
chrX	15880446	15976993	3	3	15903870	15976993	280.565	1.59566e+07	FBgn0030722	CG12395	-	0.336591	e
chrX	16322377	16359908	3	3	16332999	16346172	64.2033	1.63394e+07	FBgn0030753	rngo	+	6.76476	d	GO:0004190,GO:0005634,GO:0005737,GO:0006508,GO:0007301,GO:0043130,GO:0070628
chrX	16491397	16507121	1	1	16491397	16507121	47.2768	1.65006e+07	FBgn0061200	Nup153	+	0.650546	i	GO:0005643,GO:0005813,GO:0006607,GO:0006999,GO:0007184,GO:0008270,GO:0022008,GO:0051298,GO:0072686
chrX	16540721	16552338	1	1	16540721	16552338	28.5388	1.65496e+07	FBgn0003189	r	+	0.0161521	f	GO:0004070,GO:0004087,GO:0004088,GO:0004151,GO:0005524,GO:0005737,GO:0006207,GO:0006541,GO:0006543,GO:0016597,GO:0046872,GO:0070406,GO:0070409
chrX	16822854	16870058	5	3	16848649	16858999	32.9996	1.68517e+07	FBgn0030809	CG9086	-	0.938387	e	GO:0000151,GO:0004842,GO:0008270,GO:0016567,GO:0030163
chrX	16955804	16977075	2	2	16964169	16977075	30.0874	1.69712e+07	FBgn0030812	CG8949	-	0.0801363	f	GO:0005575,GO:0008150
chrX	17027105	17039207	1	1	17027105	17039207	30.4666	1.7033e+07	FBgn0002709	mei-218	-	0.577214	e	GO:0003677,GO:0005524,GO:0005737,GO:0006260,GO:0007131,GO:0016321
chrX	17348291	17357165	1	1	17348291	17357165	25.5816	1.73505e+07	FBgn0263706	CG43658	-	112.904	d	GO:0005089,GO:0005622,GO:0035023
chrX	17464436	17478164	1	1	17464436	17478164	34.4529	1.7472e+07	FBgn0028343	l(1)G0222	-	0.170168	i	GO:0000902,GO:0005737,GO:0005783,GO:0022008
chrX	17522089	17536417	1	1	17522089	17536417	32.9722	1.75298e+07	FBgn0030854	CG8289	-	0.102443	e	GO:0005634
chrX	17766470	17842989	5	4	17815771	17829514	55.0097	1.78232e+07	FBgn0003380	Sh	-	0.999183	t	GO:0001508,GO:0005249,GO:0006813,GO:0007611,GO:0007619,GO:0007629,GO:0007637,GO:0008076,GO:0008345,GO:0009584,GO:0016021,GO:0022843,GO:0030431,GO:0045187,GO:0048150,GO:0048675,GO:0050909,GO:0055085,GO:0060025
chrX	17978708	17988804	1	1	17978708	17988804	22.9269	1.79833e+07	FBgn0030892	CG7206	-	0.692803	i
chrX	18064822	18075751	1	1	18064822	18075751	22.6397	1.80671e+07	FBgn0030897	Frq1	+	2589.78	d	GO:0005509,GO:0007268,GO:0007269,GO:0007528,GO:0008048,GO:0045202,GO:0046928
chrX	18538695	18550252	1	1	18538695	18550252	22.6038	1.85479e+07	FBgn0030946	CG6659	-	0.873531	t	GO:0016021
chrX	19091932	19102324	1	1	19091932	19102324	55.5844	1.91006e+07	FBgn0027603	Ulp1	-	0.28898	e	GO:0004843,GO:0005637,GO:0005643,GO:0006508,GO:0008233,GO:0016485,GO:0016929,GO:0071456
chrX	19520182	19533791	1	1	19520182	19533791	40.9072	1.9531e+07	FBgn0087008	e(y)3	-	0.132871	i	GO:0000791,GO:0000792,GO:0003682,GO:0005634,GO:0005700,GO:0007480,GO:0008270,GO:0016458,GO:0031936,GO:0045892,GO:0045893,GO:0048477,GO:0070604
chrX	19572237	19581743	1	1	19572237	19581743	28.7349	1.95803e+07	FBgn0031057	Ubqn	+	0.721348	t	GO:0042982
chrX	19628647	19638352	1	1	19628647	19638352	29.6674	1.96374e+07	FBgn0042132	CG18809	-	0.386155	i	GO:0004129,GO:0005751,GO:0006123,GO:0008340
chrX	19668909	19680496	1	1	19668909	19680496	33.469	1.96735e+07	FBgn0259789	vfl	-	0.251905	e	GO:0000278,GO:0000976,GO:0005654,GO:0007349,GO:0008270,GO:0043565,GO:0045893
chrX	20041171	20054556	1	1	20041171	20054556	33.2388	2.00533e+07	FBgn0031090	Rab35	-	0.172052	f	GO:0000910,GO:0003924,GO:0005525,GO:0005811,GO:0006911,GO:0007264,GO:0015031
