# Supplementary material for: Population Genomics of Sub-Saharan Drosophila melanogaster: African Diversity and Non-African Admixture
Source: PLoS Genet. 2012 Dec 20;8(12):e1003080. doi: 10.1371/journal.pgen.1003080 (PMC3527209; doi:10.1371/journal.pgen.1003080)
Supplement: Table S14 — Gene ontology enrichment analysis based on outlier windows for high Λmax in the Rwanda RG sample, indicating potential targets of recent selective sweeps. GO ID number and description are given for each biological process (b), cellular component (c), or molecular activity (m) represented. P values were generated by randomly permuting outlier locations. Categories with >1 outlier genes are listed first, sorted by P value. Categories with <2 outlier genes follow. (XLS) [file pgen.1003080.s022.xls]

## Sheet: TableS14
Table S14. Gene ontology enrichment analysis based on outlier windows for high Λmax in the Rwanda RG sample, indicating potential targets of recent selective sweeps.
GO ID number and description are given for each biological process (b), cellular component (c), or molecular activity (m) represented.
P values were generated by randomly permuting outlier locations. Categories with >1 outlier genes are listed first, sorted by P value. Categories with <2 outlier genes follow.
GOID	Type	Description	OutlierGenes	TotalGenes	PValue
GO:0003729	m	mRNA binding	22	120	0
GO:0005875	c	microtubule associated complex	20	184	0
GO:0005811	c	lipid particle	15	148	0
GO:0005700	c	polytene chromosome	9	37	0
GO:0003730	m	mRNA 3'-UTR binding	7	13	0
GO:0030529	c	ribonucleoprotein complex	6	12	0
GO:0000792	c	heterochromatin	4	8	0
GO:0045727	b	positive regulation of translation	4	7	0
GO:0005643	c	nuclear pore	6	21	0.0001
GO:0007140	b	male meiosis	5	18	0.0001
GO:0007184	b	SMAD protein import into nucleus	4	10	0.0001
GO:0006379	b	mRNA cleavage	3	11	0.0001
GO:0004842	m	ubiquitin-protein ligase activity	8	48	0.0002
GO:0071011	c	precatalytic spliceosome	8	73	0.0002
GO:0005701	c	polytene chromosome chromocenter	3	5	0.0002
GO:0000398	b	nuclear mRNA splicing, via spliceosome	9	102	0.0003
GO:0019888	m	protein phosphatase regulator activity	2	2	0.0003
GO:0005634	c	nucleus	65	699	0.0004
GO:0035304	b	regulation of protein dephosphorylation	2	2	0.0004
GO:0005703	c	polytene chromosome puff	4	15	0.0005
GO:0000381	b	regulation of alternative nuclear mRNA splicing, via spliceosome	7	34	0.0006
GO:0022008	b	neurogenesis	22	316	0.0008
GO:0003696	m	satellite DNA binding	2	3	0.0009
GO:0007344	b	pronuclear fusion	2	3	0.0009
GO:0005847	c	mRNA cleavage and polyadenylation specificity factor complex	2	5	0.0011
GO:0016321	b	female meiosis chromosome segregation	5	21	0.0013
GO:0045893	b	positive regulation of transcription, DNA-dependent	9	34	0.0014
GO:0035012	c	polytene chromosome, telomeric region	2	4	0.0015
GO:0003677	m	DNA binding	25	248	0.0017
GO:0008574	m	plus-end-directed microtubule motor activity	2	4	0.0017
GO:0031935	b	regulation of chromatin silencing	3	5	0.002
GO:0000791	c	euchromatin	2	3	0.0022
GO:0035071	b	salivary gland cell autophagic cell death	8	39	0.0023
GO:0016567	b	protein ubiquitination	4	15	0.0024
GO:0006607	b	NLS-bearing substrate import into nucleus	2	3	0.0027
GO:0005654	c	nucleoplasm	4	14	0.0028
GO:0031936	b	negative regulation of chromatin silencing	2	4	0.003
GO:0016458	b	gene silencing	3	10	0.0031
GO:0007283	b	spermatogenesis	8	56	0.0032
GO:0000278	b	mitotic cell cycle	4	17	0.0036
GO:0042981	b	regulation of apoptotic process	4	11	0.0039
GO:0035209	b	pupal development	2	3	0.0044
GO:0007088	b	regulation of mitosis	4	18	0.0049
GO:0006325	b	chromatin organization	4	13	0.0051
GO:0007289	b	spermatid nucleus differentiation	2	4	0.0054
GO:0016579	b	protein deubiquitination	2	6	0.0054
GO:0007541	b	sex determination, primary response to X:A ratio	2	3	0.0056
GO:0045892	b	negative regulation of transcription, DNA-dependent	9	41	0.0057
GO:0000910	b	cytokinesis	7	42	0.0059
GO:0051276	b	chromosome organization	3	13	0.006
GO:0006911	b	phagocytosis, engulfment	13	112	0.0068
GO:0005245	m	voltage-gated calcium channel activity	3	4	0.0068
GO:0048102	b	autophagic cell death	7	36	0.0073
GO:0043234	c	protein complex	7	36	0.0079
GO:0045169	c	fusome	5	16	0.0083
GO:0005388	m	calcium-transporting ATPase activity	2	3	0.0084
GO:0005635	c	nuclear envelope	4	18	0.0086
GO:0003697	m	single-stranded DNA binding	2	6	0.0088
GO:0000775	c	chromosome, centromeric region	3	15	0.0093
GO:0003676	m	nucleic acid binding	24	250	0.0102
GO:0060180	b	female mating behavior	2	5	0.0104
GO:0048024	b	regulation of nuclear mRNA splicing, via spliceosome	2	6	0.0105
GO:0048477	b	oogenesis	17	120	0.0112
GO:0000776	c	kinetochore	3	16	0.0114
GO:0046777	b	protein autophosphorylation	3	5	0.0115
GO:0030422	b	production of siRNA involved in RNA interference	2	7	0.0123
GO:0006816	b	calcium ion transport	4	10	0.0127
GO:0000151	c	ubiquitin ligase complex	2	7	0.0146
GO:0008270	m	zinc ion binding	40	489	0.0149
GO:0045314	b	regulation of compound eye photoreceptor development	2	3	0.015
GO:0016070	b	RNA metabolic process	2	10	0.0156
GO:0005524	m	ATP binding	31	385	0.0158
GO:0051124	b	synaptic growth at neuromuscular junction	4	11	0.0164
GO:0030261	b	chromosome condensation	2	9	0.0172
GO:0045793	b	positive regulation of cell size	3	13	0.0177
GO:0046958	b	nonassociative learning	2	2	0.018
GO:0005737	c	cytoplasm	34	415	0.0183
GO:0005681	c	spliceosomal complex	3	34	0.0187
GO:0000184	b	nuclear-transcribed mRNA catabolic process, nonsense-mediated decay	2	9	0.0188
GO:0000123	c	histone acetyltransferase complex	2	10	0.021
GO:0040003	b	chitin-based cuticle development	5	33	0.0233
GO:0016572	b	histone phosphorylation	2	5	0.0235
GO:0048515	b	spermatid differentiation	2	5	0.0237
GO:0007080	b	mitotic metaphase plate congression	2	8	0.0238
GO:0000122	b	negative regulation of transcription from RNA polymerase II promoter	11	53	0.0256
GO:0005829	c	cytosol	5	57	0.0269
GO:0051642	b	centrosome localization	2	4	0.0284
GO:0007052	b	mitotic spindle organization	6	103	0.029
GO:0003743	m	translation initiation factor activity	4	39	0.0312
GO:0006754	b	ATP biosynthetic process	2	5	0.0317
GO:0008017	m	microtubule binding	6	32	0.0336
GO:0007016	b	cytoskeletal anchoring at plasma membrane	3	7	0.034
GO:0071013	c	catalytic step 2 spliceosome	4	58	0.0348
GO:0005884	c	actin filament	2	11	0.0351
GO:0006030	b	chitin metabolic process	5	46	0.0354
GO:0000165	b	MAPK cascade	2	8	0.0381
GO:0006406	b	mRNA export from nucleus	2	9	0.04
GO:0046872	m	metal ion binding	5	46	0.0402
GO:0030530	c	heterogeneous nuclear ribonucleoprotein complex	2	4	0.0406
GO:0016607	c	nuclear speck	2	7	0.0409
GO:0000166	m	nucleotide binding	17	182	0.0416
GO:0007399	b	nervous system development	11	57	0.0419
GO:0017053	c	transcriptional repressor complex	2	8	0.0435
GO:0007059	b	chromosome segregation	3	20	0.0436
GO:0004221	m	ubiquitin thiolesterase activity	3	21	0.0438
GO:0007131	b	reciprocal meiotic recombination	2	15	0.0439
GO:0003777	m	microtubule motor activity	5	33	0.0446
GO:0022627	c	cytosolic small ribosomal subunit	2	28	0.0463
GO:0072347	b	response to anesthetic	3	6	0.0468
GO:0010171	b	body morphogenesis	2	19	0.0481
GO:0031987	b	locomotion involved in locomotory behavior	3	8	0.0482
GO:0016490	m	structural constituent of peritrophic membrane	2	10	0.0482
GO:0048854	b	brain morphogenesis	3	7	0.0488
GO:0001964	b	startle response	3	7	0.0491
GO:0004672	m	protein kinase activity	10	76	0.0498
GO:0000340	m	RNA 7-methylguanosine cap binding	2	7	0.0506
GO:0030307	b	positive regulation of cell growth	3	12	0.0517
GO:0008064	b	regulation of actin polymerization or depolymerization	2	6	0.0525
GO:0016281	c	eukaryotic translation initiation factor 4F complex	2	8	0.0549
GO:0046331	b	lateral inhibition	13	117	0.056
GO:0042752	b	regulation of circadian rhythm	2	5	0.0592
GO:0035212	b	cell competition in a multicellular organism	2	7	0.06
GO:0000226	b	microtubule cytoskeleton organization	3	13	0.0615
GO:0006397	b	mRNA processing	2	12	0.0617
GO:0006342	b	chromatin silencing	2	17	0.0618
GO:0035019	b	somatic stem cell maintenance	3	9	0.0625
GO:0007318	b	pole plasm protein localization	2	9	0.0625
GO:0071390	b	cellular response to ecdysone	2	2	0.0632
GO:0040008	b	regulation of growth	3	13	0.0644
GO:0045172	c	germline ring canal	3	9	0.0644
GO:0008315	b	meiotic G2/MI transition	2	5	0.0673
GO:0005871	c	kinesin complex	3	24	0.0675
GO:0006874	b	cellular calcium ion homeostasis	2	4	0.068
GO:0045451	b	pole plasm oskar mRNA localization	3	18	0.0688
GO:0006919	b	activation of cysteine-type endopeptidase activity involved in apoptotic process	2	8	0.0689
GO:0005739	c	mitochondrion	6	116	0.069
GO:0008061	m	chitin binding	5	51	0.0754
GO:0008585	b	female gonad development	2	5	0.0784
GO:0008286	b	insulin receptor signaling pathway	2	14	0.0793
GO:0006260	b	DNA replication	2	26	0.0837
GO:0007317	b	regulation of pole plasm oskar mRNA localization	3	18	0.0846
GO:0007294	b	germarium-derived oocyte fate determination	3	16	0.0859
GO:0007626	b	locomotory behavior	2	8	0.0897
GO:0045927	b	positive regulation of growth	2	6	0.0918
GO:0005694	c	chromosome	2	14	0.0926
GO:0006281	b	DNA repair	2	24	0.0934
GO:0006511	b	ubiquitin-dependent protein catabolic process	4	50	0.0942
GO:0005891	c	voltage-gated calcium channel complex	2	3	0.0947
GO:0042023	b	DNA endoreduplication	3	11	0.0952
GO:0007276	b	gamete generation	2	5	0.0962
GO:0051298	b	centrosome duplication	3	44	0.1012
GO:0030308	b	negative regulation of cell growth	2	6	0.1021
GO:0005667	c	transcription factor complex	2	13	0.1025
GO:0048512	b	circadian behavior	2	6	0.1036
GO:0007268	b	synaptic transmission	6	26	0.11
GO:0006413	b	translational initiation	3	39	0.1107
GO:0001508	b	regulation of action potential	2	3	0.1118
GO:0008361	b	regulation of cell size	3	11	0.1123
GO:0051726	b	regulation of cell cycle	4	21	0.1154
GO:0008344	b	adult locomotory behavior	3	13	0.1179
GO:0005200	m	structural constituent of cytoskeleton	5	31	0.1236
GO:0040018	b	positive regulation of multicellular organism growth	2	12	0.1241
GO:0040001	b	establishment of mitotic spindle localization	2	7	0.1244
GO:0000785	c	chromatin	2	14	0.1249
GO:0007018	b	microtubule-based movement	5	54	0.1255
GO:0007076	b	mitotic chromosome condensation	2	12	0.1267
GO:0048471	c	perinuclear region of cytoplasm	3	16	0.1292
GO:0050908	b	detection of light stimulus involved in visual perception	2	4	0.1305
GO:0007528	b	neuromuscular junction development	3	18	0.1337
GO:0005515	m	protein binding	27	264	0.1383
GO:0007412	b	axon target recognition	2	6	0.1389
GO:0048598	b	embryonic morphogenesis	2	7	0.1389
GO:0009987	b	cellular process	4	32	0.1397
GO:0005624	c	membrane fraction	2	6	0.1399
GO:0030707	b	ovarian follicle cell development	7	32	0.14
GO:0003682	m	chromatin binding	3	34	0.1414
GO:0001700	b	embryonic development via the syncytial blastoderm	5	26	0.1442
GO:0030178	b	negative regulation of Wnt receptor signaling pathway	3	16	0.151
GO:0000287	m	magnesium ion binding	3	30	0.1529
GO:0007602	b	phototransduction	4	23	0.1546
GO:0007269	b	neurotransmitter secretion	5	51	0.1578
GO:0003723	m	RNA binding	6	76	0.1579
GO:0045879	b	negative regulation of smoothened signaling pathway	2	9	0.159
GO:0048132	b	female germ-line stem cell division	2	10	0.1618
GO:0006367	b	transcription initiation from RNA polymerase II promoter	2	36	0.1621
GO:0000915	b	cytokinesis, actomyosin contractile ring assembly	2	10	0.1665
GO:0006378	b	mRNA polyadenylation	2	13	0.1698
GO:0051225	b	spindle assembly	2	12	0.1726
GO:0005834	c	heterotrimeric G-protein complex	2	11	0.1731
GO:0007095	b	mitotic cell cycle G2/M transition DNA damage checkpoint	2	29	0.1768
GO:0005622	c	intracellular	19	203	0.178
GO:0030246	m	carbohydrate binding	2	14	0.1793
GO:0007301	b	female germline ring canal formation	2	9	0.1833
GO:0005819	c	spindle	2	12	0.1875
GO:0007409	b	axonogenesis	4	25	0.1881
GO:0051925	b	regulation of calcium ion transport via voltage-gated calcium channel activity	2	3	0.1907
GO:0048592	b	eye morphogenesis	2	5	0.1953
GO:0006366	b	transcription from RNA polymerase II promoter	2	23	0.1964
GO:0009306	b	protein secretion	2	20	0.2034
GO:0030425	c	dendrite	2	19	0.2076
GO:0048675	b	axon extension	3	9	0.208
GO:0046982	m	protein heterodimerization activity	4	34	0.2105
GO:0015031	b	protein transport	2	39	0.2117
GO:0005789	c	endoplasmic reticulum membrane	2	20	0.2131
GO:0070491	m	repressing transcription factor binding	2	5	0.2153
GO:0008355	b	olfactory learning	5	27	0.219
GO:0007015	b	actin filament organization	5	39	0.2229
GO:0006811	b	ion transport	5	33	0.2266
GO:0060025	b	regulation of synaptic activity	2	5	0.2277
GO:0003713	m	transcription coactivator activity	2	9	0.2287
GO:0007601	b	visual perception	2	11	0.2309
GO:0007629	b	flight behavior	3	14	0.2361
GO:0019730	b	antimicrobial humoral response	3	21	0.2424
GO:0051287	m	NAD binding	2	22	0.2425
GO:0005794	c	Golgi apparatus	3	39	0.2451
GO:0007067	b	mitosis	3	52	0.2461
GO:0008553	m	hydrogen-exporting ATPase activity, phosphorylative mechanism	2	35	0.2482
GO:0006357	b	regulation of transcription from RNA polymerase II promoter	5	55	0.2488
GO:0008587	b	imaginal disc-derived wing margin morphogenesis	2	11	0.259
GO:0045746	b	negative regulation of Notch signaling pathway	3	15	0.2597
GO:0006464	b	protein modification process	2	21	0.26
GO:0071456	b	cellular response to hypoxia	3	18	0.2611
GO:0016887	m	ATPase activity	2	29	0.262
GO:0001078	m	RNA polymerase II core promoter proximal region sequence-specific DNA binding transcription factor activity involved in negative regulation of transcription	2	9	0.2641
GO:0004674	m	protein serine/threonine kinase activity	10	95	0.2675
GO:0005975	b	carbohydrate metabolic process	2	33	0.2701
GO:0000981	m	sequence-specific DNA binding RNA polymerase II transcription factor activity	2	10	0.2721
GO:0009612	b	response to mechanical stimulus	2	10	0.2751
GO:0043025	c	neuronal cell body	2	15	0.2771
GO:0007623	b	circadian rhythm	4	24	0.2784
GO:0001737	b	establishment of imaginal disc-derived wing hair orientation	3	14	0.2789
GO:0003714	m	transcription corepressor activity	2	13	0.2822
GO:0030162	b	regulation of proteolysis	2	11	0.2828
GO:0043565	m	sequence-specific DNA binding	14	122	0.2843
GO:0006810	b	transport	4	51	0.2863
GO:0006916	b	anti-apoptosis	2	9	0.2877
GO:0030718	b	germ-line stem cell maintenance	4	26	0.2885
GO:0006099	b	tricarboxylic acid cycle	2	24	0.2888
GO:0000976	m	transcription regulatory region sequence-specific DNA binding	2	8	0.2919
GO:0048190	b	wing disc dorsal/ventral pattern formation	4	26	0.3018
GO:0070983	b	dendrite guidance	2	10	0.3027
GO:0006974	b	response to DNA damage stimulus	3	58	0.3081
GO:0007530	b	sex determination	2	11	0.3085
GO:0004702	m	receptor signaling protein serine/threonine kinase activity	2	17	0.312
GO:0007169	b	transmembrane receptor protein tyrosine kinase signaling pathway	2	9	0.3143
GO:0005840	c	ribosome	2	54	0.3202
GO:0016323	c	basolateral plasma membrane	2	6	0.3219
GO:0008283	b	cell proliferation	4	38	0.328
GO:0008595	b	anterior/posterior axis specification, embryo	2	19	0.3285
GO:0004386	m	helicase activity	2	28	0.331
GO:0046620	b	regulation of organ growth	2	11	0.3369
GO:0022857	m	transmembrane transporter activity	2	36	0.3393
GO:0045475	b	locomotor rhythm	4	24	0.3448
GO:0007611	b	learning or memory	5	26	0.3461
GO:0006351	b	transcription, DNA-dependent	2	28	0.3486
GO:0042048	b	olfactory behavior	4	22	0.3489
GO:0002121	b	inter-male aggressive behavior	7	36	0.3502
GO:0007349	b	cellularization	2	22	0.3705
GO:0007494	b	midgut development	2	11	0.3705
GO:0007264	b	small GTPase mediated signal transduction	3	52	0.3782
GO:0007422	b	peripheral nervous system development	7	39	0.3787
GO:0040007	b	growth	2	14	0.3797
GO:0008076	c	voltage-gated potassium channel complex	3	11	0.3808
GO:0051082	m	unfolded protein binding	2	42	0.3859
GO:0030097	b	hemopoiesis	2	15	0.3891
GO:0000902	b	cell morphogenesis	3	32	0.391
GO:0007362	b	terminal region determination	2	14	0.3946
GO:0006812	b	cation transport	2	15	0.3991
GO:0008157	m	protein phosphatase 1 binding	2	18	0.4007
GO:0005249	m	voltage-gated potassium channel activity	3	12	0.4115
GO:0008362	b	chitin-based embryonic cuticle biosynthetic process	2	12	0.4206
GO:0005783	c	endoplasmic reticulum	4	75	0.4209
GO:0045494	b	photoreceptor cell maintenance	2	11	0.4212
GO:0042051	b	compound eye photoreceptor development	2	10	0.4253
GO:0008407	b	chaeta morphogenesis	4	24	0.433
GO:0008134	m	transcription factor binding	4	44	0.4331
GO:0007350	b	blastoderm segmentation	2	13	0.4387
GO:0005214	m	structural constituent of chitin-based cuticle	3	83	0.4394
GO:0003924	m	GTPase activity	4	77	0.4404
GO:0046928	b	regulation of neurotransmitter secretion	2	7	0.4437
GO:0007390	b	germ-band shortening	2	13	0.4461
GO:0030431	b	sleep	2	14	0.4598
GO:0003735	m	structural constituent of ribosome	2	107	0.467
GO:0007367	b	segment polarity determination	2	14	0.4766
GO:0006468	b	protein phosphorylation	12	135	0.486
GO:0035152	b	regulation of tube architecture, open tracheal system	2	10	0.4882
GO:0045433	b	male courtship behavior, veined wing generated song production	2	8	0.492
GO:0007379	b	segment specification	2	14	0.4929
GO:0042127	b	regulation of cell proliferation	2	15	0.5106
GO:0008340	b	determination of adult lifespan	4	80	0.515
GO:0055085	b	transmembrane transport	11	164	0.5201
GO:0008356	b	asymmetric cell division	2	12	0.5218
GO:0006457	b	protein folding	2	62	0.5386
GO:0055059	b	asymmetric neuroblast division	2	20	0.543
GO:0008345	b	larval locomotory behavior	2	10	0.5463
GO:0008021	c	synaptic vesicle	2	28	0.5566
GO:0016192	b	vesicle-mediated transport	2	47	0.5651
GO:0004871	m	signal transducer activity	3	30	0.5678
GO:0017148	b	negative regulation of translation	2	10	0.5693
GO:0001751	b	compound eye photoreceptor cell differentiation	3	16	0.5733
GO:0007298	b	border follicle cell migration	5	51	0.5771
GO:0006412	b	translation	2	114	0.5841
GO:0045211	c	postsynaptic membrane	3	18	0.5915
GO:0050909	b	sensory perception of taste	2	47	0.5919
GO:0035556	b	intracellular signal transduction	4	48	0.5964
GO:0007416	b	synapse assembly	2	14	0.6053
GO:0004984	m	olfactory receptor activity	2	32	0.6138
GO:0007474	b	imaginal disc-derived wing vein specification	4	21	0.6176
GO:0007274	b	neuromuscular synaptic transmission	2	18	0.6181
GO:0005525	m	GTP binding	4	92	0.6196
GO:0048749	b	compound eye development	6	59	0.6216
GO:0008284	b	positive regulation of cell proliferation	3	19	0.6264
GO:0003824	m	catalytic activity	2	56	0.6289
GO:0042803	m	protein homodimerization activity	3	38	0.6354
GO:0016324	c	apical plasma membrane	3	22	0.64
GO:0007163	b	establishment or maintenance of cell polarity	2	19	0.6429
GO:0007619	b	courtship behavior	3	19	0.6522
GO:0005578	c	proteinaceous extracellular matrix	4	44	0.6569
GO:0006813	b	potassium ion transport	3	22	0.6651
GO:0007476	b	imaginal disc-derived wing morphogenesis	9	74	0.6708
GO:0006979	b	response to oxidative stress	2	37	0.6752
GO:0007010	b	cytoskeleton organization	2	30	0.6865
GO:0009055	m	electron carrier activity	2	72	0.6896
GO:0001077	m	RNA polymerase II core promoter proximal region sequence-specific DNA binding transcription factor activity involved in positive regulation of transcription	2	15	0.7006
GO:0004867	m	serine-type endopeptidase inhibitor activity	2	33	0.7087
GO:0007173	b	epidermal growth factor receptor signaling pathway	2	21	0.7087
GO:0003774	m	motor activity	2	32	0.7121
GO:0046843	b	dorsal appendage formation	2	21	0.7138
GO:0005215	m	transporter activity	3	54	0.7148
GO:0009790	b	embryo development	2	27	0.7182
GO:0001736	b	establishment of planar polarity	2	19	0.7305
GO:0042623	m	ATPase activity, coupled	2	40	0.7336
GO:0016319	b	mushroom body development	3	33	0.7394
GO:0010629	b	negative regulation of gene expression	2	28	0.74
GO:0008150	b	biological_process	18	523	0.7415
GO:0007423	b	sensory organ development	4	34	0.7488
GO:0007520	b	myoblast fusion	2	18	0.7526
GO:0045944	b	positive regulation of transcription from RNA polymerase II promoter	7	74	0.7557
GO:0006355	b	regulation of transcription, DNA-dependent	18	197	0.7596
GO:0016055	b	Wnt receptor signaling pathway	2	27	0.762
GO:0007219	b	Notch signaling pathway	2	30	0.7662
GO:0042059	b	negative regulation of epidermal growth factor receptor signaling pathway	2	9	0.7785
GO:0031594	c	neuromuscular junction	2	17	0.785
GO:0007608	b	sensory perception of smell	3	49	0.7947
GO:0005085	m	guanyl-nucleotide exchange factor activity	2	19	0.8042
GO:0007475	b	apposition of dorsal and ventral imaginal disc-derived wing surfaces	2	14	0.8087
GO:0048149	b	behavioral response to ethanol	2	24	0.8136
GO:0005549	m	odorant binding	2	65	0.8183
GO:0007417	b	central nervous system development	4	36	0.8299
GO:0048813	b	dendrite morphogenesis	5	74	0.839
GO:0016203	b	muscle attachment	2	20	0.8391
GO:0007411	b	axon guidance	8	78	0.8516
GO:0004222	m	metalloendopeptidase activity	2	52	0.8517
GO:0003779	m	actin binding	5	66	0.8562
GO:0007424	b	open tracheal system development	6	58	0.8721
GO:0001745	b	compound eye morphogenesis	3	40	0.8817
GO:0030036	b	actin cytoskeleton organization	2	30	0.8876
GO:0008360	b	regulation of cell shape	3	50	0.89
GO:0005938	c	cell cortex	2	37	0.8903
GO:0005488	m	binding	5	163	0.8971
GO:0007165	b	signal transduction	6	88	0.8988
GO:0007480	b	imaginal disc-derived leg morphogenesis	2	21	0.9013
GO:0005887	c	integral to plasma membrane	5	65	0.9048
GO:0008092	m	cytoskeletal protein binding	2	14	0.905
GO:0008152	b	metabolic process	2	130	0.9235
GO:0006470	b	protein dephosphorylation	2	46	0.9267
GO:0005575	c	cellular_component	21	642	0.9387
GO:0007517	b	muscle organ development	3	37	0.9509
GO:0004252	m	serine-type endopeptidase activity	2	157	0.9537
GO:0007391	b	dorsal closure	3	56	0.9606
GO:0003700	m	sequence-specific DNA binding transcription factor activity	16	207	0.968
GO:0003674	m	molecular_function	18	626	0.9713
GO:0004930	m	G-protein coupled receptor activity	2	47	0.9719
GO:0005576	c	extracellular region	7	218	0.9758
GO:0007507	b	heart development	2	33	0.9774
GO:0016020	c	membrane	12	291	0.9787
GO:0007186	b	G-protein coupled receptor signaling pathway	4	78	0.9802
GO:0007498	b	mesoderm development	2	42	0.9808
GO:0007155	b	cell adhesion	4	63	0.9831
GO:0055114	b	oxidation-reduction process	3	212	0.9912
GO:0016021	c	integral to membrane	28	546	0.9916
GO:0005509	m	calcium ion binding	6	116	0.9918
GO:0006508	b	proteolysis	6	328	0.9921
GO:0005886	c	plasma membrane	18	221	0.9922
GO:0000001	b	mitochondrion inheritance	1	1	0.1017
GO:0000003	b	reproduction	1	2	0.5503
GO:0000059	b	protein import into nucleus, docking	1	2	0.0435
GO:0000076	b	DNA replication checkpoint	1	4	0.1455
GO:0000077	b	DNA damage checkpoint	1	3	0.1008
GO:0000082	b	G1/S transition of mitotic cell cycle	1	6	0.3405
GO:0000124	c	SAGA complex	1	12	0.0992
GO:0000159	c	protein phosphatase type 2A complex	1	7	0.2622
GO:0000182	m	rDNA binding	1	1	0.0072
GO:0000187	b	activation of MAPK activity	1	4	0.3627
GO:0000220	c	vacuolar proton-transporting V-type ATPase, V0 domain	1	12	0.38
GO:0000280	b	nuclear division	1	4	0.1049
GO:0000289	b	nuclear-transcribed mRNA poly(A) tail shortening	1	3	0.0959
GO:0000339	m	RNA cap binding	1	9	0.2008
GO:0000347	c	THO complex	1	3	0.0635
GO:0000375	b	RNA splicing, via transesterification reactions	1	3	0.0498
GO:0000723	b	telomere maintenance	1	8	0.154
GO:0000780	c	condensed nuclear chromosome, centromeric region	1	5	0.059
GO:0000781	c	chromosome, telomeric region	1	4	0.0558
GO:0000793	c	condensed chromosome	1	2	0.0613
GO:0000794	c	condensed nuclear chromosome	1	3	0.3953
GO:0000900	m	translation repressor activity, nucleic acid binding	1	5	0.4883
GO:0000932	c	cytoplasmic mRNA processing body	1	8	0.1862
GO:0000940	c	condensed chromosome outer kinetochore	1	4	0.0426
GO:0000980	m	RNA polymerase II distal enhancer sequence-specific DNA binding	1	5	0.5373
GO:0001104	m	RNA polymerase II transcription cofactor activity	1	13	0.2004
GO:0001105	m	RNA polymerase II transcription coactivator activity	1	2	0.3771
GO:0001106	m	RNA polymerase II transcription corepressor activity	1	1	0.0359
GO:0001522	b	pseudouridine synthesis	1	6	0.2178
GO:0001558	b	regulation of cell growth	1	7	0.2922
GO:0001654	b	eye development	1	6	0.5801
GO:0001661	b	conditioned taste aversion	1	3	0.669
GO:0001673	c	male germ cell nucleus	1	7	0.28
GO:0001674	c	female germ cell nucleus	1	2	0.0952
GO:0001676	b	long-chain fatty acid metabolic process	1	2	0.0764
GO:0001709	b	cell fate determination	1	16	0.9136
GO:0001763	b	morphogenesis of a branching structure	1	3	0.548
GO:0001894	b	tissue homeostasis	1	1	0.1405
GO:0001934	b	positive regulation of protein phosphorylation	1	5	0.1108
GO:0001965	m	G-protein alpha-subunit binding	1	2	0.1654
GO:0002027	b	regulation of heart rate	1	3	0.3506
GO:0002165	b	instar larval or pupal development	1	4	0.2076
GO:0002385	b	mucosal immune response	1	5	0.359
GO:0003007	b	heart morphogenesis	1	2	0.5076
GO:0003382	b	epithelial cell morphogenesis	1	3	0.4868
GO:0003678	m	DNA helicase activity	1	4	0.1133
GO:0003680	m	AT DNA binding	1	2	0.2897
GO:0003684	m	damaged DNA binding	1	10	0.1358
GO:0003705	m	sequence-specific distal enhancer binding RNA polymerase II transcription factor activity	1	20	0.9419
GO:0003712	m	transcription cofactor activity	1	8	0.4255
GO:0003725	m	double-stranded RNA binding	1	9	0.6641
GO:0003746	m	translation elongation factor activity	1	9	0.1415
GO:0003939	m	L-iditol 2-dehydrogenase activity	1	1	0.0167
GO:0004016	m	adenylate cyclase activity	1	9	0.6053
GO:0004022	m	alcohol dehydrogenase (NAD) activity	1	3	0.0674
GO:0004035	m	alkaline phosphatase activity	1	7	0.1548
GO:0004054	m	arginine kinase activity	1	2	0.1524
GO:0004070	m	aspartate carbamoyltransferase activity	1	1	0.0431
GO:0004087	m	carbamoyl-phosphate synthase (ammonia) activity	1	1	0.0398
GO:0004088	m	carbamoyl-phosphate synthase (glutamine-hydrolyzing) activity	1	1	0.0446
GO:0004114	m	3',5'-cyclic-nucleotide phosphodiesterase activity	1	3	0.7731
GO:0004115	m	3',5'-cyclic-AMP phosphodiesterase activity	1	3	0.795
GO:0004129	m	cytochrome-c oxidase activity	1	10	0.1602
GO:0004151	m	dihydroorotase activity	1	1	0.0423
GO:0004190	m	aspartic-type endopeptidase activity	1	12	0.3377
GO:0004321	m	fatty-acyl-CoA synthase activity	1	1	0.0102
GO:0004396	m	hexokinase activity	1	4	0.0994
GO:0004402	m	histone acetyltransferase activity	1	7	0.2126
GO:0004449	m	isocitrate dehydrogenase (NAD+) activity	1	6	0.2809
GO:0004450	m	isocitrate dehydrogenase (NADP+) activity	1	1	0.068
GO:0004467	m	long-chain fatty acid-CoA ligase activity	1	6	0.2204
GO:0004519	m	endonuclease activity	1	5	0.4566
GO:0004540	m	ribonuclease activity	1	3	0.1021
GO:0004687	m	myosin light chain kinase activity	1	2	0.5077
GO:0004709	m	MAP kinase kinase kinase activity	1	2	0.0709
GO:0004712	m	protein serine/threonine/tyrosine kinase activity	1	4	0.2558
GO:0004713	m	protein tyrosine kinase activity	1	23	0.9496
GO:0004725	m	protein tyrosine phosphatase activity	1	24	0.9566
GO:0004730	m	pseudouridylate synthase activity	1	3	0.043
GO:0004749	m	ribose phosphate diphosphokinase activity	1	1	0.0601
GO:0004814	m	arginine-tRNA ligase activity	1	2	0.0158
GO:0004835	m	tubulin-tyrosine ligase activity	1	9	0.3287
GO:0004843	m	ubiquitin-specific protease activity	1	4	0.1022
GO:0004856	m	xylulokinase activity	1	1	0.0108
GO:0004872	m	receptor activity	1	24	0.985
GO:0004888	m	transmembrane signaling receptor activity	1	14	0.923
GO:0004889	m	acetylcholine-activated cation-selective channel activity	1	9	0.8969
GO:0004890	m	GABA-A receptor activity	1	3	0.2238
GO:0004971	m	alpha-amino-3-hydroxy-5-methyl-4-isoxazole propionate selective glutamate receptor activity	1	3	0.4517
GO:0004989	m	octopamine receptor activity	1	3	0.3761
GO:0005009	m	insulin-activated receptor activity	1	1	0.1648
GO:0005041	m	low-density lipoprotein receptor activity	1	5	0.752
GO:0005047	m	signal recognition particle binding	1	3	0.1798
GO:0005070	m	SH3/SH2 adaptor activity	1	6	0.6262
GO:0005083	m	small GTPase regulator activity	1	8	0.6742
GO:0005089	m	Rho guanyl-nucleotide exchange factor activity	1	16	0.9818
GO:0005097	m	Rab GTPase activator activity	1	16	0.7227
GO:0005102	m	receptor binding	1	28	0.9635
GO:0005154	m	epidermal growth factor receptor binding	1	4	0.5335
GO:0005158	m	insulin receptor binding	1	12	0.4085
GO:0005216	m	ion channel activity	1	4	0.3934
GO:0005218	m	intracellular ligand-gated calcium channel activity	1	1	0.0156
GO:0005221	m	intracellular cyclic nucleotide activated cation channel activity	1	5	0.5566
GO:0005230	m	extracellular ligand-gated ion channel activity	1	5	0.2587
GO:0005234	m	extracellular-glutamate-gated ion channel activity	1	19	0.8087
GO:0005251	m	delayed rectifier potassium channel activity	1	1	0.2529
GO:0005261	m	cation channel activity	1	6	0.1666
GO:0005262	m	calcium channel activity	1	6	0.5452
GO:0005355	m	glucose transmembrane transporter activity	1	3	0.128
GO:0005381	m	iron ion transmembrane transporter activity	1	6	0.2267
GO:0005391	m	sodium:potassium-exchanging ATPase activity	1	7	0.3232
GO:0005436	m	sodium:phosphate symporter activity	1	3	0.2037
GO:0005516	m	calmodulin binding	1	18	0.8317
GO:0005519	m	cytoskeletal regulatory protein binding	1	1	0.0474
GO:0005520	m	insulin-like growth factor binding	1	2	0.1881
GO:0005604	c	basement membrane	1	10	0.7696
GO:0005605	c	basal lamina	1	5	0.5548
GO:0005606	c	laminin-1 complex	1	2	0.485
GO:0005615	c	extracellular space	1	96	0.986
GO:0005637	c	nuclear inner membrane	1	3	0.2783
GO:0005669	c	transcription factor TFIID complex	1	13	0.2507
GO:0005671	c	Ada2/Gcn5/Ada3 transcription activator complex	1	9	0.0797
GO:0005685	c	U1 snRNP	1	7	0.1035
GO:0005704	c	polytene chromosome band	1	4	0.044
GO:0005705	c	polytene chromosome interband	1	17	0.3741
GO:0005720	c	nuclear heterochromatin	1	2	0.0606
GO:0005721	c	centromeric heterochromatin	1	3	0.0785
GO:0005722	c	beta-heterochromatin	1	1	0.0295
GO:0005730	c	nucleolus	1	34	0.4696
GO:0005740	c	mitochondrial envelope	1	34	0.5997
GO:0005743	c	mitochondrial inner membrane	1	38	0.5408
GO:0005751	c	mitochondrial respiratory chain complex IV	1	7	0.0557
GO:0005753	c	mitochondrial proton-transporting ATP synthase complex	1	4	0.2006
GO:0005759	c	mitochondrial matrix	1	31	0.5817
GO:0005768	c	endosome	1	9	0.3208
GO:0005784	c	Sec61 translocon complex	1	6	0.1207
GO:0005785	c	signal recognition particle receptor complex	1	4	0.1964
GO:0005790	c	smooth endoplasmic reticulum	1	2	0.073
GO:0005791	c	rough endoplasmic reticulum	1	2	0.0301
GO:0005802	c	trans-Golgi network	1	3	0.1903
GO:0005813	c	centrosome	1	17	0.619
GO:0005818	c	aster	1	2	0.0418
GO:0005832	c	chaperonin-containing T-complex	1	4	0.0757
GO:0005849	c	mRNA cleavage factor complex	1	3	0.0789
GO:0005850	c	eukaryotic translation initiation factor 2 complex	1	2	0.0734
GO:0005853	c	eukaryotic translation elongation factor 1 complex	1	3	0.0633
GO:0005858	c	axonemal dynein complex	1	4	0.305
GO:0005868	c	cytoplasmic dynein complex	1	9	0.4436
GO:0005885	c	Arp2/3 protein complex	1	5	0.1362
GO:0005890	c	sodium:potassium-exchanging ATPase complex	1	6	0.3183
GO:0005892	c	acetylcholine-gated channel complex	1	9	0.8973
GO:0005899	c	insulin receptor complex	1	1	0.1675
GO:0005911	c	cell-cell junction	1	3	0.3473
GO:0005918	c	septate junction	1	12	0.85
GO:0005956	c	protein kinase CK2 complex	1	16	0.3948
GO:0006066	b	alcohol metabolic process	1	12	0.5475
GO:0006067	b	ethanol metabolic process	1	1	0.0556
GO:0006069	b	ethanol oxidation	1	1	0.0525
GO:0006097	b	glyoxylate cycle	1	1	0.0647
GO:0006102	b	isocitrate metabolic process	1	1	0.0665
GO:0006117	b	acetaldehyde metabolic process	1	2	0.1099
GO:0006123	b	mitochondrial electron transport, cytochrome c to oxygen	1	5	0.0357
GO:0006184	b	GTP catabolic process	1	22	0.7233
GO:0006207	b	'de novo' pyrimidine base biosynthetic process	1	3	0.1245
GO:0006284	b	base-excision repair	1	5	0.1322
GO:0006289	b	nucleotide-excision repair	1	17	0.2614
GO:0006333	b	chromatin assembly or disassembly	1	5	0.0889
GO:0006343	b	establishment of chromatin silencing	1	1	0.0077
GO:0006349	b	regulation of gene expression by genetic imprinting	1	1	0.0106
GO:0006364	b	rRNA processing	1	17	0.3085
GO:0006376	b	mRNA splice site selection	1	4	0.0547
GO:0006398	b	histone mRNA 3'-end processing	1	3	0.0263
GO:0006402	b	mRNA catabolic process	1	2	0.0972
GO:0006408	b	snRNA export from nucleus	1	1	0.0048
GO:0006409	b	tRNA export from nucleus	1	1	0.003
GO:0006414	b	translational elongation	1	8	0.1433
GO:0006417	b	regulation of translation	1	7	0.523
GO:0006420	b	arginyl-tRNA aminoacylation	1	2	0.015
GO:0006541	b	glutamine metabolic process	1	3	0.1145
GO:0006543	b	glutamine catabolic process	1	1	0.0427
GO:0006605	b	protein targeting	1	3	0.0832
GO:0006611	b	protein export from nucleus	1	4	0.082
GO:0006614	b	SRP-dependent cotranslational protein targeting to membrane	1	9	0.2817
GO:0006616	b	SRP-dependent cotranslational protein targeting to membrane, translocation	1	4	0.1039
GO:0006637	b	acyl-CoA metabolic process	1	2	0.019
GO:0006662	b	glycerol ether metabolic process	1	10	0.1217
GO:0006697	b	ecdysone biosynthetic process	1	7	0.3322
GO:0006886	b	intracellular protein transport	1	47	0.8433
GO:0006887	b	exocytosis	1	8	0.4415
GO:0006892	b	post-Golgi vesicle-mediated transport	1	3	0.185
GO:0006897	b	endocytosis	1	24	0.7794
GO:0006909	b	phagocytosis	1	10	0.4391
GO:0006914	b	autophagy	1	13	0.6438
GO:0006915	b	apoptotic process	1	23	0.811
GO:0006917	b	induction of apoptosis	1	9	0.3479
GO:0006930	b	substrate-dependent cell migration, cell extension	1	2	0.0897
GO:0006952	b	defense response	1	61	0.9735
GO:0006955	b	immune response	1	28	0.935
GO:0006997	b	nucleus organization	1	3	0.2526
GO:0006999	b	nuclear pore organization	1	1	0.0247
GO:0007009	b	plasma membrane organization	1	6	0.4633
GO:0007017	b	microtubule-based process	1	23	0.8412
GO:0007030	b	Golgi organization	1	23	0.6167
GO:0007035	b	vacuolar acidification	1	2	0.0747
GO:0007041	b	lysosomal transport	1	3	0.2737
GO:0007049	b	cell cycle	1	20	0.4274
GO:0007051	b	spindle organization	1	7	0.3297
GO:0007053	b	spindle assembly involved in male meiosis	1	2	0.1089
GO:0007057	b	spindle assembly involved in female meiosis I	1	2	0.024
GO:0007060	b	male meiosis chromosome segregation	1	7	0.3758
GO:0007062	b	sister chromatid cohesion	1	10	0.5673
GO:0007070	b	negative regulation of transcription from RNA polymerase II promoter during mitosis	1	4	0.0646
GO:0007093	b	mitotic cell cycle checkpoint	1	6	0.1604
GO:0007096	b	regulation of exit from mitosis	1	5	0.1439
GO:0007098	b	centrosome cycle	1	5	0.1843
GO:0007112	b	male meiosis cytokinesis	1	11	0.2493
GO:0007143	b	female meiosis	1	15	0.5379
GO:0007156	b	homophilic cell adhesion	1	14	0.993
GO:0007157	b	heterophilic cell-cell adhesion	1	10	0.8795
GO:0007175	b	negative regulation of epidermal growth factor-activated receptor activity	1	2	0.3728
GO:0007179	b	transforming growth factor beta receptor signaling pathway	1	14	0.7304
GO:0007211	b	octopamine or tyramine signaling pathway	1	2	0.3017
GO:0007224	b	smoothened signaling pathway	1	17	0.6424
GO:0007254	b	JNK cascade	1	16	0.848
GO:0007265	b	Ras protein signal transduction	1	13	0.8377
GO:0007267	b	cell-cell signaling	1	6	0.7201
GO:0007275	b	multicellular organismal development	1	23	0.9564
GO:0007279	b	pole cell formation	1	7	0.2682
GO:0007281	b	germ cell development	1	19	0.8318
GO:0007282	b	cystoblast division	1	7	0.3888
GO:0007285	b	primary spermatocyte growth	1	3	0.1981
GO:0007291	b	sperm individualization	1	24	0.6071
GO:0007296	b	vitellogenesis	1	6	0.2502
GO:0007297	b	ovarian follicle cell migration	1	8	0.777
GO:0007300	b	ovarian nurse cell to oocyte transport	1	9	0.5603
GO:0007303	b	cytoplasmic transport, nurse cell to oocyte	1	13	0.7393
GO:0007304	b	chorion-containing eggshell formation	1	10	0.834
GO:0007307	b	eggshell chorion gene amplification	1	7	0.3068
GO:0007312	b	oocyte nucleus migration involved in oocyte dorsal/ventral axis specification	1	3	0.1763
GO:0007314	b	oocyte anterior/posterior axis specification	1	15	0.8874
GO:0007319	b	negative regulation of oskar mRNA translation	1	6	0.7175
GO:0007338	b	single fertilization	1	2	0.029
GO:0007346	b	regulation of mitotic cell cycle	1	11	0.6974
GO:0007365	b	periodic partitioning	1	3	0.4588
GO:0007389	b	pattern specification process	1	5	0.81
GO:0007398	b	ectoderm development	1	15	0.9436
GO:0007405	b	neuroblast proliferation	1	12	0.4863
GO:0007413	b	axonal fasciculation	1	8	0.7466
GO:0007420	b	brain development	1	16	0.9293
GO:0007426	b	tracheal outgrowth, open tracheal system	1	16	0.9138
GO:0007427	b	epithelial cell migration, open tracheal system	1	18	0.9845
GO:0007429	b	secondary branching, open tracheal system	1	3	0.6185
GO:0007430	b	terminal branching, open tracheal system	1	5	0.5012
GO:0007432	b	salivary gland boundary specification	1	9	0.7466
GO:0007443	b	Malpighian tubule morphogenesis	1	17	0.8573
GO:0007444	b	imaginal disc development	1	19	0.927
GO:0007446	b	imaginal disc growth	1	13	0.8287
GO:0007458	b	progression of morphogenetic furrow involved in compound eye morphogenesis	1	5	0.5416
GO:0007464	b	R3/R4 cell fate commitment	1	11	0.8926
GO:0007469	b	antennal development	1	5	0.4778
GO:0007472	b	wing disc morphogenesis	1	8	0.8354
GO:0007477	b	notum development	1	3	0.3957
GO:0007479	b	leg disc proximal/distal pattern formation	1	8	0.8677
GO:0007482	b	haltere development	1	3	0.3782
GO:0007485	b	imaginal disc-derived male genitalia development	1	4	0.4945
GO:0007500	b	mesodermal cell fate determination	1	3	0.4327
GO:0007519	b	skeletal muscle tissue development	1	11	0.9318
GO:0007525	b	somatic muscle development	1	12	0.9158
GO:0007527	b	adult somatic muscle development	1	6	0.3735
GO:0007539	b	primary sex determination, soma	1	3	0.0525
GO:0007548	b	sex differentiation	1	10	0.38
GO:0007568	b	aging	1	3	0.1952
GO:0007584	b	response to nutrient	1	6	0.5311
GO:0007591	b	molting cycle, chitin-based cuticle	1	6	0.3532
GO:0007604	b	phototransduction, UV	1	2	0.1719
GO:0007605	b	sensory perception of sound	1	11	0.8247
GO:0007612	b	learning	1	8	0.8993
GO:0007613	b	memory	1	11	0.8588
GO:0007614	b	short-term memory	1	7	0.8605
GO:0007616	b	long-term memory	1	26	0.9449
GO:0007617	b	mating behavior	1	9	0.9235
GO:0007622	b	rhythmic behavior	1	10	0.7098
GO:0007625	b	grooming behavior	1	2	0.2236
GO:0007630	b	jump response	1	3	0.184
GO:0007632	b	visual behavior	1	11	0.6805
GO:0007637	b	proboscis extension reflex	1	4	0.4969
GO:0008016	b	regulation of heart contraction	1	8	0.7039
GO:0008020	m	G-protein coupled photoreceptor activity	1	6	0.3004
GO:0008045	b	motor axon guidance	1	23	0.9964
GO:0008048	m	calcium sensitive guanylate cyclase activator activity	1	1	0.1485
GO:0008049	b	male courtship behavior	1	20	0.9413
GO:0008052	b	sensory organ boundary specification	1	6	0.7082
GO:0008054	b	cyclin catabolic process	1	5	0.1288
GO:0008068	m	extracellular-glutamate-gated chloride channel activity	1	1	0.1999
GO:0008078	b	mesodermal cell migration	1	5	0.6833
GO:0008086	m	light-activated voltage-gated calcium channel activity	1	1	0.0158
GO:0008087	c	light-activated voltage-gated calcium channel complex	1	1	0.0139
GO:0008088	b	axon cargo transport	1	5	0.2653
GO:0008091	c	spectrin	1	2	0.2273
GO:0008094	m	DNA-dependent ATPase activity	1	5	0.1708
GO:0008101	b	decapentaplegic signaling pathway	1	8	0.8133
GO:0008103	b	oocyte microtubule cytoskeleton polarization	1	13	0.5518
GO:0008104	b	protein localization	1	28	0.9555
GO:0008105	b	asymmetric protein localization	1	11	0.7589
GO:0008140	m	cAMP response element binding protein binding	1	1	0.0654
GO:0008143	m	poly(A) RNA binding	1	3	0.0574
GO:0008154	b	actin polymerization or depolymerization	1	3	0.1086
GO:0008168	m	methyltransferase activity	1	20	0.3549
GO:0008219	b	cell death	1	5	0.2372
GO:0008227	m	G-protein coupled amine receptor activity	1	12	0.8507
GO:0008233	m	peptidase activity	1	20	0.6795
GO:0008236	m	serine-type peptidase activity	1	24	0.7482
GO:0008258	b	head involution	1	19	0.852
GO:0008293	b	torso signaling pathway	1	21	0.8402
GO:0008298	b	intracellular mRNA localization	1	16	0.4601
GO:0008306	b	associative learning	1	6	0.7114
GO:0008307	m	structural constituent of muscle	1	6	0.8544
GO:0008335	b	female germline ring canal stabilization	1	6	0.6889
GO:0008343	b	adult feeding behavior	1	4	0.5246
GO:0008347	b	glial cell migration	1	13	0.911
GO:0008352	c	katanin complex	1	2	0.0486
GO:0008359	b	regulation of bicoid mRNA localization	1	3	0.3929
GO:0008377	b	light-induced release of internally sequestered calcium ion	1	2	0.2313
GO:0008380	b	RNA splicing	1	7	0.0958
GO:0008426	m	protein kinase C inhibitor activity	1	1	0.035
GO:0008525	m	phosphatidylcholine transporter activity	1	2	0.0898
GO:0008526	m	phosphatidylinositol transporter activity	1	3	0.1618
GO:0008527	m	taste receptor activity	1	41	0.7285
GO:0008536	m	Ran GTPase binding	1	6	0.1267
GO:0008565	m	protein transporter activity	1	23	0.475
GO:0008586	b	imaginal disc-derived wing vein morphogenesis	1	27	0.9961
GO:0008593	b	regulation of Notch signaling pathway	1	9	0.433
GO:0008594	b	photoreceptor cell morphogenesis	1	9	0.5491
GO:0008601	m	protein phosphatase type 2A regulator activity	1	6	0.2218
GO:0008628	b	induction of apoptosis by hormones	1	1	0.3667
GO:0008774	m	acetaldehyde dehydrogenase (acetylating) activity	1	2	0.108
GO:0009047	b	dosage compensation, by hyperactivation of X chromosome	1	4	0.1067
GO:0009116	b	nucleoside metabolic process	1	10	0.5891
GO:0009156	b	ribonucleoside monophosphate biosynthetic process	1	1	0.0615
GO:0009187	b	cyclic nucleotide metabolic process	1	2	0.7697
GO:0009190	b	cyclic nucleotide biosynthetic process	1	7	0.4977
GO:0009266	b	response to temperature stimulus	1	3	0.2559
GO:0009314	b	response to radiation	1	3	0.1016
GO:0009368	c	endopeptidase Clp complex	1	1	0.0185
GO:0009411	b	response to UV	1	7	0.1245
GO:0009416	b	response to light stimulus	1	10	0.5135
GO:0009584	b	detection of visible light	1	1	0.4226
GO:0009589	b	detection of UV	1	1	0.1196
GO:0009649	b	entrainment of circadian clock	1	9	0.6578
GO:0009653	b	anatomical structure morphogenesis	1	1	0.3436
GO:0009792	b	embryo development ending in birth or egg hatching	1	3	0.1946
GO:0009798	b	axis specification	1	2	0.1155
GO:0009880	b	embryonic pattern specification	1	10	0.6832
GO:0009887	b	organ morphogenesis	1	4	0.2063
GO:0009888	b	tissue development	1	4	0.2071
GO:0009948	b	anterior/posterior axis specification	1	2	0.29
GO:0009953	b	dorsal/ventral pattern formation	1	8	0.5702
GO:0009966	b	regulation of signal transduction	1	6	0.2848
GO:0009968	b	negative regulation of signal transduction	1	4	0.3784
GO:0009982	m	pseudouridine synthase activity	1	7	0.2406
GO:0009994	b	oocyte differentiation	1	5	0.2214
GO:0009996	b	negative regulation of cell fate specification	1	4	0.7524
GO:0010004	b	gastrulation involving germ band extension	1	4	0.2574
GO:0010507	b	negative regulation of autophagy	1	3	0.0268
GO:0010586	b	miRNA metabolic process	1	1	0.0066
GO:0010591	b	regulation of lamellipodium assembly	1	4	0.0705
GO:0010800	b	positive regulation of peptidyl-threonine phosphorylation	1	1	0.0239
GO:0015035	m	protein disulfide oxidoreductase activity	1	14	0.2896
GO:0015036	m	disulfide oxidoreductase activity	1	9	0.2037
GO:0015101	m	organic cation transmembrane transporter activity	1	4	0.072
GO:0015269	m	calcium-activated potassium channel activity	1	2	0.409
GO:0015279	m	store-operated calcium channel activity	1	3	0.1214
GO:0015450	m	P-P-bond-hydrolysis-driven protein transmembrane transporter activity	1	14	0.2516
GO:0015629	c	actin cytoskeleton	1	11	0.8279
GO:0015662	m	ATPase activity, coupled to transmembrane movement of ions, phosphorylative mechanism	1	4	0.285
GO:0015672	b	monovalent inorganic cation transport	1	2	0.1536
GO:0015677	b	copper ion import	1	2	0.2997
GO:0015991	b	ATP hydrolysis coupled proton transport	1	24	0.5712
GO:0016027	c	inaD signaling complex	1	8	0.4481
GO:0016028	c	rhabdomere	1	15	0.7667
GO:0016029	c	subrhabdomeral cisterna	1	3	0.116
GO:0016039	b	absorption of UV light	1	1	0.116
GO:0016049	b	cell growth	1	7	0.391
GO:0016052	b	carbohydrate catabolic process	1	1	0.0715
GO:0016056	b	rhodopsin mediated signaling pathway	1	4	0.4913
GO:0016059	b	deactivation of rhodopsin mediated signaling	1	8	0.701
GO:0016079	b	synaptic vesicle exocytosis	1	8	0.499
GO:0016082	b	synaptic vesicle priming	1	8	0.3899
GO:0016167	m	glial cell-derived neurotrophic factor receptor activity	1	1	0.5044
GO:0016233	b	telomere capping	1	8	0.1615
GO:0016246	b	RNA interference	1	12	0.3988
GO:0016301	m	kinase activity	1	7	0.3164
GO:0016310	b	phosphorylation	1	18	0.7317
GO:0016311	b	dephosphorylation	1	11	0.2751
GO:0016318	b	ommatidial rotation	1	16	0.9546
GO:0016325	b	oocyte microtubule cytoskeleton organization	1	7	0.3522
GO:0016327	c	apicolateral plasma membrane	1	12	0.8704
GO:0016330	b	second mitotic wave involved in compound eye morphogenesis	1	5	0.6402
GO:0016348	b	imaginal disc-derived leg joint morphogenesis	1	8	0.7297
GO:0016360	b	sensory organ precursor cell fate determination	1	10	0.6415
GO:0016442	c	RNA-induced silencing complex	1	5	0.1445
GO:0016456	c	X chromosome located dosage compensation complex, transcription activating	1	4	0.1221
GO:0016476	b	regulation of embryonic cell shape	1	10	0.5529
GO:0016485	b	protein processing	1	8	0.3341
GO:0016529	c	sarcoplasmic reticulum	1	2	0.1013
GO:0016578	b	histone deubiquitination	1	2	0.0644
GO:0016581	c	NuRD complex	1	3	0.19
GO:0016585	c	chromatin remodeling complex	1	3	0.0929
GO:0016592	c	mediator complex	1	15	0.2183
GO:0016597	m	amino acid binding	1	1	0.0451
GO:0016705	m	oxidoreductase activity, acting on paired donors, with incorporation or reduction of molecular oxygen	1	40	0.7458
GO:0016706	m	oxidoreductase activity, acting on paired donors, with incorporation or reduction of molecular oxygen, 2-oxoglutarate as one donor, and incorporation of one atom each of oxygen into both donors	1	8	0.1752
GO:0016740	m	transferase activity	1	6	0.4772
GO:0016772	m	transferase activity, transferring phosphorus-containing groups	1	39	0.6701
GO:0016787	m	hydrolase activity	1	38	0.7725
GO:0016788	m	hydrolase activity, acting on ester bonds	1	5	0.133
GO:0016811	m	hydrolase activity, acting on carbon-nitrogen (but not peptide) bonds, in linear amides	1	2	0.1222
GO:0016881	m	acid-amino acid ligase activity	1	6	0.3565
GO:0016929	m	SUMO-specific protease activity	1	1	0.0228
GO:0016973	b	poly(A)+ mRNA export from nucleus	1	5	0.1552
GO:0017016	m	Ras GTPase binding	1	3	0.4422
GO:0017056	m	structural constituent of nuclear pore	1	3	0.0809
GO:0017058	m	FH1 domain binding	1	2	0.0235
GO:0017075	m	syntaxin-1 binding	1	1	0.0912
GO:0017085	b	response to insecticide	1	2	0.428
GO:0017111	m	nucleoside-triphosphatase activity	1	7	0.1563
GO:0017112	m	Rab guanyl-nucleotide exchange factor activity	1	2	0.1503
GO:0017132	m	cyclic nucleotide-dependent guanyl-nucleotide exchange factor activity	1	1	0.0577
GO:0018345	b	protein palmitoylation	1	15	0.4981
GO:0019005	c	SCF ubiquitin ligase complex	1	5	0.1681
GO:0019099	b	female germ-line sex determination	1	5	0.3129
GO:0019706	m	protein-cysteine S-palmitoleyltransferase activity	1	14	0.4984
GO:0019722	b	calcium-mediated signaling	1	4	0.3706
GO:0019731	b	antibacterial humoral response	1	16	0.5682
GO:0019887	m	protein kinase regulator activity	1	16	0.3937
GO:0019899	m	enzyme binding	1	3	0.0973
GO:0019904	m	protein domain specific binding	1	5	0.2767
GO:0019915	b	lipid storage	1	6	0.1501
GO:0019933	b	cAMP-mediated signaling	1	5	0.7429
GO:0019991	b	septate junction assembly	1	15	0.8094
GO:0019992	m	diacylglycerol binding	1	18	0.8867
GO:0020037	m	heme binding	1	65	0.9706
GO:0022843	m	voltage-gated cation channel activity	1	2	0.6005
GO:0030017	c	sarcomere	1	1	0.3756
GO:0030018	c	Z disc	1	10	0.8734
GO:0030027	c	lamellipodium	1	2	0.0158
GO:0030031	b	cell projection assembly	1	9	0.6049
GO:0030037	b	actin filament reorganization involved in cell cycle	1	4	0.0878
GO:0030041	b	actin filament polymerization	1	6	0.1073
GO:0030042	b	actin filament depolymerization	1	1	0.0098
GO:0030071	b	regulation of mitotic metaphase/anaphase transition	1	5	0.1516
GO:0030100	b	regulation of endocytosis	1	5	0.6975
GO:0030111	b	regulation of Wnt receptor signaling pathway	1	10	0.4408
GO:0030155	b	regulation of cell adhesion	1	2	0.4793
GO:0030163	b	protein catabolic process	1	13	0.2444
GO:0030286	c	dynein complex	1	16	0.644
GO:0030289	c	protein phosphatase 4 complex	1	1	0.0106
GO:0030322	b	stabilization of membrane potential	1	1	0.0269
GO:0030332	m	cyclin binding	1	4	0.6052
GO:0030334	b	regulation of cell migration	1	4	0.5239
GO:0030371	m	translation repressor activity	1	3	0.2729
GO:0030423	b	targeting of mRNA for destruction involved in RNA interference	1	3	0.0928
GO:0030424	c	axon	1	19	0.9384
GO:0030496	c	midbody	1	9	0.5289
GO:0030510	b	regulation of BMP signaling pathway	1	6	0.5874
GO:0030512	b	negative regulation of transforming growth factor beta receptor signaling pathway	1	4	0.573
GO:0030517	b	negative regulation of axon extension	1	1	0.0763
GO:0030589	b	pseudocleavage involved in syncytial blastoderm formation	1	6	0.2278
GO:0030702	b	chromatin silencing at centromere	1	1	0.0065
GO:0030709	b	border follicle cell delamination	1	2	0.2519
GO:0030713	b	ovarian follicle cell stalk formation	1	13	0.8117
GO:0030717	b	karyosome formation	1	16	0.6434
GO:0030723	b	ovarian fusome organization	1	6	0.5866
GO:0030728	b	ovulation	1	4	0.3667
GO:0030833	b	regulation of actin filament polymerization	1	8	0.3568
GO:0030845	b	inhibition of phospholipase C activity involved in G-protein coupled receptor signaling pathway	1	2	0.1388
GO:0031011	c	Ino80 complex	1	4	0.2288
GO:0031054	b	pre-miRNA processing	1	2	0.0565
GO:0031060	b	regulation of histone methylation	1	2	0.043
GO:0031116	b	positive regulation of microtubule polymerization	1	1	0.0089
GO:0031224	c	intrinsic to membrane	1	4	0.6086
GO:0031370	m	eukaryotic initiation factor 4G binding	1	4	0.1415
GO:0031434	m	mitogen-activated protein kinase kinase binding	1	1	0.0493
GO:0031452	b	negative regulation of heterochromatin assembly	1	1	0.0456
GO:0031507	b	heterochromatin assembly	1	3	0.1331
GO:0031523	c	Myb complex	1	5	0.06
GO:0031532	b	actin cytoskeleton reorganization	1	4	0.1644
GO:0031616	c	spindle pole centrosome	1	2	0.1865
GO:0031990	b	mRNA export from nucleus in response to heat stress	1	1	0.0267
GO:0032021	c	NELF complex	1	4	0.0656
GO:0032259	b	methylation	1	6	0.1241
GO:0032313	b	regulation of Rab GTPase activity	1	13	0.6868
GO:0032453	m	histone demethylase activity (H3-K4 specific)	1	1	0.0317
GO:0032507	b	maintenance of protein location in cell	1	4	0.136
GO:0032837	b	distributive segregation	1	5	0.0595
GO:0032879	b	regulation of localization	1	7	0.2525
GO:0032922	b	circadian regulation of gene expression	1	2	0.1426
GO:0032968	b	positive regulation of transcription elongation from RNA polymerase II promoter	1	5	0.1373
GO:0033119	b	negative regulation of RNA splicing	1	2	0.1346
GO:0033227	b	dsRNA transport	1	16	0.3448
GO:0033613	m	activating transcription factor binding	1	4	0.3775
GO:0034059	b	response to anoxia	1	2	0.19
GO:0034244	b	negative regulation of transcription elongation from RNA polymerase II promoter	1	4	0.0626
GO:0034450	m	ubiquitin-ubiquitin ligase activity	1	2	0.0282
GO:0034605	b	cellular response to heat	1	11	0.3012
GO:0034647	m	histone demethylase activity (H3-trimethyl-K4 specific)	1	1	0.0307
GO:0034720	b	histone H3-K4 demethylation	1	1	0.0336
GO:0034773	b	histone H4-K20 trimethylation	1	1	0.0069
GO:0035023	b	regulation of Rho protein signal transduction	1	15	0.9809
GO:0035041	b	sperm chromatin decondensation	1	2	0.4526
GO:0035064	m	methylated histone residue binding	1	4	0.0567
GO:0035069	b	larval midgut histolysis	1	3	0.4098
GO:0035070	b	salivary gland histolysis	1	5	0.1309
GO:0035072	b	ecdysone-mediated induction of salivary gland cell autophagic cell death	1	2	0.4282
GO:0035075	b	response to ecdysone	1	5	0.2967
GO:0035091	m	phosphatidylinositol binding	1	19	0.5823
GO:0035099	b	hemocyte migration	1	12	0.7636
GO:0035147	b	branch fusion, open tracheal system	1	11	0.9153
GO:0035155	b	negative regulation of terminal cell fate specification, open tracheal system	1	3	0.5871
GO:0035158	b	regulation of tube diameter, open tracheal system	1	6	0.5987
GO:0035159	b	regulation of tube length, open tracheal system	1	16	0.9221
GO:0035175	m	histone kinase activity (H3-S10 specific)	1	1	0.0711
GO:0035185	b	preblastoderm mitotic cell cycle	1	2	0.0397
GO:0035186	b	syncytial blastoderm mitotic cell cycle	1	9	0.5488
GO:0035195	b	gene silencing by miRNA	1	5	0.1489
GO:0035196	b	production of miRNAs involved in gene silencing by miRNA	1	2	0.1203
GO:0035198	m	miRNA binding	1	1	0.07
GO:0035207	b	negative regulation of hemocyte proliferation	1	2	0.0868
GO:0035220	b	wing disc development	1	32	0.9343
GO:0035222	b	wing disc pattern formation	1	8	0.6854
GO:0035277	b	spiracle morphogenesis, open tracheal system	1	9	0.8725
GO:0035279	b	mRNA cleavage involved in gene silencing by miRNA	1	1	0.0663
GO:0035282	b	segmentation	1	3	0.5875
GO:0035293	b	chitin-based larval cuticle pattern formation	1	6	0.4166
GO:0035309	b	wing and notum subfield formation	1	6	0.6254
GO:0035310	b	notum cell fate specification	1	3	0.5983
GO:0036011	b	imaginal disc-derived leg segmentation	1	6	0.6661
GO:0040005	b	chitin-based cuticle attachment to epithelium	1	3	0.5209
GO:0040011	b	locomotion	1	8	0.6763
GO:0040014	b	regulation of multicellular organism growth	1	11	0.5692
GO:0040037	b	negative regulation of fibroblast growth factor receptor signaling pathway	1	1	0.2181
GO:0042045	b	epithelial fluid transport	1	2	0.2558
GO:0042052	b	rhabdomere development	1	18	0.8466
GO:0042067	b	establishment of ommatidial planar polarity	1	13	0.9392
GO:0042220	b	response to cocaine	1	2	0.3692
GO:0042254	b	ribosome biogenesis	1	9	0.123
GO:0042306	b	regulation of protein import into nucleus	1	3	0.3748
GO:0042335	b	cuticle development	1	6	0.3103
GO:0042393	m	histone binding	1	3	0.0306
GO:0042493	b	response to drug	1	1	0.2054
GO:0042626	m	ATPase activity, coupled to transmembrane movement of substances	1	31	0.928
GO:0042683	b	negative regulation of compound eye cone cell fate specification	1	2	0.2297
GO:0042714	b	dosage compensation complex assembly	1	1	0.0465
GO:0042734	c	presynaptic membrane	1	3	0.4859
GO:0042749	b	regulation of circadian sleep/wake cycle	1	4	0.4138
GO:0042801	m	polo kinase kinase activity	1	1	0.0287
GO:0042802	m	identical protein binding	1	5	0.6435
GO:0042982	b	amyloid precursor protein metabolic process	1	1	0.0151
GO:0043005	c	neuron projection	1	4	0.5165
GO:0043007	b	maintenance of rDNA	1	1	0.0094
GO:0043035	m	chromatin insulator sequence binding	1	5	0.053
GO:0043066	b	negative regulation of apoptotic process	1	18	0.7362
GO:0043068	b	positive regulation of programmed cell death	1	2	0.0685
GO:0043130	m	ubiquitin binding	1	1	0.0118
GO:0043148	b	mitotic spindle stabilization	1	2	0.1155
GO:0043161	b	proteasomal ubiquitin-dependent protein catabolic process	1	1	0.0035
GO:0043195	c	terminal button	1	12	0.7078
GO:0043204	c	perikaryon	1	1	0.1526
GO:0043277	b	apoptotic cell clearance	1	3	0.0793
GO:0043488	b	regulation of mRNA stability	1	1	0.0282
GO:0043508	b	negative regulation of JUN kinase activity	1	4	0.2762
GO:0043679	c	axon terminus	1	3	0.0556
GO:0043970	b	histone H3-K9 acetylation	1	2	0.0422
GO:0043971	b	histone H3-K18 acetylation	1	1	0.069
GO:0043974	b	histone H3-K27 acetylation	1	1	0.0635
GO:0043982	b	histone H4-K8 acetylation	1	1	0.0712
GO:0043983	b	histone H4-K12 acetylation	1	2	0.0814
GO:0043992	m	histone acetyltransferase activity (H3-K9 specific)	1	1	0.0331
GO:0043993	m	histone acetyltransferase activity (H3-K18 specific)	1	1	0.0658
GO:0044017	m	histone acetyltransferase activity (H3-K27 specific)	1	1	0.0724
GO:0044026	b	DNA hypermethylation	1	2	0.0162
GO:0044212	m	transcription regulatory region DNA binding	1	3	0.5421
GO:0044432	c	endoplasmic reticulum part	1	2	0.1462
GO:0045087	b	innate immune response	1	24	0.8535
GO:0045132	b	meiotic chromosome segregation	1	4	0.0666
GO:0045165	b	cell fate commitment	1	13	0.7867
GO:0045176	b	apical protein localization	1	6	0.5248
GO:0045179	c	apical cortex	1	20	0.9509
GO:0045185	b	maintenance of protein location	1	3	0.3006
GO:0045186	b	zonula adherens assembly	1	8	0.8057
GO:0045187	b	regulation of circadian sleep/wake cycle, sleep	1	9	0.7897
GO:0045197	b	establishment or maintenance of epithelial cell apical/basal polarity	1	13	0.8747
GO:0045198	b	establishment of epithelial cell apical/basal polarity	1	7	0.7814
GO:0045202	c	synapse	1	10	0.7511
GO:0045214	b	sarcomere organization	1	10	0.8123
GO:0045448	b	mitotic cell cycle, embryonic	1	5	0.2695
GO:0045450	b	bicoid mRNA localization	1	6	0.3527
GO:0045454	b	cell redox homeostasis	1	31	0.5525
GO:0045464	b	R8 cell fate specification	1	7	0.3487
GO:0045466	b	R7 cell differentiation	1	8	0.7977
GO:0045478	b	fusome organization	1	7	0.3633
GO:0045610	b	regulation of hemocyte differentiation	1	10	0.799
GO:0045742	b	positive regulation of epidermal growth factor receptor signaling pathway	1	1	0.2447
GO:0045747	b	positive regulation of Notch signaling pathway	1	10	0.4867
GO:0045824	b	negative regulation of innate immune response	1	2	0.0495
GO:0045836	b	positive regulation of meiosis	1	1	0.1503
GO:0045859	b	regulation of protein kinase activity	1	12	0.3029
GO:0045886	b	negative regulation of synaptic growth at neuromuscular junction	1	8	0.5693
GO:0045887	b	positive regulation of synaptic growth at neuromuscular junction	1	5	0.6952
GO:0045924	b	regulation of female receptivity	1	4	0.7226
GO:0045926	b	negative regulation of growth	1	6	0.4448
GO:0045931	b	positive regulation of mitotic cell cycle	1	3	0.3865
GO:0045995	b	regulation of embryonic development	1	2	0.4835
GO:0046164	b	alcohol catabolic process	1	1	0.0541
GO:0046328	b	regulation of JNK cascade	1	2	0.248
GO:0046330	b	positive regulation of JNK cascade	1	9	0.5842
GO:0046488	b	phosphatidylinositol metabolic process	1	5	0.4072
GO:0046580	b	negative regulation of Ras protein signal transduction	1	7	0.7101
GO:0046604	b	positive regulation of mitotic centrosome separation	1	1	0.101
GO:0046622	b	positive regulation of organ growth	1	6	0.2927
GO:0046628	b	positive regulation of insulin receptor signaling pathway	1	1	0.0182
GO:0046682	b	response to cyclodiene	1	1	0.1778
GO:0046949	b	fatty-acyl-CoA biosynthetic process	1	2	0.0243
GO:0046959	b	habituation	1	3	0.4203
GO:0047497	b	mitochondrion transport along microtubule	1	4	0.2683
GO:0048025	b	negative regulation of nuclear mRNA splicing, via spliceosome	1	4	0.1255
GO:0048027	m	mRNA 5'-UTR binding	1	2	0.0988
GO:0048082	b	regulation of adult chitin-containing cuticle pigmentation	1	9	0.6339
GO:0048098	b	antennal joint development	1	3	0.6371
GO:0048104	b	establishment of body hair or bristle planar orientation	1	3	0.5338
GO:0048133	b	male germ-line stem cell division	1	5	0.2302
GO:0048134	b	germ-line cyst formation	1	8	0.4375
GO:0048137	b	spermatocyte division	1	7	0.293
GO:0048150	b	behavioral response to ether	1	2	0.6043
GO:0048188	c	Set1C/COMPASS complex	1	5	0.0483
GO:0048250	b	mitochondrial iron ion transport	1	1	0.023
GO:0048311	b	mitochondrion distribution	1	3	0.2522
GO:0048408	m	epidermal growth factor binding	1	1	0.338
GO:0048589	b	developmental growth	1	3	0.6418
GO:0048599	b	oocyte development	1	5	0.1737
GO:0048747	b	muscle fiber development	1	5	0.6507
GO:0048786	c	presynaptic active zone	1	4	0.4735
GO:0048812	b	neuron projection morphogenesis	1	4	0.4029
GO:0050321	m	tau-protein kinase activity	1	1	0.0962
GO:0050658	b	RNA transport	1	1	0.1007
GO:0050708	b	regulation of protein secretion	1	1	0.0082
GO:0050790	b	regulation of catalytic activity	1	4	0.1629
GO:0050805	b	negative regulation of synaptic transmission	1	1	0.1755
GO:0050808	b	synapse organization	1	8	0.7807
GO:0050821	b	protein stabilization	1	5	0.1006
GO:0050905	b	neuromuscular process	1	1	0.1337
GO:0050962	b	detection of light stimulus involved in sensory perception	1	3	0.2101
GO:0051010	m	microtubule plus-end binding	1	1	0.0117
GO:0051013	b	microtubule severing	1	3	0.1204
GO:0051015	m	actin filament binding	1	5	0.3836
GO:0051056	b	regulation of small GTPase mediated signal transduction	1	10	0.7998
GO:0051231	b	spindle elongation	1	2	0.0536
GO:0051233	c	spindle midzone	1	8	0.1386
GO:0051236	b	establishment of RNA localization	1	1	0.0252
GO:0051237	b	maintenance of RNA location	1	1	0.1143
GO:0051282	b	regulation of sequestering of calcium ion	1	1	0.0284
GO:0051296	b	establishment of meiotic spindle orientation	1	1	0.0104
GO:0051299	b	centrosome separation	1	4	0.1765
GO:0051302	b	regulation of cell division	1	1	0.2956
GO:0051482	b	elevation of cytosolic calcium ion concentration involved in G-protein signaling coupled to IP3 second messenger	1	2	0.3777
GO:0051491	b	positive regulation of filopodium assembly	1	4	0.1867
GO:0051539	m	4 iron, 4 sulfur cluster binding	1	9	0.5951
GO:0051567	b	histone H3-K9 methylation	1	3	0.0538
GO:0051663	b	oocyte nucleus localization involved in oocyte dorsal/ventral axis specification	1	1	0.1014
GO:0051683	b	establishment of Golgi localization	1	2	0.1352
GO:0060250	b	germ-line stem-cell niche homeostasis	1	4	0.5334
GO:0060253	b	negative regulation of glial cell proliferation	1	2	0.0671
GO:0060278	b	regulation of ovulation	1	1	0.2123
GO:0061101	b	neuroendocrine cell differentiation	1	2	0.0922
GO:0061174	c	type I terminal button	1	1	0.1006
GO:0070328	b	triglyceride homeostasis	1	9	0.5056
GO:0070406	m	glutamine binding	1	1	0.044
GO:0070409	b	carbamoyl phosphate biosynthetic process	1	1	0.0432
GO:0070588	b	calcium ion transmembrane transport	1	2	0.2223
GO:0070604	c	PBAF complex	1	1	0.0277
GO:0070628	m	proteasome binding	1	1	0.0115
GO:0070732	c	spindle envelope	1	4	0.2829
GO:0070822	c	Sin3-type complex	1	8	0.1862
GO:0070828	b	heterochromatin organization	1	2	0.0109
GO:0070868	b	heterochromatin organization involved in chromatin silencing	1	3	0.0519
GO:0070918	b	production of small RNA involved in gene silencing by RNA	1	2	0.0204
GO:0070920	b	regulation of production of small RNA involved in gene silencing by RNA	1	2	0.0215
GO:0070971	c	endoplasmic reticulum exit site	1	2	0.0399
GO:0071243	b	cellular response to arsenic-containing substance	1	5	0.1469
GO:0071276	b	cellular response to cadmium ion	1	5	0.1455
GO:0071454	b	cellular response to anoxia	1	1	0.014
GO:0071475	b	cellular hyperosmotic salinity response	1	1	0.0476
GO:0071683	c	sensory dendrite	1	3	0.291
GO:0072686	c	mitotic spindle	1	6	0.1424
GO:0090163	b	establishment of epithelial cell planar polarity	1	3	0.3236
GO:0090176	b	microtubule cytoskeleton organization involved in establishment of planar polarity	1	3	0.5275
GO:0090328	b	regulation of olfactory learning	1	2	0.2613
GO:2000377	b	regulation of reactive oxygen species metabolic process	1	6	0.3341
