# Supplementary material for: Population Genomics of Sub-Saharan Drosophila melanogaster: African Diversity and Non-African Admixture
Source: PLoS Genet. 2012 Dec 20;8(12):e1003080. doi: 10.1371/journal.pgen.1003080 (PMC3527209; doi:10.1371/journal.pgen.1003080)
Supplement: Table S15 — Outlier regions for mean pairwise FST among 9 sub-Saharan population samples. Outliers were identified and delimited as described in the Materials and Methods. “Region” coordinates include all outlier windows within an outlier region. “Window” coordinates refer to a region's window with the highest FST. The gene with the closest exon to the predicted sweep target is listed, along with information about the putative target position within the gene region. (XLS) [file pgen.1003080.s023.xls]

## Sheet: TableS15
Table S15. Outlier regions for mean pairwise FST among 9 sub-Saharan population samples. Outliers were identified and delimited as described in the Materials and Methods.
"Region" coordinates include all outlier windows within an outlier region. "Window" coordinates refer to a region's window with the highest FST.
The gene with the closest exon to the predicted sweep target is listed, along with information about the putative target position within the gene region.
*Positions between 0 and 1 are relative to the transcription start and termination sites of a gene, which may indicate sites in protein-coding exons (e), 5' UTRs (f), 3' UTRs (t), or introns (i).
Otherwise, negative positions are upstream of the nearest gene (u), while positive positiions are downstream (d). GO categories of the nearest gene are listed as well.
Chromosome	RegionStart	RegionEnd	#Windows	#SignifWindows	WindowStart	WindowEnd	MaxWindowFST	MaxWindowCenter	GeneID	GeneName	Strand	*PositionVsGene	orientation	GOID
chr2L	464654	480807	2	2	467326	480807	0.167723	474066	FBgn0027592	MED15	+	0.331905	e	GO:0001104,GO:0006357,GO:0006367,GO:0016592
chr2L	599529	606410	1	1	599529	606410	0.154127	602970	FBgn0031270	CG13689	+	0.0967244	e
chr2L	1145083	1155032	2	2	1146503	1155032	0.161951	1.15077e+06	FBgn0031310	CG4764	+	-15.5	u	GO:0016788
chr2L	1510719	1562933	27	14	1516144	1530332	0.287868	1523238	FBgn0026397	Or22b	+	0.34863	e	GO:0004984,GO:0005549,GO:0007608,GO:0016020,GO:0016021,GO:0030425
chr2L	1985335	1988173	1	1	1985335	1988173	0.160192	1986754	FBgn0001125	Got2	-	0.315532	f	GO:0004069,GO:0005739,GO:0005759,GO:0005811,GO:0006531,GO:0006537,GO:0007416,GO:0030170,GO:0045213
chr2L	2175353	2183007	1	1	2175353	2183007	0.151272	2179180	FBgn0000097	aop	-	-431	u	GO:0000122,GO:0000165,GO:0001709,GO:0001751,GO:0003700,GO:0003705,GO:0005515,GO:0005634,GO:0005737,GO:0006897,GO:0006917,GO:0007254,GO:0007298,GO:0007391,GO:0007464,GO:0007517,GO:0008406,GO:0009987,GO:0043565,GO:0045316,GO:0045467,GO:0045596,GO:0045610,GO:0045678,GO:0045892,GO:0046533,GO:0046580,GO:0048666,GO:0048747,GO:0048749,GO:0048813,GO:0060233
chr2L	2200780	2232676	16	8	2200780	2207208	0.176907	2203994	FBgn0051668	CG31668	-	0.901596	e	GO:0005215,GO:0006810,GO:0016020,GO:0055085
chr2L	2854586	2858367	1	1	2854586	2858367	0.155076	2.85648e+06	FBgn0015521	RpS21	+	0.41821	e	GO:0003735,GO:0005737,GO:0005840,GO:0006412,GO:0022627,GO:0043022,GO:0048542
chr2L	2904089	2910074	1	1	2904089	2910074	0.150936	2.90708e+06	FBgn0041111	lilli	+	0.314774	i	GO:0000915,GO:0003677,GO:0003700,GO:0005634,GO:0007365,GO:0007379,GO:0007611,GO:0008361,GO:0042048,GO:0042051,GO:0048190
chr2L	3301213	3350246	41	13	3326854	3332456	0.209666	3329655	FBgn0053282	CG33282	+	0.926984	t	GO:0015145,GO:0015749,GO:0016020,GO:0016021,GO:0055085
chr2L	4959311	4968302	2	2	4960999	4968302	0.155645	4.96465e+06	FBgn0083960	CG34124	+	0.888565	i	GO:0003674,GO:0005575,GO:0008150
chr2L	5168523	5186776	5	5	5169534	5183213	0.177101	5.17637e+06	FBgn0261836	Msp-300	+	0.72029	e	GO:0003725,GO:0003779,GO:0005089,GO:0005097,GO:0005635,GO:0005737,GO:0006366,GO:0007010,GO:0007015,GO:0007303,GO:0007498,GO:0007519,GO:0008092,GO:0008335,GO:0015629,GO:0016477,GO:0030018,GO:0032313,GO:0035023,GO:0040023
chr2L	5199350	5216640	16	11	5209933	5213601	0.240424	5211767	FBgn0031689	Cyp28d1	+	0.657935	e	GO:0005792,GO:0009055,GO:0016020,GO:0016705,GO:0020037,GO:0055114
chr2L	5544126	5550351	1	1	5544126	5550351	0.153275	5.54724e+06	FBgn0031717	Oscillin	+	0.0554452	f	GO:0004342,GO:0006044
chr2L	5591800	5596605	1	1	5591800	5596605	0.150734	5.5942e+06	FBgn0031724	CG18266	+	-2630.5	u
chr2L	5659853	5664731	1	1	5659853	5664731	0.157765	5662292	FBgn0031728	Hsp60C	+	-557	u	GO:0005524,GO:0005739,GO:0005759,GO:0006457,GO:0006458,GO:0006626,GO:0007283,GO:0007301,GO:0007424,GO:0030707,GO:0042026,GO:0048477
chr2L	6075684	6084286	4	4	6077567	6083534	0.166338	6.08055e+06	FBgn0028420	Kr-h1	+	-1257.5	u	GO:0003676,GO:0003700,GO:0005622,GO:0005634,GO:0006355,GO:0007552,GO:0008270,GO:0035075
chr2L	6874661	6888428	3	3	6876499	6887527	0.182945	6882013	FBgn0031866	neuroligin	+	0.223968	i	GO:0042043,GO:0050808,GO:0060074
chr2L	7406985	7417730	6	6	7409212	7414636	0.245617	7411924	FBgn0031910	CG15818	+	0.763889	t	GO:0005488
chr2L	7803947	7816981	7	7	7806459	7812655	0.210963	7809557	FBgn0031952	cdc14	-	0.137631	i	GO:0004725,GO:0006470,GO:0008138
chr2L	8502872	8528021	20	19	8515616	8523752	0.297934	8519684	FBgn0032055	CG13091	+	-6	u	GO:0000166,GO:0016620,GO:0055114
chr2L	8538969	8546159	3	3	8539766	8545289	0.170365	8.54253e+06	FBgn0011259	Sema-1a	+	0.00401105	i	GO:0001964,GO:0004872,GO:0005515,GO:0005886,GO:0007411,GO:0007416,GO:0008039,GO:0016021,GO:0016199,GO:0030215,GO:0031987,GO:0048813,GO:0048854,GO:2000305
chr2L	8634811	8639505	1	1	8634811	8639505	0.157038	8637158	FBgn0011259	Sema-1a	+	0.73606	i	GO:0001964,GO:0004872,GO:0005515,GO:0005886,GO:0007411,GO:0007416,GO:0008039,GO:0016021,GO:0016199,GO:0030215,GO:0031987,GO:0048813,GO:0048854,GO:2000305
chr2L	8672918	8693600	12	7	8674484	8680063	0.172741	8.67727e+06	FBgn0032057	CG9287	-	0.854685	e	GO:0004091
chr2L	8928864	8946293	10	9	8932063	8941123	0.194024	8936593	FBgn0032074	Tsp29Fa	+	497	d	GO:0003674,GO:0008150,GO:0016021
chr2L	9009064	9012936	1	1	9009064	9012936	0.154127	9011000	FBgn0032087	CG9568	+	0.535576	i
chr2L	9238560	9245042	1	1	9238560	9245042	0.151809	9241801	FBgn0041092	tai	+	0.932986	e	GO:0003713,GO:0004871,GO:0005634,GO:0006355,GO:0007165,GO:0007298,GO:0030374,GO:0035258,GO:0048676,GO:0060250
chr2L	9266868	9272935	2	2	9266868	9272137	0.150986	9.2695e+06	FBgn0028433	Ggamma30A	+	0.424785	i	GO:0003924,GO:0004871,GO:0005737,GO:0005834,GO:0005886,GO:0007186,GO:0007602,GO:0016028,GO:0071244
chr2L	10679021	10687736	4	4	10681168	10686963	0.170856	1.06841e+07	FBgn0032282	CG7299	-	0.532761	e
chr2L	10837492	10852797	5	5	10841963	10848982	0.199933	1.08455e+07	FBgn0260454	CG17139	-	0.0722369	e	GO:0005741,GO:0006820,GO:0008308,GO:0044070,GO:0055085
chr2L	11032689	11041778	3	3	11034677	11040388	0.16909	1.10375e+07	FBgn0032330	Samuel	-	0.547902	i	GO:0005634,GO:0007283,GO:0031935,GO:0040008
chr2L	11091696	11103792	5	5	11093671	11102278	0.166671	1.1098e+07	FBgn0032340	Ge-1	-	0.524392	e	GO:0000932,GO:0033962
chr2L	11255180	11279226	1	1	11255180	11279226	0.152936	11267203	FBgn0040232	cmet	-	0.236448	e	GO:0000775,GO:0000776,GO:0000940,GO:0003777,GO:0005524,GO:0005871,GO:0005875,GO:0007018,GO:0007049,GO:0007052,GO:0007080,GO:0008574,GO:0022008
chr2L	11442165	11451419	5	5	11443991	11449482	0.225238	1.14467e+07	FBgn0261648	salm	-	-1133.5	u	GO:0001751,GO:0003676,GO:0003700,GO:0005634,GO:0006355,GO:0007379,GO:0007423,GO:0007424,GO:0007427,GO:0007438,GO:0007605,GO:0008270,GO:0008584,GO:0008586,GO:0030539,GO:0035277,GO:0035310,GO:0045465,GO:0045466,GO:0045892,GO:0046845,GO:0048098
chr2L	11692213	11712108	15	2	11692213	11697164	0.158159	1.16947e+07	FBgn0032372	CG4988	+	-167.5	u	GO:0003978,GO:0019318,GO:0030246
chr2L	11930448	11938340	6	6	11933044	11936915	0.205531	1.1935e+07	FBgn0026392	Or33a	+	0.391502	e	GO:0004984,GO:0005549,GO:0007608,GO:0016020,GO:0016021
chr2L	12096396	12111758	9	9	12099983	12105620	0.203529	1.21028e+07	FBgn0029137	Patsas	-	0.191789	e	GO:0005794,GO:0008270,GO:0018345,GO:0019706
chr2L	12261417	12265251	1	1	12261417	12265251	0.156101	12263334	FBgn0000114	aret	+	0.537535	i	GO:0000166,GO:0000381,GO:0002121,GO:0003723,GO:0003729,GO:0003730,GO:0005515,GO:0005634,GO:0006378,GO:0007281,GO:0007286,GO:0007319,GO:0017148,GO:0030727,GO:0031536,GO:0042078,GO:0043186,GO:0046011,GO:0048477
chr2L	12314430	12318652	1	1	12314430	12318652	0.154833	12316541	FBgn0000114	aret	+	3746	d	GO:0000166,GO:0000381,GO:0002121,GO:0003723,GO:0003729,GO:0003730,GO:0005515,GO:0005634,GO:0006378,GO:0007281,GO:0007286,GO:0007319,GO:0017148,GO:0030727,GO:0031536,GO:0042078,GO:0043186,GO:0046011,GO:0048477
chr2L	12337117	12342345	1	1	12337117	12342345	0.158975	12339731	FBgn0051862	CG31862	+	313	d	GO:0003674,GO:0005575,GO:0008150
chr2L	12525545	12548432	13	7	12538109	12547585	0.197782	12542847	FBgn0259176	bun	-	0.0415299	i	GO:0001709,GO:0001751,GO:0003700,GO:0005634,GO:0005737,GO:0006355,GO:0007297,GO:0007304,GO:0007422,GO:0008101,GO:0008284,GO:0009996,GO:0030307,GO:0030707,GO:0035071,GO:0035282,GO:0042803,GO:0043066,GO:0045746,GO:0046843,GO:0048102,GO:0048477,GO:0048749
chr2L	12805728	12910906	68	36	12838859	12843948	0.202116	1.28414e+07	FBgn0015399	kek1	-	-18616.5	u	GO:0000910,GO:0005886,GO:0007175,GO:0016021,GO:0022008,GO:0042059,GO:0048408,GO:0048477
chr2L	12952531	13022161	41	31	12958525	12966989	0.207236	12962757	FBgn0032462	CG16800	+	-3992	u
chr2L	13046673	13053322	2	2	13048407	13053322	0.160173	1.30509e+07	FBgn0262160	CG9932	-	0.241843	i	GO:0005622,GO:0008270,GO:0022416,GO:0035220
chr2L	13100395	13110105	5	5	13102888	13108085	0.170939	1.31055e+07	FBgn0032470	CG5142	+	-1384.5	u	GO:0005488,GO:0042384
chr2L	13127593	13162026	31	21	13138407	13142555	0.204182	13140481	FBgn0032472	CG9928	-	2013	d
chr2L	13213994	13227125	4	4	13215938	13225917	0.180419	1.32209e+07	FBgn0032486	CG5705	+	0.664427	e	GO:0005739,GO:0006415,GO:0016149
chr2L	13353955	13418365	25	10	13362387	13387820	0.180377	1.33751e+07	FBgn0032513	CG6565	+	0.461327	e	GO:0008525
chr2L	13481754	13496202	6	4	13486667	13494408	0.173334	1.34905e+07	FBgn0263354	CG42784	+	0.883299	i	GO:0003674,GO:0005575,GO:0008150
chr2L	13588766	13602386	6	6	13594329	13601352	0.178997	1.35978e+07	FBgn0028513	CG9254	-	-654.5	u	GO:0005436,GO:0016021,GO:0055085
chr2L	13872034	13878062	2	2	13873032	13878062	0.161845	13875547	FBgn0028509	cenG1A	+	0.633106	i	GO:0005525,GO:0005622,GO:0005634,GO:0007264,GO:0008060,GO:0008270,GO:0032312
chr2L	14131259	14167149	14	7	14158361	14165824	0.186419	1.41621e+07	FBgn0263037	CG43332	-	0.553134	e	GO:0003674,GO:0005575,GO:0008150
chr2L	14320124	14324875	4	4	14320820	14323487	0.191217	1.43222e+07	FBgn0261563	wb	+	0.906348	e	GO:0005102,GO:0005488,GO:0005604,GO:0005605,GO:0005606,GO:0007267,GO:0007502,GO:0008406,GO:0030155,GO:0030334,GO:0045995
chr2L	14460307	14476407	7	7	14463801	14473155	0.182796	14468478	FBgn0028844	CG15283	-	-17556	u
chr2L	14715797	14729814	5	5	14717428	14724994	0.175118	14721211	FBgn0261571	CG42685	-	3447	d
chr2L	14795334	14814990	8	8	14796370	14801391	0.176665	1.47989e+07	FBgn0028866	CG18420	-	-2343.5	u	GO:0004252,GO:0006508
chr2L	15053302	15063839	2	2	15055037	15063839	0.169281	15059438	FBgn0010422	TfIIS	-	0.716621	t	GO:0003677,GO:0003746,GO:0005634,GO:0006355,GO:0006357,GO:0006368,GO:0008270,GO:0032784
chr2R	9605491	9612967	2	2	9605491	9611367	0.15476	9608429	FBgn0000633	fas	+	0.774755	i	GO:0002009,GO:0007391,GO:0007431,GO:0007435,GO:0007440,GO:0007443,GO:0007510,GO:0008258,GO:0042250
chr2R	9858526	9874934	2	2	9858526	9871664	0.150407	9865095	FBgn0033889	CG6701	-	0.359286	i	GO:0003677,GO:0004003,GO:0005524,GO:0005622,GO:0008270
chr2R	10048522	10059849	1	1	10048522	10059849	0.147384	1.00542e+07	FBgn0033903	CG8323	+	0.839184	t	GO:0005740,GO:0022857
chr2R	10135122	10155620	8	6	10139762	10149827	0.158679	1.01448e+07	FBgn0033918	CG8531	+	0.356038	e	GO:0006457,GO:0031072,GO:0051082
chr2R	10460586	10505003	27	15	10486647	10494544	0.218487	1.04906e+07	FBgn0003742	tra2	-	0.537037	i	GO:0000003,GO:0000166,GO:0000245,GO:0000381,GO:0000398,GO:0003676,GO:0003729,GO:0006397,GO:0007283,GO:0007530,GO:0008380,GO:0019101,GO:0019102,GO:0030237,GO:0048024,GO:0071011
chr2R	10742677	10768469	13	4	10744623	10751514	0.157545	1.07481e+07	FBgn0053505	U3-55K	-	0.0954761	i	GO:0003729,GO:0006364,GO:0022008,GO:0030532,GO:0034511
chr2R	10937035	10951506	5	5	10938851	10949585	0.181024	10944218	FBgn0053467	CG33467	-	-472	u
chr2R	10992834	10999414	2	2	10993594	10999414	0.162304	10996504	FBgn0015371	chn	+	-6258	u	GO:0000122,GO:0001078,GO:0001654,GO:0001700,GO:0003700,GO:0003705,GO:0005515,GO:0005622,GO:0005634,GO:0007399,GO:0007422,GO:0007423,GO:0007458,GO:0008270,GO:0042683,GO:0043565,GO:0045944
chr2R	11029226	11036687	1	1	11029226	11036687	0.142522	1.1033e+07	FBgn0262954	Rpb12	-	0.0875706	f	GO:0003899,GO:0005665,GO:0006366
chr2R	11189855	11218259	16	15	11196561	11202712	0.245474	1.11996e+07	FBgn0004698	mus210	+	0.101542	e	GO:0003684,GO:0005634,GO:0006289
chr2R	11318882	11326138	3	3	11318882	11324330	0.164987	11321606	FBgn0085217	CG34188	-	-6078	u
chr2R	11367196	11374003	1	1	11367196	11374003	0.146871	1.13706e+07	FBgn0034021	CG8180	-	-261.5	u
chr2R	11393454	11398660	1	1	11393454	11398660	0.143536	11396057	FBgn0050464	Ir52d	+	186	d
chr2R	11439910	11455149	5	5	11443596	11451435	0.180119	1.14475e+07	FBgn0034031	CG12963	+	0.634508	i
chr2R	11485323	11493663	2	2	11485323	11492521	0.144034	11488922	FBgn0260429	CG42524	+	-12685	u
chr2R	11535978	11553647	7	7	11540808	11549545	0.171947	1.15452e+07	FBgn0023441	fus	-	0.981704	t	GO:0000166,GO:0003676,GO:0003729,GO:0007173
chr2R	11779775	11785521	1	1	11779775	11785521	0.147419	11782648	FBgn0053463	CG33463	-	686	d	GO:0003674,GO:0005575,GO:0008150
chr2R	12081199	12088831	2	2	12081199	12087662	0.147517	1.20844e+07	FBgn0034089	CG8446	+	0.180254	t	GO:0006464,GO:0017118
chr2R	12269673	12287243	13	10	12272569	12277120	0.188957	1.22748e+07	FBgn0053960	CG33960	+	0.0178987	i	GO:0005886,GO:0007411
chr2R	12621618	12629016	3	3	12623630	12627936	0.167746	12625783	FBgn0262564	CG43104	-	-428	u
chr2R	12741452	12763291	8	8	12749875	12759872	0.255384	1.27549e+07	FBgn0014870	Psi	-	0.0725416	e	GO:0000381,GO:0003729,GO:0005634,GO:0006397,GO:0007283,GO:0048024,GO:0048025
chr2R	12794301	12800725	4	4	12795267	12798650	0.174948	1.2797e+07	FBgn0004784	inaC	+	7875.5	d	GO:0004674,GO:0004697,GO:0004698,GO:0005515,GO:0005524,GO:0005886,GO:0006468,GO:0006911,GO:0006928,GO:0007602,GO:0008270,GO:0008585,GO:0009416,GO:0016027,GO:0016028,GO:0016059,GO:0016062,GO:0019722,GO:0019992,GO:0030845,GO:0045471,GO:0050962
chr2R	13001765	13023609	9	9	13005466	13013539	0.203748	1.30095e+07	FBgn0034195	Spn53F	-	895.5	d	GO:0004867,GO:0045861
chr2R	13598806	13617481	12	12	13602157	13609103	0.164615	13605630	FBgn0028494	CG6424	-	0.0751579	i
chr2R	13876576	13915105	31	11	13903079	13910354	0.208421	1.39067e+07	FBgn0034288	CG5084	+	0.484028	e
chr2R	13958976	13965804	4	4	13960854	13965673	0.179496	1.39633e+07	FBgn0085415	CG34386	+	0.422066	i
chr2R	14777368	14781785	1	1	14777368	14781785	0.142148	1.47796e+07	FBgn0034408	sano	+	0.168646	i	GO:0003674,GO:0035159,GO:0042067,GO:0045179
chr2R	14871781	14895702	20	6	14874146	14878487	0.184317	1.48763e+07	FBgn0034412	abba	+	0.0680031	i	GO:0008270
chr2R	16128374	16133142	2	2	16128374	16132621	0.152607	1.61305e+07	FBgn0034488	CG11208	-	0.908456	e	GO:0000287,GO:0008949,GO:0030976
chr2R	16607343	16613163	3	3	16607970	16612512	0.169949	16610241	FBgn0040726	dpr	+	0.462952	i	GO:0003674,GO:0005886,GO:0016021,GO:0035199,GO:0050914
chr2R	17098770	17105477	2	2	17099828	17105477	0.14966	1.71027e+07	FBgn0027073	CG4302	-	-167.5	u	GO:0008152,GO:0015020
chr2R	17440782	17451615	7	7	17443753	17447783	0.198961	17445768	FBgn0003731	Egfr	+	0.968015	e	GO:0000086,GO:0000578,GO:0001654,GO:0001709,GO:0001742,GO:0001745,GO:0001751,GO:0001752,GO:0002009,GO:0003015,GO:0004713,GO:0004888,GO:0005006,GO:0005524,GO:0005886,GO:0005887,GO:0006468,GO:0006916,GO:0007169,GO:0007173,GO:0007298,GO:0007309,GO:0007310,GO:0007314,GO:0007346,GO:0007350,GO:0007367,GO:0007369,GO:0007390,GO:0007391,GO:0007420,GO:0007421,GO:0007422,GO:0007424,GO:0007431,GO:0007443,GO:…
chr2R	17537653	17546365	2	2	17539419	17546365	0.143462	17542892	FBgn0034644	CG10082	+	0.817706	e	GO:0000828,GO:0005737,GO:0006468,GO:0008440,GO:0046488
chr2R	17645553	17650326	3	3	17646210	17649201	0.161727	1.76477e+07	FBgn0034658	Grx-1	+	2222.5	d	GO:0009055,GO:0015035,GO:0015036,GO:0045454
chr2R	17779917	17783601	1	1	17779917	17783601	0.147713	17781759	FBgn0025573	PpN58A	-	-11721	u	GO:0004722,GO:0005634,GO:0006470,GO:0016787
chr2R	18185294	18192890	3	3	18186253	18191312	0.156894	1.81888e+07	FBgn0034718	wdp	-	0.776371	i	GO:0005886,GO:0016021,GO:0060438
chr2R	18210220	18218217	2	2	18210220	18217251	0.160848	1.82137e+07	FBgn0013272	Gp150	+	0.728181	e	GO:0002121,GO:0005886,GO:0007185,GO:0048749
chr2R	18792012	18797854	2	2	18792012	18796857	0.151709	1.87944e+07	FBgn0034797	nahoda	+	0.522631	i	GO:0003674,GO:0005575,GO:0008150
chr2R	18951662	18956804	3	3	18951662	18954930	0.159979	18953296	FBgn0261363	CG42640	+	0.412083	e	GO:0004503
chr2R	18986950	18994610	5	5	18987893	18992158	0.188652	1.899e+07	FBgn0041235	Gr59c	-	0.978918	e	GO:0008527,GO:0016021,GO:0033038,GO:0050909,GO:0050913
chr2R	19491839	19495813	1	1	19491839	19495813	0.145234	19493826	FBgn0034884	CG17662	-	0.391304	e	GO:0015250,GO:0015267,GO:0016021,GO:0055085
chr2R	19568966	19572612	1	1	19568966	19572612	0.151771	19570789	FBgn0034888	CG5431	+	-115	u	GO:0017067
chr2R	19594398	19604372	5	5	19596614	19602336	0.175356	19599475	FBgn0034897	Sesn	+	-1950	u	GO:0000422,GO:0002121,GO:0005634,GO:0007050,GO:0010259,GO:0030308,GO:2000377
chr2R	19619314	19645824	10	6	19627632	19635572	0.159223	19631602	FBgn0000562	egl	-	0.23033	i	GO:0003729,GO:0005622,GO:0006139,GO:0007294,GO:0007310,GO:0007312,GO:0008298,GO:0008408,GO:0016325,GO:0048477,GO:0051028
chr2R	19722908	19777304	32	20	19751958	19760096	0.205917	19756027	FBgn0025352	Thiolase	-	0.0555556	e	GO:0003988,GO:0005811,GO:0005875,GO:0006635,GO:0016507,GO:0016509
chr2R	19793657	19838930	17	13	19798675	19815681	0.17266	19807178	FBgn0261794	kcc	+	0.679298	i	GO:0003333,GO:0006810,GO:0006814,GO:0006821,GO:0007638,GO:0009612,GO:0015171,GO:0015379,GO:0016021
chr2R	19854352	19875347	5	5	19857733	19872375	0.15864	19865054	FBgn0034948	Gadd34	-	-253	u	GO:0008157
chr2R	19916715	19931919	6	6	19922698	19928440	0.189286	19925569	FBgn0034964	IntS1	+	0.00957529	f	GO:0005488
chr2R	19969785	19976477	1	1	19969785	19976477	0.146028	19973131	FBgn0034974	CG16786	+	0.875932	e	GO:0016837
chr2R	20407366	20423822	4	4	20408674	20420391	0.162159	2.04145e+07	FBgn0050169	Brca2	+	0.23913	e	GO:0000724,GO:0006974,GO:0051598
chr2R	20475483	20508039	12	9	20486038	20502424	0.160707	20494231	FBgn0035036	CG4707	-	0.127835	e	GO:0003676,GO:0005634,GO:0008270
chr3L	2135836	2140635	1	1	2135836	2140635	0.13654	2.13824e+06	FBgn0052311	zormin	-	0.363337	i	GO:0005200,GO:0005575
chr3L	2533410	2536505	1	1	2533410	2536505	0.145727	2.53496e+06	FBgn0010905	Spn	-	0.394195	e	GO:0002121,GO:0008157,GO:0042048
chr3L	3140252	3177696	13	7	3162703	3177696	0.154025	3.1702e+06	FBgn0052281	CG32281	+	0.537134	e	GO:0006400,GO:0006555,GO:0008175
chr3L	3459371	3480620	13	6	3462836	3469513	0.18428	3.46617e+06	FBgn0041164	armi	+	0.974043	e	GO:0000184,GO:0000578,GO:0003678,GO:0005515,GO:0005737,GO:0007317,GO:0007318,GO:0007319,GO:0007616,GO:0016246,GO:0016325,GO:0030424,GO:0030425,GO:0031023,GO:0043025,GO:0045202,GO:0046843,GO:0070725
chr3L	3630213	3639498	5	4	3633670	3638556	0.181093	3636113	FBgn0263239	dar1	+	0.347723	i	GO:0005622,GO:0008270,GO:0043565,GO:0048814,GO:0050774
chr3L	3809290	3816535	5	5	3810262	3813101	0.221809	3.81168e+06	FBgn0035464	CG12006	+	0.153346	i	GO:0000030,GO:0005789,GO:0006506,GO:0031227
chr3L	4232639	4238975	2	2	4232639	4238564	0.143026	4.2356e+06	FBgn0001257	ImpL2	-	0.0476461	i	GO:0005576,GO:0005615,GO:0007155,GO:0046627
chr3L	4289163	4295092	2	2	4289912	4295092	0.14931	4292502	FBgn0035529	CG1319	+	0.00534188	f	GO:0005759,GO:0009055,GO:0051537
chr3L	4510253	4513163	1	1	4510253	4513163	0.144198	4511708	FBgn0014073	Tie	-	0.952863	i	GO:0004713,GO:0005524,GO:0006468
chr3L	4932527	4938504	1	1	4932527	4938504	0.137458	4.93552e+06	FBgn0005775	Con	-	1251.5	d	GO:0005886,GO:0007155,GO:0007156,GO:0007413,GO:0016200
chr3L	5055931	5062642	2	2	5055931	5061472	0.153267	5.0587e+06	FBgn0005775	Con	-	-13250.5	u	GO:0005886,GO:0007155,GO:0007156,GO:0007413,GO:0016200
chr3L	5241742	5245123	1	1	5241742	5245123	0.149941	5.24343e+06	FBgn0052423	shep	-	0.226094	i	GO:0000166,GO:0003723,GO:0003729,GO:0005575,GO:0042332
chr3L	5754193	5770085	5	5	5758022	5769039	0.158199	5.76353e+06	FBgn0260936	scny	+	0.208632	i	GO:0004221,GO:0006511,GO:0007591,GO:0016578,GO:0016579,GO:0040007,GO:0042981,GO:0045824
chr3L	5815848	5822987	3	3	5816708	5821884	0.146459	5819296	FBgn0003984	vn	-	0.602221	i	GO:0005154,GO:0005576,GO:0005886,GO:0006916,GO:0007173,GO:0007267,GO:0007298,GO:0007420,GO:0007422,GO:0007474,GO:0007476,GO:0007477,GO:0007479,GO:0007482,GO:0007494,GO:0008284,GO:0008586,GO:0016203,GO:0030031,GO:0035310,GO:0045742
chr3L	5836767	5842156	1	1	5836767	5842156	0.144053	5.83946e+06	FBgn0003984	vn	-	-697.5	u	GO:0005154,GO:0005576,GO:0005886,GO:0006916,GO:0007173,GO:0007267,GO:0007298,GO:0007420,GO:0007422,GO:0007474,GO:0007476,GO:0007477,GO:0007479,GO:0007482,GO:0007494,GO:0008284,GO:0008586,GO:0016203,GO:0030031,GO:0035310,GO:0045742
chr3L	6039946	6047981	2	2	6041615	6047981	0.142819	6044798	FBgn0035665	Jon65Aiii	+	8	d	GO:0004175,GO:0004252,GO:0006508
chr3L	6065826	6071066	2	2	6066524	6071066	0.137391	6068795	FBgn0035675	CG6610	+	0.218837	i	GO:0000398,GO:0005681,GO:0005688,GO:0030532
chr3L	6114353	6152452	11	11	6119406	6131780	0.308515	6125593	FBgn0042119	Cpr65Au	-	-384	u	GO:0005214
chr3L	6205088	6240389	17	17	6223373	6230343	0.186818	6226858	FBgn0261631	CG42714	-	0.526502	i
chr3L	6316453	6322047	2	2	6316453	6321333	0.159432	6318893	FBgn0041624	Or65b	+	0.125869	e	GO:0004984,GO:0005549,GO:0007608,GO:0016020,GO:0016021
chr3L	6706937	6729885	13	7	6710629	6715824	0.195439	6.71323e+06	FBgn0005626	ple	-	-602.5	u	GO:0004511,GO:0005506,GO:0005575,GO:0006584,GO:0007619,GO:0008049,GO:0008344,GO:0009072,GO:0035220,GO:0040040,GO:0042053,GO:0042416,GO:0042417,GO:0043052,GO:0048066,GO:0048067,GO:0048082,GO:0048085,GO:0055114,GO:2000274
chr3L	6941305	6957136	11	11	6947513	6951926	0.192785	6.94972e+06	FBgn0035721	CG9948	+	0.363178	e
chr3L	7070636	7073783	1	1	7070636	7073783	0.140937	7.07221e+06	FBgn0035733	CG8641	-	-1647.5	u	GO:0003924,GO:0005525,GO:0006184,GO:0007264,GO:0016020
chr3L	7109750	7131403	18	10	7124127	7128608	0.161311	7.12637e+06	FBgn0010387	Dbi	+	0.877111	e	GO:0000062,GO:0004857,GO:0042049,GO:0050809
chr3L	7515572	7523112	1	1	7515572	7523112	0.147815	7519342	FBgn0052372	ltl	+	0.791887	e	GO:0005615,GO:0007474,GO:0007476
chr3L	7545702	7552954	3	3	7549111	7552954	0.1545	7.55103e+06	FBgn0035797	CG14837	-	0.47775	i
chr3L	7589676	7596664	2	2	7591276	7596664	0.144846	7593970	FBgn0035802	CG33275	+	0.167054	i	GO:0005085,GO:0005089,GO:0005622,GO:0035023
chr3L	7703051	7711198	5	5	7705798	7710095	0.18243	7.70795e+06	FBgn0261788	Ank2	-	0.0554797	i	GO:0000226,GO:0005200,GO:0005886,GO:0007016,GO:0007165,GO:0007528,GO:0008092,GO:0031594,GO:0042734,GO:0043195,GO:0048675
chr3L	8384554	8392301	2	2	8385590	8392301	0.138414	8.38895e+06	FBgn0035888	CG7120	+	-154.5	u	GO:0003824,GO:0008152
chr3L	8562715	8569533	4	4	8563753	8567833	0.175247	8565793	FBgn0260442	rhea	+	0.941704	i	GO:0001726,GO:0003779,GO:0005158,GO:0005200,GO:0005515,GO:0005925,GO:0006911,GO:0007016,GO:0007155,GO:0007475,GO:0007526,GO:0008360,GO:0015629,GO:0016203,GO:0035160,GO:0045892
chr3L	8645770	8655184	6	6	8648206	8651814	0.16965	8650010	FBgn0035922	CG6486	+	5899	d	GO:0005053,GO:0005777,GO:0006911,GO:0007031
chr3L	8772961	8802950	22	11	8782874	8793833	0.167406	8.78835e+06	FBgn0261259	Fhos	+	0.922236	i	GO:0003779,GO:0030036
chr3L	8942632	8953257	5	5	8944395	8951643	0.192721	8948019	FBgn0040321	GNBP3	+	-102	u	GO:0004553,GO:0005975,GO:0006952,GO:0008329,GO:0009620,GO:0051636
chr3L	9118297	9130753	4	4	9120113	9129235	0.151688	9124674	FBgn0011206	bol	-	-1222	u	GO:0000166,GO:0003729,GO:0005634,GO:0005737,GO:0006417,GO:0007140,GO:0007283,GO:0008315,GO:0043204,GO:0045836,GO:0046331,GO:0048137
chr3L	9514284	9536249	5	5	9514971	9526642	0.157291	9.52081e+06	FBgn0053700	CG33700	-	-2162.5	u	GO:0003674,GO:0005575,GO:0008150
chr3L	9698197	9705831	1	1	9698197	9705831	0.144191	9702014	FBgn0036032	CG16711	+	0.842063	e
chr3L	9841598	9849421	3	3	9842897	9848420	0.157267	9.84566e+06	FBgn0004390	Gap1	-	0.168088	i	GO:0005099,GO:0005622,GO:0005886,GO:0007062,GO:0007067,GO:0007265,GO:0007426,GO:0007476,GO:0008293,GO:0008595,GO:0016321,GO:0022008,GO:0045678,GO:0046580,GO:0051056
chr3L	10096042	10124319	25	12	10098899	10103667	0.194737	10101283	FBgn0262008	CG42826	-	-7302	u
chr3L	10239953	10247188	4	4	10240937	10245902	0.18159	1.02434e+07	FBgn0036078	Or67c	-	-5613.5	u	GO:0004984,GO:0005549,GO:0007608,GO:0016020,GO:0016021
chr3L	10287689	10300238	11	5	10287689	10291807	0.16034	10289748	FBgn0036080	Or67d	+	22024	d	GO:0004984,GO:0005549,GO:0007186,GO:0007608,GO:0007619,GO:0016021,GO:0016503,GO:0019236
chr3L	10422799	10426716	2	2	10422799	10425629	0.139489	10424214	FBgn0036083	Ir67b	-	0.378649	e	GO:0005215,GO:0016020,GO:0055085
chr3L	10604576	10613548	5	5	10607974	10612552	0.220719	10610263	FBgn0260396	CG42521	-	5903	d
chr3L	10674785	10693943	19	5	10688809	10691834	0.188576	1.06903e+07	FBgn0036101	NijA	-	-347.5	u	GO:0007155,GO:0007411,GO:0016021,GO:0042246
chr3L	11107473	11114711	1	1	11107473	11114711	0.137094	11111092	FBgn0036134	fd68A	-	0.42122	e	GO:0003700,GO:0005634,GO:0006355,GO:0043565
chr3L	11174538	11182467	4	4	11177329	11181565	0.165283	11179447	FBgn0036144	GlcAT-P	-	0.54356	i	GO:0006688,GO:0009101,GO:0015018,GO:0015020,GO:0016020,GO:0030166,GO:0046987,GO:0046988,GO:0046989
chr3L	11479277	11503991	4	4	11482541	11502117	0.173023	11492329	FBgn0036165	chrb	+	1900	d	GO:0003674,GO:0005737,GO:0008219,GO:0008258,GO:0009968,GO:0045926
chr3L	11549894	11566337	5	5	11552777	11557518	0.16764	1.15551e+07	FBgn0259481	Mob2	-	0.00469894	f	GO:0000902,GO:0005515,GO:0005634,GO:0005737,GO:0005886,GO:0007611,GO:0008355,GO:0016028,GO:0042052
chr3L	11638770	11644031	1	1	11638770	11644031	0.139605	1.16414e+07	FBgn0036187	CG11660	-	0.148171	f	GO:0004672,GO:0004674,GO:0005524,GO:0022008
chr3L	11685160	11707846	18	10	11701785	11706018	0.208885	1.17039e+07	FBgn0036198	crim	-	0.658776	e	GO:0019991,GO:0035151
chr3L	11803163	11832098	23	11	11814146	11819433	0.180528	1.18168e+07	FBgn0036213	RpL10Ab	+	0.615809	e	GO:0000022,GO:0003723,GO:0003735,GO:0005811,GO:0006412,GO:0007052,GO:0022625,GO:0051298
chr3L	11842881	11846802	1	1	11842881	11846802	0.136241	1.18448e+07	FBgn0085449	CG34420	-	0.914278	e	GO:0006508,GO:0008235,GO:0008239,GO:0016805
chr3L	11926238	11983697	19	12	11968959	11981890	0.189638	1.19754e+07	FBgn0036234	CG17824	+	0.479751	e	GO:0005576,GO:0006030,GO:0008061,GO:0016490
chr3L	12082567	12085670	1	1	12082567	12085670	0.147274	1.20841e+07	FBgn0036246	CG17154	+	1755.5	d
chr3L	12123963	12136690	8	8	12128090	12133788	0.179359	12130939	FBgn0011455	l(3)neo18	-	0.684114	e	GO:0000302,GO:0003954,GO:0005747,GO:0006120,GO:0008137,GO:0008340
chr3L	12152854	12156229	1	1	12152854	12156229	0.13758	1.21545e+07	FBgn0036259	CG9760	-	0.34303	i
chr3L	12270775	12277203	1	1	12270775	12277203	0.137375	12273989	FBgn0036273	CG10426	+	0.844609	i	GO:0016311,GO:0046030,GO:0046854
chr3R	13202493	13224672	8	8	13206584	13213197	0.247829	1.32099e+07	FBgn0262871	lute	+	0.409271	i	GO:0003674,GO:0005575,GO:0022008
chr3R	13292934	13360962	47	19	13352801	13357039	0.265241	13354920	FBgn0038515	CG5823	-	3127	d	GO:0004842
chr3R	13599902	13607454	3	3	13601043	13605452	0.234269	1.36032e+07	FBgn0262562	CG43102	-	0.6522	i	GO:0005089,GO:0005622,GO:0035023
chr3R	13724583	13728930	1	1	13724583	13728930	0.21061	1.37268e+07	FBgn0053547	Rim	-	0.354623	i	GO:0005083,GO:0006886,GO:0007269,GO:0008021,GO:0016079,GO:0016192,GO:0017137,GO:0017157
chr3R	13849766	13854148	1	1	13849766	13854148	0.209958	13851957	FBgn0038565	CG7794	+	857	d	GO:0003924,GO:0005200,GO:0005525,GO:0005874,GO:0006184,GO:0007018,GO:0051258
chr3R	14010760	14020069	4	4	14013306	14017839	0.21935	1.40156e+07	FBgn0038578	MED17	+	0.356883	e	GO:0001104,GO:0005634,GO:0006357,GO:0006366,GO:0006367,GO:0007095,GO:0009987,GO:0016592,GO:0033613,GO:0045498,GO:0045944
chr3R	14056158	14059440	1	1	14056158	14059440	0.222988	14057799	FBgn0262559	Mdh2	+	3359	d	GO:0000166,GO:0005739,GO:0005759,GO:0005811,GO:0006099,GO:0006108,GO:0006919,GO:0016615,GO:0030060,GO:0035070,GO:0035209,GO:0043068,GO:0044262
chr3R	14126698	14131011	1	1	14126698	14131011	0.203905	1.41289e+07	FBgn0038603	PKD	-	143.5	d	GO:0004674,GO:0004697,GO:0005524,GO:0005737,GO:0006468,GO:0019992,GO:0035556
chr3R	14146431	14152734	5	5	14147112	14150926	0.238105	14149019	FBgn0051235	CG31235	-	0.472767	i	GO:0000166,GO:0008152,GO:0016614
chr3R	14404771	14423550	17	8	14408383	14413757	0.245703	14411070	FBgn0023083	fray	+	0.749007	i	GO:0004672,GO:0004674,GO:0004702,GO:0005524,GO:0006468,GO:0007413,GO:0008065,GO:0008362,GO:0008366
chr3R	14555318	14562232	2	2	14556189	14562232	0.219429	1.45592e+07	FBgn0024329	Mekk1	-	0.956631	e	GO:0000165,GO:0001934,GO:0002385,GO:0004702,GO:0004709,GO:0005524,GO:0006468,GO:0006979,GO:0031434,GO:0031452,GO:0034605,GO:0045793,GO:0046330,GO:0071243,GO:0071276,GO:0071475
chr3R	15030582	15042315	11	11	15033857	15037580	0.233032	1.50357e+07	FBgn0025680	cry	+	-2196.5	u	GO:0000060,GO:0003913,GO:0005515,GO:0005634,GO:0005641,GO:0005737,GO:0006281,GO:0007602,GO:0007623,GO:0008020,GO:0009416,GO:0009588,GO:0009637,GO:0009649,GO:0009881,GO:0009882,GO:0042332,GO:0042752,GO:0043153,GO:0043234,GO:0045475,GO:0045892,GO:0050660,GO:0050958,GO:0050980,GO:0071000
chr3R	15082114	15086924	2	2	15083185	15086924	0.207668	1.50851e+07	FBgn0038695	CG14280	+	0.789645	e
chr3R	15117250	15124669	4	4	15117889	15123061	0.234933	15120475	FBgn0000463	Dl	-	7978	d	GO:0001708,GO:0001736,GO:0005102,GO:0005112,GO:0005509,GO:0005886,GO:0005912,GO:0007015,GO:0007155,GO:0007219,GO:0007298,GO:0007314,GO:0007398,GO:0007399,GO:0007417,GO:0007419,GO:0007422,GO:0007423,GO:0007424,GO:0007451,GO:0007460,GO:0007464,GO:0007474,GO:0007475,GO:0007476,GO:0007480,GO:0007498,GO:0008284,GO:0008347,GO:0008356,GO:0008407,GO:0008586,GO:0009986,GO:0016021,GO:0016318,GO:0016330,GO:…
chr3R	15412323	15425629	9	7	15417878	15424090	0.258285	15420984	FBgn0260003	Dys	+	0.999002	t	GO:0003779,GO:0005198,GO:0005200,GO:0005509,GO:0005856,GO:0007274,GO:0007474,GO:0007517,GO:0008092,GO:0008270,GO:0008307,GO:0008586,GO:0016010,GO:0030010,GO:0046716,GO:0046928,GO:0048172,GO:0050699
chr3R	15511016	15552916	15	15	15543465	15550498	0.262992	1.5547e+07	FBgn0085315	CG34286	-	-5332.5	u
chr3R	15756471	15768293	6	6	15761087	15765996	0.24946	1.57635e+07	FBgn0038755	Hs6st	-	0.897137	e	GO:0007424,GO:0007428,GO:0008146,GO:0008543,GO:0015012,GO:0016021,GO:0017095
chr3R	15891685	15897726	1	1	15891685	15897726	0.204615	1.58947e+07	FBgn0038771	CG4390	-	-9218.5	u	GO:0004091,GO:0016023,GO:0018738
chr3R	15982317	16015566	16	5	16008291	16014175	0.213725	16011233	FBgn0038774	CG5023	+	10636	d	GO:0003779,GO:0031032
chr3R	16059687	16070094	5	5	16061140	16067051	0.231589	1.60641e+07	FBgn0083975	CG34139	+	0.82539	t	GO:0042043
chr3R	16141840	16153891	2	2	16141840	16151241	0.210862	1.61465e+07	FBgn0261550	CG42668	+	0.76948	e	GO:0008142
chr3R	16331953	16341976	4	4	16335101	16338651	0.22681	16336876	FBgn0038799	CG4288	-	0.255635	i	GO:0005316,GO:0016021,GO:0055085
chr3R	16398860	16406234	3	3	16401357	16406234	0.23158	1.64038e+07	FBgn0038806	CG5412	+	0.947954	t	GO:0003674,GO:0005575,GO:0008150
chr3R	16478445	16486674	1	1	16478445	16486674	0.202089	1.64826e+07	FBgn0038818	Nep4	-	0.393253	f	GO:0004175,GO:0004222,GO:0005624,GO:0005625,GO:0006508,GO:0016021
chr3R	16667205	16677207	6	6	16670684	16674309	0.271785	1.66725e+07	FBgn0038833	CG15696	+	-336.5	u	GO:0003700,GO:0005634,GO:0006355,GO:0043565
chr3R	16748722	16754801	3	3	16749860	16754083	0.213057	1.6752e+07	FBgn0038842	CG5630	+	0.801214	e
chr3R	16799197	16808697	3	3	16802060	16807773	0.218277	1.68049e+07	FBgn0013995	Calx	+	0.0269711	i	GO:0005432,GO:0005886,GO:0006816,GO:0007602,GO:0016021,GO:0055085
chr3R	16916043	16920112	1	1	16916043	16920112	0.202887	1.69181e+07	FBgn0038853	RhoGAP93B	-	0.368957	i	GO:0005856,GO:0007165,GO:0007411
chr3R	16933395	16942180	5	3	16935876	16942180	0.214558	16939028	FBgn0015790	Rab11	+	0.399874	i	GO:0000916,GO:0001745,GO:0003924,GO:0005525,GO:0005635,GO:0005737,GO:0005768,GO:0005794,GO:0005811,GO:0006897,GO:0007112,GO:0007264,GO:0007298,GO:0007317,GO:0007349,GO:0007391,GO:0007394,GO:0008103,GO:0015031,GO:0016360,GO:0019730,GO:0022416,GO:0030140,GO:0030718,GO:0030723,GO:0031532,GO:0031982,GO:0032154,GO:0034334,GO:0042052,GO:0042078,GO:0043195,GO:0045169,GO:0045478,GO:0046664,GO:0048137,GO:…
chr3R	16988786	16993611	4	4	16989883	16992896	0.221164	1.69914e+07	FBgn0260004	Snmp1	-	0.937038	t	GO:0005044,GO:0005887,GO:0006952,GO:0007155,GO:0007166,GO:0016020,GO:0019236,GO:0030425,GO:0043025
chr3R	17199160	17207014	3	3	17199160	17205088	0.222017	17202124	FBgn0002781	mod(mdg4)	-	0.0386569	i	GO:0000785,GO:0001672,GO:0003682,GO:0005515,GO:0005634,GO:0005700,GO:0005886,GO:0006325,GO:0006917,GO:0006997,GO:0007060,GO:0007141,GO:0008195,GO:0008354,GO:0042981,GO:0048477
chr3R	17267064	17278135	5	5	17267845	17274818	0.257721	1.72713e+07	FBgn0011278	lbe	-	0.150243	e	GO:0000122,GO:0000976,GO:0003700,GO:0003705,GO:0005634,GO:0006355,GO:0007417,GO:0007480,GO:0007483,GO:0007501,GO:0007507,GO:0007517,GO:0007519,GO:0007520,GO:0008544,GO:0016477,GO:0042659,GO:0045664,GO:0048666,GO:0048813,GO:0051450
chr3R	17599270	17610623	6	5	17600416	17605302	0.21641	17602859	FBgn0038903	RpI12	-	0.683106	t	GO:0003676,GO:0003899,GO:0005736,GO:0006351,GO:0006360,GO:0008270
chr3R	17738151	17747294	4	4	17739333	17744593	0.233379	17741963	FBgn0038919	CG17843	+	695	d	GO:0005615,GO:0016491,GO:0016971,GO:0032504,GO:0045454,GO:0055114
chr3R	17930117	17940182	7	7	17933799	17938801	0.270204	17936300	FBgn0038930	CG5778	-	-397	u
chr3R	18174027	18178108	1	1	18174027	18178108	0.202099	1.81761e+07	FBgn0038946	CG7077	+	-1350.5	u	GO:0000166,GO:0008152,GO:0016616
chr3R	19356308	19364246	4	3	19358237	19363341	0.214528	19360789	FBgn0039086	CG16732	-	0.907234	t	GO:0003851,GO:0008152
chr3R	19410656	19418755	1	1	19410656	19418755	0.207437	1.94147e+07	FBgn0039091	CG10182	-	0.318704	e	GO:0016747
chr3R	19601018	19610837	2	2	19602687	19610837	0.224403	19606762	FBgn0039120	Nup98-96	-	0.0814016	e	GO:0005643,GO:0006911,GO:0007184,GO:0030718
chr3R	19806603	19828895	11	11	19818205	19825355	0.337041	19821780	FBgn0053108	CG33108	+	0.206933	e	GO:0003674,GO:0005575,GO:0008150
chr3R	19928876	19943819	5	5	19934870	19942109	0.264081	1.99385e+07	FBgn0039150	CG13605	-	-365.5	u	GO:0008270
chr3R	20613497	20654472	25	10	20640911	20651150	0.304966	2.0646e+07	FBgn0039229	Saf-B	+	0.578899	e	GO:0000166,GO:0000381,GO:0003676,GO:0003729,GO:0005634,GO:0005654,GO:0016363
chr3R	20987394	20995021	4	3	20988981	20994068	0.225976	2.09915e+07	FBgn0083946	lobo	-	3761.5	d	GO:0003674,GO:0009434,GO:0030317,GO:0046693
chr3R	21071818	21088516	3	3	21074268	21088516	0.238993	21081392	FBgn0039302	Nup358	+	0.669237	e	GO:0005643,GO:0005811,GO:0005875,GO:0006607,GO:0007184,GO:0008270,GO:0008536
chr3R	21122058	21125249	1	1	21122058	21125249	0.215752	2.11237e+07	FBgn0051288	CG31288	-	28.5	d	GO:0016772
chr3R	21712029	21723473	2	2	21712029	21722470	0.205344	2.17172e+07	FBgn0028717	Lnk	+	0.630306	e	GO:0004871,GO:0005575,GO:0007165,GO:0035556,GO:0040008,GO:0046628,GO:0060180
chr3R	21861179	21874290	4	4	21861820	21870926	0.245295	21866373	FBgn0000591	E(spl)	+	0.596386	e	GO:0000122,GO:0001078,GO:0003677,GO:0003700,GO:0005634,GO:0007173,GO:0007219,GO:0007398,GO:0007422,GO:0007498,GO:0008587,GO:0010629,GO:0016360,GO:0042803,GO:0043565,GO:0045165,GO:0045468,GO:0046982,GO:0048666,GO:0048749,GO:0048813
chr3R	21948185	21957934	6	6	21948972	21953835	0.254235	2.19514e+07	FBgn0039413	CG14556	+	-1006.5	u
chr3R	21969473	21978259	5	5	21970121	21975269	0.249929	21972695	FBgn0039415	CG6142	+	9825	d	GO:0006066,GO:0008812,GO:0050660,GO:0055114
chr3R	22087645	22165626	51	32	22122668	22127720	0.321608	22125194	FBgn0053970	CG33970	+	-18886	u	GO:0005215,GO:0005524,GO:0006810,GO:0042626,GO:0043190
chr3R	22828257	22857923	13	5	22829164	22843364	0.225273	22836264	FBgn0039471	CG6295	-	-3487	u	GO:0004806,GO:0006629,GO:0008970
chr3R	23665421	23675663	5	2	23665421	23671203	0.202469	23668312	FBgn0039551	Or98a	+	-3360	u	GO:0004984,GO:0005549,GO:0007608,GO:0016020,GO:0016021
chr3R	24217561	24225899	2	2	24217561	24224963	0.21389	24221262	FBgn0039584	beat-VI	+	-22664	u	GO:0005576
chr3R	24812924	24821006	4	3	24814225	24819472	0.208669	2.48168e+07	FBgn0039620	CG1443	-	1850.5	d	GO:0000166,GO:0016620,GO:0055114
chr3R	24877229	24900363	12	12	24879505	24884796	0.275112	2.48822e+07	FBgn0039631	Sirt7	+	0.151696	i	GO:0006476,GO:0008270,GO:0070403
chrX	2702271	2710447	1	1	2702271	2710447	0.131255	2706359	FBgn0040356	CG12498	+	1480	d	GO:0003677,GO:0005634,GO:0006352,GO:0016570
chrX	3129434	3137024	1	1	3129434	3137024	0.12991	3133229	FBgn0010294	ng2	-	829	d	GO:0005198,GO:0005576,GO:0007594
chrX	3615967	3625272	1	1	3615967	3625272	0.135535	3.62062e+06	FBgn0086899	tlk	+	0.0954316	i	GO:0004672,GO:0004674,GO:0005515,GO:0005524,GO:0005634,GO:0006325,GO:0006468,GO:0007059,GO:0007155,GO:0008360,GO:0016572,GO:0019730,GO:0045448,GO:0046777,GO:0051726
chrX	3665939	3696370	1	1	3665939	3696370	0.143936	3.68115e+06	FBgn0086899	tlk	+	0.975326	t	GO:0004672,GO:0004674,GO:0005515,GO:0005524,GO:0005634,GO:0006325,GO:0006468,GO:0007059,GO:0007155,GO:0008360,GO:0016572,GO:0019730,GO:0045448,GO:0046777,GO:0051726
chrX	3998525	4007452	1	1	3998525	4007452	0.14294	4.00299e+06	FBgn0026084	cib	+	0.583624	f	GO:0003779,GO:0003785,GO:0005829,GO:0007010,GO:0007420,GO:0035193
chrX	4124038	4128347	1	1	4124038	4128347	0.132128	4.12619e+06	FBgn0029697	CG15570	+	8828.5	d	GO:0042600
chrX	4156575	4186907	5	5	4168959	4186907	0.159732	4177933	FBgn0040905	CG15578	-	-5939	u
chrX	5140891	5162191	12	9	5142981	5150653	0.181493	5146817	FBgn0086911	rg	+	1634	d	GO:0005737,GO:0008104,GO:0016021,GO:0042675,GO:0051018
chrX	5557608	5566641	2	2	5557608	5564788	0.148366	5561198	FBgn0028474	CG4119	+	0.240135	i	GO:0000166,GO:0000381,GO:0000398,GO:0003676,GO:0003729,GO:0005634,GO:0071011
chrX	5829702	5846252	5	5	5834259	5845440	0.166627	5.83985e+06	FBgn0052756	CG32756	+	0.0619816	e	GO:0003674,GO:0005634,GO:0006281
chrX	6080675	6089261	3	3	6081926	6088570	0.139552	6085248	FBgn0029846	Ca-alpha1T	-	0.0146919	i	GO:0005262,GO:0008332,GO:0016021,GO:0051925
chrX	6143981	6152586	1	1	6143981	6152586	0.142998	6.14828e+06	FBgn0023458	Rbcn-3A	-	0.0779807	i	GO:0007035,GO:0007424,GO:0008593
chrX	6600551	6614438	6	6	6607391	6613634	0.162461	6.61051e+06	FBgn0029895	CG14441	+	0.854041	e	GO:0003676,GO:0005634,GO:0008270
chrX	7291389	7303042	1	1	7291389	7303042	0.132203	7.29722e+06	FBgn0029949	CG15035	-	-8.5	u	GO:0003824
chrX	7545850	7613069	31	19	7586680	7594453	0.244052	7.59057e+06	FBgn0029504	CHES-1-like	-	0.475137	f	GO:0003700,GO:0005634,GO:0006355,GO:0006911,GO:0031571,GO:0043565,GO:0071456
chrX	7763144	7774153	5	5	7765101	7771550	0.14867	7.76833e+06	FBgn0029966	Ir7c	+	-101.5	u	GO:0004970,GO:0005234,GO:0016020
chrX	7810599	7849436	4	4	7812818	7844333	0.152599	7.82858e+06	FBgn0004403	RpS14a	+	0.851872	e	GO:0003735,GO:0005811,GO:0005840,GO:0006412,GO:0022627
chrX	9120970	9129109	4	4	9122388	9127493	0.167055	9.12494e+06	FBgn0030109	CG12121	-	0.408559	e	GO:0016021
chrX	9300294	9306581	1	1	9300294	9306581	0.136883	9.30344e+06	FBgn0261260	mgl	-	0.646711	i	GO:0005041,GO:0005509,GO:0016324,GO:0030100,GO:0040003,GO:0048082
chrX	10083837	10095578	7	5	10086691	10092053	0.14196	10089372	FBgn0030182	CG15311	+	2420	d	GO:0000287,GO:0004427,GO:0005737,GO:0006796
chrX	10611396	10652820	24	8	10630762	10642091	0.142532	1.06364e+07	FBgn0052676	CG32676	-	0.0790078	i	GO:0009987,GO:0046331
chrX	10673160	10687468	3	3	10674889	10684236	0.169126	1.06796e+07	FBgn0003360	sesB	-	0.2375	i	GO:0001508,GO:0005471,GO:0005488,GO:0005740,GO:0005743,GO:0005811,GO:0007268,GO:0007629,GO:0008340,GO:0009612,GO:0015866,GO:0015867,GO:0016021,GO:0022857,GO:0034599,GO:0040011,GO:0046716,GO:0048489,GO:0051124,GO:0051480,GO:0051560,GO:0070050
chrX	11505309	11517693	2	2	11505309	11517071	0.147201	11511190	FBgn0002723	Met	+	0.269683	e	GO:0003700,GO:0004871,GO:0005500,GO:0005634,GO:0006355,GO:0007165,GO:0008134,GO:0034339,GO:0042803,GO:0045944,GO:0046982,GO:0050793
chrX	11669183	11679121	3	2	11671633	11679121	0.134511	11675377	FBgn0004511	dy	-	-2668	u	GO:0000902,GO:0005214,GO:0005886,GO:0007476,GO:0016021
chrX	11694753	11733237	20	12	11707570	11718533	0.179081	1.17131e+07	FBgn0262684	CG43154	+	0.103122	i	GO:0003674,GO:0005575,GO:0008150
chrX	12166858	12183548	11	11	12170926	12176557	0.173067	1.21737e+07	FBgn0259240	Ten-a	+	0.718535	i	GO:0005576,GO:0005578,GO:0005886,GO:0007155,GO:0007160,GO:0007366
chrX	12266056	12272462	5	5	12266056	12270267	0.150484	1.22682e+07	FBgn0030384	CG2577	+	0.739323	e	GO:0004674,GO:0005524,GO:0005634,GO:0005737,GO:0006468,GO:0022008
chrX	12371893	12395837	24	12	12388351	12392793	0.174046	12390572	FBgn0030395	CG15730	-	0.0263158	e
chrX	12408310	12416979	4	4	12409980	12415921	0.144044	1.2413e+07	FBgn0259109	CG42251	-	61.5	d	GO:0005070,GO:0005575
chrX	12505618	12509470	2	2	12506076	12509470	0.134447	12507773	FBgn0030407	CG2543	+	0.504838	i	GO:0004326,GO:0005524,GO:0005737,GO:0005739,GO:0046901
chrX	12612100	12639809	18	7	12626310	12636690	0.146666	12631500	FBgn0263865	Smr	-	0.0881551	i	GO:0003677,GO:0003682,GO:0003714,GO:0005700,GO:0006911,GO:0007346,GO:0017053,GO:0045892
chrX	12716277	12735238	14	12	12726915	12732561	0.192795	12729738	FBgn0259171	Pde9	-	0.578335	i	GO:0007165,GO:0022008,GO:0047555
chrX	12756165	12766426	6	6	12760707	12764788	0.166859	1.27627e+07	FBgn0030429	CG4661	-	-10992.5	u	GO:0006511
chrX	12810510	12817756	3	3	12811530	12816418	0.14369	12813974	FBgn0086675	fne	+	0.0763936	i	GO:0000166,GO:0003729,GO:0005737,GO:0008266,GO:0051252
chrX	12929136	12939628	5	5	12931086	12938452	0.148994	12934769	FBgn0261388	CG42629	+	0.118276	i	GO:0005096,GO:0005622,GO:0043087,GO:0051056
chrX	12982306	12989617	1	1	12982306	12989617	0.132607	1.2986e+07	FBgn0261524	lic	+	0.280564	e	GO:0000187,GO:0001934,GO:0002385,GO:0004672,GO:0004674,GO:0004702,GO:0004708,GO:0005524,GO:0006468,GO:0007179,GO:0007309,GO:0007314,GO:0031435,GO:0040018,GO:0045793,GO:0048082
chrX	13454350	13463027	2	2	13454350	13461196	0.139728	13457773	FBgn0086674	Tango13	+	-52	u	GO:0005794,GO:0008146,GO:0008476,GO:0009306
chrX	13480258	13490897	3	3	13480258	13486777	0.13823	1.34835e+07	FBgn0086674	Tango13	+	0.876219	i	GO:0005794,GO:0008146,GO:0008476,GO:0009306
chrX	13710321	13719984	4	4	13711654	13716689	0.152084	1.37142e+07	FBgn0030529	Clic	-	0.246032	i	GO:0005254,GO:0005509,GO:0006979,GO:0008289,GO:0008340
chrX	14067126	14074407	4	4	14069805	14073379	0.143823	14071592	FBgn0030540	CG11581	+	0.608955	e
chrX	14416550	14424542	4	4	14416550	14421110	0.1504	14418830	FBgn0030570	CG12540	+	27555	d
chrX	14453598	14460345	2	2	14454687	14460345	0.14322	14457516	FBgn0030571	CG14414	+	-17125	u	GO:0000166,GO:0003676,GO:0003729
chrX	14660078	14666084	5	5	14660886	14663570	0.144132	14662228	FBgn0030576	CG15890	-	-2408	u	GO:0016021,GO:0055085
chrX	14845361	14856546	3	3	14846793	14854545	0.150292	14850669	FBgn0000535	eag	+	0.021261	i	GO:0000155,GO:0000160,GO:0005249,GO:0005886,GO:0005887,GO:0006355,GO:0006813,GO:0007608,GO:0007611,GO:0007612,GO:0007619,GO:0007629,GO:0008016,GO:0008076,GO:0022843,GO:0042066,GO:0048150,GO:0055085
chrX	15039940	15043364	1	1	15039940	15043364	0.141616	15041652	FBgn0030617	CG9095	-	0.669829	i	GO:0005488,GO:0007155
chrX	15098118	15104262	2	2	15098118	15102899	0.138586	1.51005e+07	FBgn0052588	CG32588	-	0.19431	e	GO:0003674,GO:0005575,GO:0008150
chrX	15150774	15156593	1	1	15150774	15156593	0.137622	1.51537e+07	FBgn0030624	CG9106	-	11385.5	d
chrX	15231310	15250382	1	1	15231310	15250382	0.132907	15240846	FBgn0030631	CG6227	+	0.345503	e	GO:0000381,GO:0000398,GO:0003724,GO:0003729,GO:0004004,GO:0005524,GO:0005634,GO:0005681
chrX	15288766	15297214	3	3	15291039	15297214	0.161195	1.52941e+07	FBgn0263257	cngl	-	0.757385	i	GO:0005221
chrX	15350572	15359216	3	3	15351667	15358344	0.168236	1.5355e+07	FBgn0004391	shtd	-	0.200456	e	GO:0005680,GO:0007067,GO:0022008
chrX	15441505	15448802	1	1	15441505	15448802	0.130975	1.54452e+07	FBgn0259196	CG42300	-	4242.5	d
chrX	15464772	15475097	2	2	15464772	15473971	0.147888	1.54694e+07	FBgn0259195	CG42299	-	0.467436	e
chrX	15572386	15577731	2	2	15573424	15577731	0.137016	1.55756e+07	FBgn0030667	CG15599	-	3530.5	d
chrX	15591099	15642859	19	19	15604938	15622431	0.226633	1.56137e+07	FBgn0030674	CG8184	+	0.318666	e	GO:0004842,GO:0005488,GO:0005622,GO:0006464,GO:0033227
chrX	15801447	15808153	1	1	15801447	15808153	0.133803	15804800	FBgn0030706	CG8909	+	-213	u	GO:0004129,GO:0005041,GO:0005507,GO:0005509,GO:0009055,GO:0016021,GO:0022900
chrX	16176389	16217045	22	10	16205269	16215165	0.163966	16210217	FBgn0030739	CG13957	+	0.603768	i
chrX	16643273	16650541	4	3	16646563	16650541	0.141288	16648552	FBgn0001250	if	-	0.925398	e	GO:0004872,GO:0005634,GO:0005737,GO:0007155,GO:0007157,GO:0007160,GO:0007411,GO:0007414,GO:0007426,GO:0007427,GO:0007431,GO:0007435,GO:0007475,GO:0007476,GO:0007494,GO:0007608,GO:0008305,GO:0008360,GO:0016203,GO:0016337,GO:0016477,GO:0030239,GO:0035160,GO:0043292,GO:0045185,GO:0050839
chrX	16773787	16782531	4	4	16775731	16781519	0.146052	16778625	FBgn0030801	Rcp	+	0.00702028	f	GO:0000166,GO:0003899,GO:0004930,GO:0006351
chrX	16978728	16985616	5	5	16980433	16984568	0.177636	1.69825e+07	FBgn0030815	CG8945	-	-855.5	u	GO:0004181,GO:0006508,GO:0008270
chrX	17017953	17024724	2	2	17019243	17024724	0.136405	1.7022e+07	FBgn0260748	CG5004	+	0.716914	i
chrX	17056095	17063601	1	1	17056095	17063601	0.129885	17059848	FBgn0000163	baz	+	0.16396	i	GO:0000910,GO:0001738,GO:0002009,GO:0005080,GO:0005515,GO:0005912,GO:0005913,GO:0005914,GO:0005915,GO:0005938,GO:0007043,GO:0007163,GO:0007294,GO:0007298,GO:0007299,GO:0007309,GO:0007314,GO:0007377,GO:0007416,GO:0008105,GO:0008356,GO:0008594,GO:0016324,GO:0016325,GO:0016327,GO:0016332,GO:0030709,GO:0035003,GO:0035089,GO:0035091,GO:0040001,GO:0043296,GO:0045167,GO:0045175,GO:0045176,GO:0045177,GO:…
chrX	17463022	17474043	1	1	17463022	17474043	0.136301	1.74685e+07	FBgn0028343	l(1)G0222	-	0.641201	e	GO:0000902,GO:0005737,GO:0005783,GO:0022008
chrX	17942213	17954839	7	7	17943749	17949596	0.172985	1.79467e+07	FBgn0030889	CG15373	+	4009.5	d
chrX	17969441	18015823	29	22	17999459	18010682	0.221632	1.80051e+07	FBgn0004028	wupA	-	0.513265	i	GO:0000280,GO:0003779,GO:0005523,GO:0005861,GO:0007399,GO:0007507,GO:0007517,GO:0007519,GO:0030239,GO:0045214,GO:0046716,GO:0048738
chrX	18127409	18158362	17	7	18148463	18156274	0.147142	1.81524e+07	FBgn0030905	CG15059	-	498.5	d
chrX	18295451	18305627	5	5	18298069	18303457	0.191546	18300763	FBgn0052549	CG32549	-	0.1733	i	GO:0005829,GO:0006139,GO:0008253
chrX	18405826	18416730	6	6	18408938	18413959	0.162874	1.84114e+07	FBgn0027087	Aats-his	+	0.399386	i	GO:0004821,GO:0005524,GO:0005737,GO:0006427
chrX	18525871	18580633	25	12	18553207	18564304	0.159237	1.85588e+07	FBgn0030947	CG6696	-	-2569.5	u	GO:0004222,GO:0006508,GO:0008270,GO:0017090
chrX	18633991	18642701	2	2	18636092	18642701	0.137061	1.86394e+07	FBgn0030952	CG12609	-	1005.5	d
chrX	18822071	18835007	4	3	18827000	18835007	0.135053	1.8831e+07	FBgn0052541	CG32541	+	0.068503	i	GO:0002121
chrX	18912899	18950547	24	11	18941658	18946944	0.198575	18944301	FBgn0085358	CG34329	+	-205	u
chrX	19043981	19051306	2	2	19043981	19050845	0.13917	19047413	FBgn0261461	RhoGAP18B	-	0.410562	e	GO:0005096,GO:0005622,GO:0007015,GO:0007165,GO:0035095,GO:0048149
chrX	19213842	19221806	2	2	19213842	19220683	0.136703	1.92173e+07	FBgn0259834	out	-	-1164.5	u	GO:0007281,GO:0008028,GO:0012501,GO:0016021,GO:0035234,GO:0055085
chrX	19461585	19477420	5	5	19465926	19474832	0.165248	19470379	FBgn0031030	Tao-1	-	0.366351	e	GO:0004674,GO:0004702,GO:0005524,GO:0005886,GO:0006468,GO:0006915
chrX	19701596	19713997	6	5	19704402	19709838	0.164716	19707120	FBgn0026174	skpD	+	0.542424	e	GO:0006511
