# Supplementary material for: Population Genomics of Sub-Saharan Drosophila melanogaster: African Diversity and Non-African Admixture
Source: PLoS Genet. 2012 Dec 20;8(12):e1003080. doi: 10.1371/journal.pgen.1003080 (PMC3527209; doi:10.1371/journal.pgen.1003080)
Supplement: Table S16 — Gene ontology enrichment analysis based on outlier windows for high mean pairwise FST among 9 sub-Saharan population samples. GO ID number and description are given for each biological process (b), cellular component (c), or molecular activity (m) represented. P values were generated by randomly permuting outlier locations. Categories with >1 outlier genes are listed first, sorted by P value. Categories with <2 outlier genes follow. (XLS) [file pgen.1003080.s024.xls]

## Sheet: TableS16
Table S16. Gene ontology enrichment analysis based on outlier windows for high mean pairwise FST among 9 sub-Saharan population samples.
GO ID number and description are given for each biological process (b), cellular component (c), or molecular activity (m) represented.
P values were generated by randomly permuting outlier locations. Categories with >1 outlier genes are listed first, sorted by P value. Categories with <2 outlier genes follow.
GOID	Type	Description	OutlierGenes	TotalGenes	PValue
GO:0003899	m	DNA-directed RNA polymerase activity	3	17	0.00103
GO:0016325	b	oocyte microtubule cytoskeleton organization	3	7	0.0033
GO:0000381	b	regulation of alternative nuclear mRNA splicing, via spliceosome	6	33	0.00416
GO:0004984	m	olfactory receptor activity	6	32	0.00419
GO:0005759	c	mitochondrial matrix	4	31	0.00485
GO:0001934	b	positive regulation of protein phosphorylation	2	5	0.00519
GO:0048082	b	regulation of adult chitin-containing cuticle pigmentation	3	8	0.00638
GO:0045468	b	regulation of R8 cell spacing in compound eye	3	4	0.00786
GO:0035310	b	notum cell fate specification	3	3	0.00834
GO:0004702	m	receptor signaling protein serine/threonine kinase activity	4	17	0.0096
GO:0048024	b	regulation of nuclear mRNA splicing, via spliceosome	2	6	0.01232
GO:0007608	b	sensory perception of smell	8	49	0.01485
GO:0001104	m	RNA polymerase II transcription cofactor activity	2	12	0.01549
GO:0003729	m	mRNA binding	13	114	0.01581
GO:0016592	c	mediator complex	2	14	0.01648
GO:0006139	b	nucleobase-containing compound metabolic process	2	6	0.01681
GO:0007184	b	SMAD protein import into nucleus	2	10	0.01889
GO:0006366	b	transcription from RNA polymerase II promoter	3	20	0.01932
GO:0005811	c	lipid particle	8	138	0.02089
GO:0046716	b	muscle cell homeostasis	3	7	0.02217
GO:0048137	b	spermatocyte division	2	6	0.02634
GO:0000578	b	embryonic axis specification	2	5	0.02869
GO:0022627	c	cytosolic small ribosomal subunit	2	24	0.02915
GO:0007482	b	haltere development	2	3	0.03257
GO:0000165	b	MAPK cascade	2	8	0.03302
GO:0002385	b	mucosal immune response	2	5	0.03376
GO:0005549	m	odorant binding	6	61	0.03402
GO:0030425	c	dendrite	3	19	0.03486
GO:0030532	c	small nuclear ribonucleoprotein complex	2	22	0.03584
GO:0007477	b	notum development	2	3	0.03783
GO:0042043	m	neurexin family protein binding	2	2	0.03902
GO:0006917	b	induction of apoptosis	2	9	0.0406
GO:0030239	b	myofibril assembly	2	4	0.04232
GO:0007309	b	oocyte axis specification	3	11	0.04339
GO:0035160	b	maintenance of epithelial integrity, open tracheal system	3	7	0.05145
GO:0000166	m	nucleotide binding	15	177	0.05494
GO:0006397	b	mRNA processing	2	12	0.05918
GO:0045678	b	positive regulation of R7 cell differentiation	2	4	0.0595
GO:0008146	m	sulfotransferase activity	2	6	0.0617
GO:0007283	b	spermatogenesis	5	51	0.06665
GO:0006281	b	DNA repair	2	23	0.07303
GO:0005200	m	structural constituent of cytoskeleton	5	31	0.07784
GO:0007314	b	oocyte anterior/posterior axis specification	4	14	0.07843
GO:0016620	m	oxidoreductase activity, acting on the aldehyde or oxo group of donors, NAD or NADP as acceptor	2	10	0.08488
GO:0016028	c	rhabdomere	3	15	0.09045
GO:0005681	c	spliceosomal complex	2	32	0.09228
GO:0004175	m	endopeptidase activity	2	32	0.09593
GO:0005643	c	nuclear pore	2	20	0.09715
GO:0005739	c	mitochondrion	5	110	0.10005
GO:0045793	b	positive regulation of cell size	2	13	0.10546
GO:0007602	b	phototransduction	4	23	0.10779
GO:0009416	b	response to light stimulus	2	10	0.11054
GO:0007458	b	progression of morphogenetic furrow involved in compound eye morphogenesis	2	5	0.11104
GO:0019236	b	response to pheromone	2	8	0.11162
GO:0007173	b	epidermal growth factor receptor signaling pathway	4	21	0.1201
GO:0006367	b	transcription initiation from RNA polymerase II promoter	2	32	0.12559
GO:0007298	b	border follicle cell migration	7	51	0.12573
GO:0009055	m	electron carrier activity	4	68	0.13418
GO:0042676	b	compound eye cone cell fate commitment	2	4	0.13461
GO:0001654	b	eye development	2	6	0.14342
GO:0000398	b	nuclear mRNA splicing, via spliceosome	4	94	0.14805
GO:0004091	m	carboxylesterase activity	2	16	0.14959
GO:0003735	m	structural constituent of ribosome	3	89	0.15021
GO:0007319	b	negative regulation of oskar mRNA translation	2	6	0.15126
GO:0030031	b	cell projection assembly	2	9	0.15214
GO:0045454	b	cell redox homeostasis	2	29	0.15503
GO:0006325	b	chromatin organization	2	13	0.15505
GO:0004697	m	protein kinase C activity	2	6	0.15783
GO:0007016	b	cytoskeletal anchoring at plasma membrane	2	7	0.15821
GO:0042981	b	regulation of apoptotic process	2	11	0.1637
GO:0007155	b	cell adhesion	10	62	0.16782
GO:0016330	b	second mitotic wave involved in compound eye morphogenesis	2	5	0.16924
GO:0045465	b	R8 cell differentiation	2	4	0.16948
GO:0005740	c	mitochondrial envelope	2	32	0.17404
GO:0007310	b	oocyte dorsal/ventral axis specification	2	11	0.17661
GO:0005794	c	Golgi apparatus	3	38	0.18809
GO:0006511	b	ubiquitin-dependent protein catabolic process	3	48	0.19481
GO:0016360	b	sensory organ precursor cell fate determination	2	10	0.19712
GO:0006464	b	protein modification process	2	20	0.2069
GO:0015020	m	glucuronosyltransferase activity	2	14	0.20805
GO:0001751	b	compound eye photoreceptor cell differentiation	4	16	0.20912
GO:0030718	b	germ-line stem cell maintenance	4	26	0.21028
GO:0007416	b	synapse assembly	3	14	0.21054
GO:0043066	b	negative regulation of apoptotic process	2	17	0.21848
GO:0001078	m	RNA polymerase II core promoter proximal region sequence-specific DNA binding transcription factor activity involved in negative regulation of transcription	2	9	0.22087
GO:0005041	m	low-density lipoprotein receptor activity	2	5	0.22186
GO:0043025	c	neuronal cell body	2	15	0.22241
GO:0045892	b	negative regulation of transcription, DNA-dependent	5	40	0.22466
GO:0009612	b	response to mechanical stimulus	2	10	0.2248
GO:0007267	b	cell-cell signaling	2	6	0.22675
GO:0040008	b	regulation of growth	2	13	0.22732
GO:0006412	b	translation	3	93	0.22742
GO:0004871	m	signal transducer activity	4	29	0.23023
GO:0048666	b	neuron development	3	21	0.23196
GO:0006916	b	anti-apoptosis	2	8	0.23244
GO:0007413	b	axonal fasciculation	2	8	0.23318
GO:0001709	b	cell fate determination	3	16	0.23843
GO:0046845	b	branched duct epithelial cell fate determination, open tracheal system	2	5	0.23971
GO:0005635	c	nuclear envelope	2	16	0.24458
GO:0005096	m	GTPase activator activity	2	13	0.24552
GO:0043195	c	terminal button	2	11	0.24767
GO:0007346	b	regulation of mitotic cell cycle	2	11	0.24854
GO:0007294	b	germarium-derived oocyte fate determination	2	15	0.25051
GO:0007317	b	regulation of pole plasm oskar mRNA localization	2	18	0.25137
GO:0046580	b	negative regulation of Ras protein signal transduction	2	7	0.25499
GO:0016203	b	muscle attachment	4	20	0.25971
GO:0005840	c	ribosome	2	50	0.26172
GO:0022857	m	transmembrane transporter activity	2	35	0.26517
GO:0008284	b	positive regulation of cell proliferation	4	19	0.26521
GO:0007474	b	imaginal disc-derived wing vein specification	5	21	0.26683
GO:0009987	b	cellular process	3	32	0.27536
GO:0008152	b	metabolic process	5	124	0.27904
GO:0006184	b	GTP catabolic process	2	22	0.28858
GO:0007519	b	skeletal muscle tissue development	3	11	0.29032
GO:0007264	b	small GTPase mediated signal transduction	3	51	0.293
GO:0007494	b	midgut development	2	11	0.29626
GO:0046843	b	dorsal appendage formation	3	19	0.29815
GO:0006351	b	transcription, DNA-dependent	2	26	0.29853
GO:0000902	b	cell morphogenesis	3	32	0.30812
GO:0007431	b	salivary gland development	3	14	0.30926
GO:0006897	b	endocytosis	2	24	0.31521
GO:0048749	b	compound eye development	7	59	0.31632
GO:0055085	b	transmembrane transport	11	163	0.32382
GO:0007420	b	brain development	3	16	0.32468
GO:0003682	m	chromatin binding	2	31	0.32651
GO:0051056	b	regulation of small GTPase mediated signal transduction	2	10	0.33138
GO:0008157	m	protein phosphatase 1 binding	2	18	0.33231
GO:0042332	b	gravitaxis	2	6	0.33477
GO:0000287	m	magnesium ion binding	2	29	0.33567
GO:0003924	m	GTPase activity	4	76	0.34154
GO:0045466	b	R7 cell differentiation	2	8	0.34298
GO:0015629	c	actin cytoskeleton	2	11	0.3438
GO:0045165	b	cell fate commitment	2	13	0.34725
GO:0022008	b	neurogenesis	11	301	0.35077
GO:0045610	b	regulation of hemocyte differentiation	2	10	0.36619
GO:0008586	b	imaginal disc-derived wing vein morphogenesis	5	27	0.36805
GO:0007160	b	cell-matrix adhesion	2	9	0.36898
GO:0007281	b	germ cell development	2	19	0.37374
GO:0003705	m	sequence-specific distal enhancer binding RNA polymerase II transcription factor activity	3	20	0.37989
GO:0016477	b	cell migration	3	18	0.3827
GO:0035003	c	subapical complex	2	11	0.394
GO:0003779	m	actin binding	7	65	0.39404
GO:0004674	m	protein serine/threonine kinase activity	8	94	0.40772
GO:0006468	b	protein phosphorylation	11	133	0.4102
GO:0071011	c	precatalytic spliceosome	2	66	0.41403
GO:0007422	b	peripheral nervous system development	6	37	0.42116
GO:0006810	b	transport	3	49	0.42494
GO:0007379	b	segment specification	2	14	0.42582
GO:0019730	b	antimicrobial humoral response	2	21	0.44261
GO:0007475	b	apposition of dorsal and ventral imaginal disc-derived wing surfaces	3	14	0.44334
GO:0042052	b	rhabdomere development	2	18	0.44366
GO:0008356	b	asymmetric cell division	2	12	0.44834
GO:0008258	b	head involution	2	19	0.45304
GO:0007067	b	mitosis	2	51	0.45866
GO:0006457	b	protein folding	2	57	0.46129
GO:0007479	b	leg disc proximal/distal pattern formation	2	8	0.46155
GO:0035277	b	spiracle morphogenesis, open tracheal system	2	9	0.463
GO:0007443	b	Malpighian tubule morphogenesis	2	17	0.46369
GO:0005829	c	cytosol	2	52	0.4637
GO:0007629	b	flight behavior	2	14	0.47117
GO:0006911	b	phagocytosis, engulfment	6	108	0.4738
GO:0050660	m	flavin adenine dinucleotide binding	2	38	0.48721
GO:0005488	m	binding	7	159	0.48855
GO:0005525	m	GTP binding	4	91	0.50547
GO:0022416	b	chaeta development	2	25	0.51092
GO:0005700	c	polytene chromosome	2	35	0.51229
GO:0048477	b	oogenesis	9	117	0.51369
GO:0019992	m	diacylglycerol binding	2	18	0.51997
GO:0004842	m	ubiquitin-protein ligase activity	2	48	0.53094
GO:0042803	m	protein homodimerization activity	3	38	0.53521
GO:0035023	b	regulation of Rho protein signal transduction	3	15	0.53756
GO:0007464	b	R3/R4 cell fate commitment	2	11	0.53926
GO:0003824	m	catalytic activity	2	54	0.54382
GO:0008406	b	gonad development	3	22	0.54422
GO:0007619	b	courtship behavior	3	19	0.55014
GO:0005737	c	cytoplasm	21	395	0.55062
GO:0005089	m	Rho guanyl-nucleotide exchange factor activity	3	16	0.56965
GO:0005524	m	ATP binding	18	378	0.57633
GO:0002009	b	morphogenesis of an epithelium	3	17	0.58487
GO:0006979	b	response to oxidative stress	2	36	0.58649
GO:0006357	b	regulation of transcription from RNA polymerase II promoter	3	51	0.58677
GO:0008092	m	cytoskeletal protein binding	3	14	0.59183
GO:0002121	b	inter-male aggressive behavior	5	36	0.59379
GO:0007015	b	actin filament organization	3	39	0.59404
GO:0007426	b	tracheal outgrowth, open tracheal system	2	16	0.5946
GO:0005215	m	transporter activity	3	52	0.6
GO:0016337	b	cell-cell adhesion	2	13	0.60683
GO:0005622	c	intracellular	13	202	0.61182
GO:0007010	b	cytoskeleton organization	2	30	0.61373
GO:0042078	b	germ-line stem cell division	2	16	0.61763
GO:0000910	b	cytokinesis	2	41	0.62427
GO:0005214	m	structural constituent of chitin-based cuticle	2	73	0.62922
GO:0008340	b	determination of adult lifespan	3	77	0.63132
GO:0046982	m	protein heterodimerization activity	2	32	0.64623
GO:0007052	b	mitotic spindle organization	2	97	0.64801
GO:0007165	b	signal transduction	7	87	0.64873
GO:0035220	b	wing disc development	2	31	0.65072
GO:0042067	b	establishment of ommatidial planar polarity	2	13	0.65998
GO:0005615	c	extracellular space	3	88	0.66648
GO:0007398	b	ectoderm development	2	15	0.68445
GO:0004713	m	protein tyrosine kinase activity	2	23	0.68864
GO:0007219	b	Notch signaling pathway	2	30	0.69178
GO:0055114	b	oxidation-reduction process	6	208	0.69607
GO:0007018	b	microtubule-based movement	2	54	0.70536
GO:0005198	m	structural molecule activity	2	42	0.70789
GO:0003723	m	RNA binding	3	69	0.71045
GO:0016318	b	ommatidial rotation	2	16	0.71166
GO:0045179	c	apical cortex	2	20	0.71531
GO:0007611	b	learning or memory	3	25	0.7202
GO:0005856	c	cytoskeleton	2	23	0.72179
GO:0005102	m	receptor binding	2	27	0.74539
GO:0048190	b	wing disc dorsal/ventral pattern formation	2	26	0.74549
GO:0048149	b	behavioral response to ethanol	2	24	0.7464
GO:0007517	b	muscle organ development	4	36	0.75624
GO:0007424	b	open tracheal system development	6	58	0.75927
GO:0042048	b	olfactory behavior	2	22	0.76926
GO:0004672	m	protein kinase activity	4	75	0.77761
GO:0016020	c	membrane	14	284	0.77915
GO:0006952	b	defense response	2	56	0.78291
GO:0004222	m	metalloendopeptidase activity	2	52	0.78317
GO:0007476	b	imaginal disc-derived wing morphogenesis	7	73	0.78938
GO:0016324	c	apical plasma membrane	2	22	0.79135
GO:0030707	b	ovarian follicle cell development	3	32	0.79292
GO:0007391	b	dorsal closure	4	56	0.79832
GO:0000122	b	negative regulation of transcription from RNA polymerase II promoter	4	53	0.80322
GO:0005634	c	nucleus	36	668	0.80611
GO:0008360	b	regulation of cell shape	3	49	0.81374
GO:0005886	c	plasma membrane	21	220	0.82963
GO:0007423	b	sensory organ development	3	34	0.83325
GO:0016021	c	integral to membrane	30	536	0.84094
GO:0007480	b	imaginal disc-derived leg morphogenesis	2	21	0.8509
GO:0004872	m	receptor activity	2	24	0.85277
GO:0007427	b	epithelial cell migration, open tracheal system	2	18	0.85528
GO:0007498	b	mesoderm development	3	42	0.86677
GO:0048813	b	dendrite morphogenesis	4	73	0.87399
GO:0003674	m	molecular_function	18	571	0.87619
GO:0006470	b	protein dephosphorylation	2	45	0.87651
GO:0035556	b	intracellular signal transduction	2	47	0.89691
GO:0003676	m	nucleic acid binding	10	244	0.89939
GO:0007435	b	salivary gland morphogenesis	2	30	0.90256
GO:0043565	m	sequence-specific DNA binding	7	121	0.91601
GO:0005912	c	adherens junction	2	22	0.91635
GO:0004252	m	serine-type endopeptidase activity	2	147	0.91654
GO:0008270	m	zinc ion binding	20	474	0.92402
GO:0007399	b	nervous system development	3	55	0.94201
GO:0001745	b	compound eye morphogenesis	2	40	0.94424
GO:0008150	b	biological_process	12	477	0.94818
GO:0007507	b	heart development	2	33	0.95204
GO:0005575	c	cellular_component	17	587	0.9583
GO:0005875	c	microtubule associated complex	3	178	0.95892
GO:0007417	b	central nervous system development	2	36	0.96867
GO:0005576	c	extracellular region	6	202	0.97125
GO:0007411	b	axon guidance	5	78	0.97185
GO:0006508	b	proteolysis	6	315	0.97334
GO:0005887	c	integral to plasma membrane	3	65	0.97469
GO:0006355	b	regulation of transcription, DNA-dependent	11	195	0.98243
GO:0005515	m	protein binding	12	252	0.9849
GO:0045944	b	positive regulation of transcription from RNA polymerase II promoter	3	72	0.986
GO:0046331	b	lateral inhibition	3	111	0.98849
GO:0005509	m	calcium ion binding	5	113	0.98958
GO:0003700	m	sequence-specific DNA binding transcription factor activity	12	203	0.98983
GO:0003677	m	DNA binding	6	239	0.99221
GO:0007186	b	G-protein coupled receptor signaling pathway	2	77	0.99703
GO:0000003	b	reproduction	1	2	0.50437
GO:0000022	b	mitotic spindle elongation	1	43	0.54467
GO:0000030	m	mannosyltransferase activity	1	4	0.05506
GO:0000060	b	protein import into nucleus, translocation	1	2	0.19
GO:0000062	m	fatty-acyl-CoA binding	1	8	0.08416
GO:0000086	b	G2/M transition of mitotic cell cycle	1	7	0.31837
GO:0000155	m	two-component sensor activity	1	2	0.51205
GO:0000160	b	two-component signal transduction system (phosphorelay)	1	3	0.5758
GO:0000184	b	nuclear-transcribed mRNA catabolic process, nonsense-mediated decay	1	9	0.19912
GO:0000187	b	activation of MAPK activity	1	4	0.3163
GO:0000226	b	microtubule cytoskeleton organization	1	13	0.63854
GO:0000245	b	spliceosome assembly	1	4	0.03659
GO:0000280	b	nuclear division	1	4	0.10153
GO:0000302	b	response to reactive oxygen species	1	2	0.02419
GO:0000422	b	mitochondrion degradation	1	1	0.09623
GO:0000724	b	double-strand break repair via homologous recombination	1	1	0.01231
GO:0000775	c	chromosome, centromeric region	1	14	0.35468
GO:0000776	c	kinetochore	1	16	0.39558
GO:0000785	c	chromatin	1	12	0.43539
GO:0000828	m	inositol hexakisphosphate kinase activity	1	1	0.08273
GO:0000915	b	cytokinesis, actomyosin contractile ring assembly	1	10	0.51703
GO:0000916	b	contractile ring contraction involved in cell cycle cytokinesis	1	5	0.12265
GO:0000932	c	cytoplasmic mRNA processing body	1	8	0.1792
GO:0000940	c	condensed chromosome outer kinetochore	1	4	0.04904
GO:0000976	m	transcription regulatory region sequence-specific DNA binding	1	8	0.64357
GO:0001508	b	regulation of action potential	1	3	0.51764
GO:0001672	b	regulation of chromatin assembly or disassembly	1	2	0.12759
GO:0001700	b	embryonic development via the syncytial blastoderm	1	26	0.94814
GO:0001708	b	cell fate specification	1	12	0.64003
GO:0001726	c	ruffle	1	2	0.30755
GO:0001736	b	establishment of planar polarity	1	19	0.90436
GO:0001738	b	morphogenesis of a polarized epithelium	1	9	0.76671
GO:0001742	b	oenocyte differentiation	1	1	0.12782
GO:0001752	b	compound eye photoreceptor fate commitment	1	3	0.20206
GO:0001964	b	startle response	1	7	0.69297
GO:0003015	b	heart process	1	4	0.63211
GO:0003333	b	amino acid transmembrane transport	1	17	0.50921
GO:0003678	m	DNA helicase activity	1	4	0.1015
GO:0003684	m	damaged DNA binding	1	7	0.11733
GO:0003713	m	transcription coactivator activity	1	8	0.61949
GO:0003714	m	transcription corepressor activity	1	13	0.63424
GO:0003724	m	RNA helicase activity	1	10	0.26723
GO:0003725	m	double-stranded RNA binding	1	9	0.6061
GO:0003730	m	mRNA 3'-UTR binding	1	12	0.73905
GO:0003746	m	translation elongation factor activity	1	8	0.12262
GO:0003777	m	microtubule motor activity	1	33	0.85034
GO:0003785	m	actin monomer binding	1	1	0.0181
GO:0003851	m	2-hydroxyacylsphingosine 1-beta-galactosyltransferase activity	1	3	0.07847
GO:0003913	m	DNA photolyase activity	1	1	0.06686
GO:0003954	m	NADH dehydrogenase activity	1	17	0.34389
GO:0003978	m	UDP-glucose 4-epimerase activity	1	1	0.18598
GO:0003988	m	acetyl-CoA C-acyltransferase activity	1	2	0.01221
GO:0004003	m	ATP-dependent DNA helicase activity	1	8	0.15583
GO:0004004	m	ATP-dependent RNA helicase activity	1	19	0.54738
GO:0004069	m	L-aspartate:2-oxoglutarate aminotransferase activity	1	2	0.06044
GO:0004129	m	cytochrome-c oxidase activity	1	9	0.13994
GO:0004181	m	metallocarboxypeptidase activity	1	19	0.51902
GO:0004221	m	ubiquitin thiolesterase activity	1	20	0.547
GO:0004326	m	tetrahydrofolylpolyglutamate synthase activity	1	2	0.04967
GO:0004342	m	glucosamine-6-phosphate deaminase activity	1	1	0.01222
GO:0004427	m	inorganic diphosphatase activity	1	3	0.17676
GO:0004503	m	monophenol monooxygenase activity	1	2	0.09059
GO:0004511	m	tyrosine 3-monooxygenase activity	1	1	0.07169
GO:0004553	m	hydrolase activity, hydrolyzing O-glycosyl compounds	1	4	0.20693
GO:0004698	m	calcium-dependent protein kinase C activity	1	3	0.28895
GO:0004708	m	MAP kinase kinase activity	1	3	0.07813
GO:0004709	m	MAP kinase kinase kinase activity	1	2	0.06551
GO:0004722	m	protein serine/threonine phosphatase activity	1	23	0.73184
GO:0004725	m	protein tyrosine phosphatase activity	1	23	0.92716
GO:0004806	m	triglyceride lipase activity	1	28	0.6472
GO:0004821	m	histidine-tRNA ligase activity	1	1	0.03075
GO:0004857	m	enzyme inhibitor activity	1	8	0.08275
GO:0004867	m	serine-type endopeptidase inhibitor activity	1	30	0.89886
GO:0004888	m	transmembrane signaling receptor activity	1	14	0.88802
GO:0004930	m	G-protein coupled receptor activity	1	46	0.98955
GO:0004970	m	ionotropic glutamate receptor activity	1	12	0.59821
GO:0005006	m	epidermal growth factor-activated receptor activity	1	1	0.12861
GO:0005044	m	scavenger receptor activity	1	12	0.68206
GO:0005053	m	peroxisome matrix targeting signal-2 binding	1	2	0.10137
GO:0005070	m	SH3/SH2 adaptor activity	1	6	0.55991
GO:0005080	m	protein kinase C binding	1	3	0.24447
GO:0005083	m	small GTPase regulator activity	1	8	0.60946
GO:0005085	m	guanyl-nucleotide exchange factor activity	1	18	0.93291
GO:0005097	m	Rab GTPase activator activity	1	16	0.66965
GO:0005099	m	Ras GTPase activator activity	1	5	0.59362
GO:0005112	m	Notch binding	1	11	0.74106
GO:0005154	m	epidermal growth factor receptor binding	1	4	0.47769
GO:0005158	m	insulin receptor binding	1	12	0.36221
GO:0005221	m	intracellular cyclic nucleotide activated cation channel activity	1	5	0.50823
GO:0005234	m	extracellular-glutamate-gated ion channel activity	1	19	0.75351
GO:0005249	m	voltage-gated potassium channel activity	1	12	0.90204
GO:0005254	m	chloride channel activity	1	1	0.04336
GO:0005262	m	calcium channel activity	1	6	0.50174
GO:0005316	m	high affinity inorganic phosphate:sodium symporter activity	1	14	0.5392
GO:0005432	m	calcium:sodium antiporter activity	1	2	0.1544
GO:0005436	m	sodium:phosphate symporter activity	1	3	0.17554
GO:0005471	m	ATP:ADP antiporter activity	1	2	0.031
GO:0005500	m	juvenile hormone binding	1	1	0.01873
GO:0005506	m	iron ion binding	1	17	0.40446
GO:0005507	m	copper ion binding	1	10	0.38895
GO:0005523	m	tropomyosin binding	1	2	0.09425
GO:0005578	c	proteinaceous extracellular matrix	1	42	0.98999
GO:0005604	c	basement membrane	1	10	0.70557
GO:0005605	c	basal lamina	1	5	0.4873
GO:0005606	c	laminin-1 complex	1	2	0.41983
GO:0005624	c	membrane fraction	1	6	0.50817
GO:0005625	c	soluble fraction	1	3	0.12395
GO:0005641	c	nuclear envelope lumen	1	2	0.07163
GO:0005654	c	nucleoplasm	1	12	0.55954
GO:0005665	c	DNA-directed RNA polymerase II, core complex	1	5	0.04272
GO:0005680	c	anaphase-promoting complex	1	7	0.0888
GO:0005688	c	U6 snRNP	1	4	0.02379
GO:0005736	c	DNA-directed RNA polymerase I complex	1	3	0.04354
GO:0005741	c	mitochondrial outer membrane	1	9	0.17219
GO:0005743	c	mitochondrial inner membrane	1	38	0.48677
GO:0005747	c	mitochondrial respiratory chain complex I	1	21	0.37996
GO:0005768	c	endosome	1	9	0.27235
GO:0005777	c	peroxisome	1	15	0.29848
GO:0005783	c	endoplasmic reticulum	1	73	0.95523
GO:0005789	c	endoplasmic reticulum membrane	1	18	0.52571
GO:0005792	c	microsome	1	41	0.67835
GO:0005834	c	heterotrimeric G-protein complex	1	11	0.51357
GO:0005861	c	troponin complex	1	2	0.09518
GO:0005871	c	kinesin complex	1	24	0.59552
GO:0005874	c	microtubule	1	12	0.58823
GO:0005913	c	cell-cell adherens junction	1	6	0.75049
GO:0005914	c	spot adherens junction	1	2	0.26845
GO:0005915	c	zonula adherens	1	4	0.30293
GO:0005925	c	focal adhesion	1	5	0.6316
GO:0005938	c	cell cortex	1	37	0.96131
GO:0005975	b	carbohydrate metabolic process	1	32	0.59028
GO:0006030	b	chitin metabolic process	1	42	0.82476
GO:0006044	b	N-acetylglucosamine metabolic process	1	6	0.27535
GO:0006066	b	alcohol metabolic process	1	12	0.48717
GO:0006099	b	tricarboxylic acid cycle	1	23	0.6139
GO:0006108	b	malate metabolic process	1	6	0.19201
GO:0006120	b	mitochondrial electron transport, NADH to ubiquinone	1	15	0.32604
GO:0006289	b	nucleotide-excision repair	1	13	0.20588
GO:0006352	b	transcription initiation, DNA-dependent	1	4	0.22321
GO:0006360	b	transcription from RNA polymerase I promoter	1	4	0.04901
GO:0006364	b	rRNA processing	1	16	0.27172
GO:0006368	b	transcription elongation from RNA polymerase II promoter	1	4	0.1381
GO:0006378	b	mRNA polyadenylation	1	12	0.64538
GO:0006400	b	tRNA modification	1	6	0.06115
GO:0006415	b	translational termination	1	3	0.04307
GO:0006417	b	regulation of translation	1	6	0.46515
GO:0006427	b	histidyl-tRNA aminoacylation	1	1	0.03024
GO:0006458	b	'de novo' protein folding	1	7	0.19462
GO:0006476	b	protein deacetylation	1	3	0.05485
GO:0006506	b	GPI anchor biosynthetic process	1	12	0.23494
GO:0006531	b	aspartate metabolic process	1	2	0.06076
GO:0006537	b	glutamate biosynthetic process	1	3	0.07824
GO:0006555	b	methionine metabolic process	1	2	0.15502
GO:0006584	b	catecholamine metabolic process	1	3	0.23883
GO:0006607	b	NLS-bearing substrate import into nucleus	1	3	0.08374
GO:0006626	b	protein targeting to mitochondrion	1	13	0.29766
GO:0006629	b	lipid metabolic process	1	54	0.90333
GO:0006635	b	fatty acid beta-oxidation	1	10	0.1605
GO:0006688	b	glycosphingolipid biosynthetic process	1	4	0.18384
GO:0006796	b	phosphate-containing compound metabolic process	1	4	0.20143
GO:0006813	b	potassium ion transport	1	22	0.96237
GO:0006814	b	sodium ion transport	1	43	0.87432
GO:0006816	b	calcium ion transport	1	10	0.68052
GO:0006820	b	anion transport	1	4	0.30569
GO:0006821	b	chloride transport	1	2	0.16131
GO:0006886	b	intracellular protein transport	1	45	0.79085
GO:0006915	b	apoptotic process	1	23	0.77232
GO:0006919	b	activation of cysteine-type endopeptidase activity involved in apoptotic process	1	8	0.42651
GO:0006928	b	cellular component movement	1	3	0.24957
GO:0006974	b	response to DNA damage stimulus	1	54	0.83234
GO:0006997	b	nucleus organization	1	3	0.22538
GO:0007031	b	peroxisome organization	1	4	0.13945
GO:0007035	b	vacuolar acidification	1	2	0.06532
GO:0007043	b	cell-cell junction assembly	1	5	0.55899
GO:0007049	b	cell cycle	1	20	0.39265
GO:0007050	b	cell cycle arrest	1	5	0.5692
GO:0007059	b	chromosome segregation	1	20	0.55535
GO:0007060	b	male meiosis chromosome segregation	1	7	0.33355
GO:0007062	b	sister chromatid cohesion	1	10	0.50545
GO:0007080	b	mitotic metaphase plate congression	1	8	0.25538
GO:0007095	b	mitotic cell cycle G2/M transition DNA damage checkpoint	1	29	0.48488
GO:0007112	b	male meiosis cytokinesis	1	10	0.21606
GO:0007140	b	male meiosis	1	18	0.44405
GO:0007141	b	male meiosis I	1	6	0.29943
GO:0007156	b	homophilic cell adhesion	1	14	0.98738
GO:0007157	b	heterophilic cell-cell adhesion	1	10	0.84301
GO:0007163	b	establishment or maintenance of cell polarity	1	19	0.86035
GO:0007166	b	cell surface receptor signaling pathway	1	6	0.48
GO:0007169	b	transmembrane receptor protein tyrosine kinase signaling pathway	1	9	0.65377
GO:0007175	b	negative regulation of epidermal growth factor-activated receptor activity	1	2	0.32075
GO:0007179	b	transforming growth factor beta receptor signaling pathway	1	14	0.6794
GO:0007185	b	transmembrane receptor protein tyrosine phosphatase signaling pathway	1	1	0.08317
GO:0007254	b	JNK cascade	1	16	0.79895
GO:0007265	b	Ras protein signal transduction	1	13	0.79566
GO:0007268	b	synaptic transmission	1	26	0.9737
GO:0007269	b	neurotransmitter secretion	1	49	0.93962
GO:0007274	b	neuromuscular synaptic transmission	1	18	0.87401
GO:0007286	b	spermatid development	1	17	0.78613
GO:0007297	b	ovarian follicle cell migration	1	8	0.72883
GO:0007299	b	ovarian follicle cell-cell adhesion	1	3	0.18613
GO:0007301	b	female germline ring canal formation	1	8	0.52749
GO:0007303	b	cytoplasmic transport, nurse cell to oocyte	1	13	0.69294
GO:0007304	b	chorion-containing eggshell formation	1	10	0.77451
GO:0007312	b	oocyte nucleus migration involved in oocyte dorsal/ventral axis specification	1	3	0.16459
GO:0007318	b	pole plasm protein localization	1	9	0.35506
GO:0007349	b	cellularization	1	22	0.69604
GO:0007350	b	blastoderm segmentation	1	13	0.73868
GO:0007365	b	periodic partitioning	1	3	0.40081
GO:0007366	b	periodic partitioning by pair rule gene	1	4	0.74657
GO:0007367	b	segment polarity determination	1	13	0.77145
GO:0007369	b	gastrulation	1	10	0.48882
GO:0007377	b	germ-band extension	1	3	0.19524
GO:0007390	b	germ-band shortening	1	13	0.75595
GO:0007394	b	dorsal closure, elongation of leading edge cells	1	9	0.41804
GO:0007414	b	axonal defasciculation	1	4	0.78441
GO:0007419	b	ventral cord development	1	14	0.95034
GO:0007421	b	stomatogastric nervous system development	1	2	0.25896
GO:0007428	b	primary branching, open tracheal system	1	9	0.80568
GO:0007438	b	oenocyte development	1	3	0.45081
GO:0007440	b	foregut morphogenesis	1	9	0.66015
GO:0007444	b	imaginal disc development	1	19	0.8923
GO:0007447	b	imaginal disc pattern formation	1	8	0.61842
GO:0007451	b	dorsal/ventral lineage restriction, imaginal disc	1	3	0.51399
GO:0007455	b	eye-antennal disc morphogenesis	1	13	0.83846
GO:0007460	b	R8 cell fate commitment	1	4	0.53808
GO:0007469	b	antennal development	1	5	0.43274
GO:0007472	b	wing disc morphogenesis	1	8	0.78751
GO:0007473	b	wing disc proximal/distal pattern formation	1	4	0.46991
GO:0007483	b	genital disc morphogenesis	1	2	0.27842
GO:0007501	b	mesodermal cell fate specification	1	7	0.54869
GO:0007502	b	digestive tract mesoderm development	1	4	0.51249
GO:0007510	b	cardioblast cell fate determination	1	2	0.26497
GO:0007520	b	myoblast fusion	1	18	0.92286
GO:0007526	b	larval somatic muscle development	1	4	0.27308
GO:0007528	b	neuromuscular junction development	1	18	0.72214
GO:0007530	b	sex determination	1	11	0.73388
GO:0007552	b	metamorphosis	1	13	0.69807
GO:0007591	b	molting cycle, chitin-based cuticle	1	6	0.31334
GO:0007594	b	puparial adhesion	1	7	0.08469
GO:0007605	b	sensory perception of sound	1	11	0.77227
GO:0007612	b	learning	1	8	0.8643
GO:0007616	b	long-term memory	1	25	0.92182
GO:0007623	b	circadian rhythm	1	24	0.9396
GO:0007638	b	mechanosensory behavior	1	5	0.42764
GO:0008016	b	regulation of heart contraction	1	8	0.65832
GO:0008020	m	G-protein coupled photoreceptor activity	1	6	0.26106
GO:0008021	c	synaptic vesicle	1	26	0.82585
GO:0008028	m	monocarboxylic acid transmembrane transporter activity	1	4	0.26719
GO:0008039	b	synaptic target recognition	1	2	0.56537
GO:0008049	b	male courtship behavior	1	20	0.91161
GO:0008060	m	ARF GTPase activator activity	1	3	0.28637
GO:0008061	m	chitin binding	1	47	0.88525
GO:0008065	b	establishment of blood-nerve barrier	1	2	0.16105
GO:0008071	b	maternal determination of dorsal/ventral axis, ovarian follicular epithelium, soma encoded	1	1	0.12847
GO:0008076	c	voltage-gated potassium channel complex	1	11	0.89472
GO:0008101	b	decapentaplegic signaling pathway	1	8	0.76847
GO:0008103	b	oocyte microtubule cytoskeleton polarization	1	13	0.50436
GO:0008104	b	protein localization	1	27	0.93156
GO:0008105	b	asymmetric protein localization	1	11	0.70767
GO:0008134	m	transcription factor binding	1	43	0.96224
GO:0008137	m	NADH dehydrogenase (ubiquinone) activity	1	19	0.36251
GO:0008138	m	protein tyrosine/serine/threonine phosphatase activity	1	12	0.38832
GO:0008142	m	oxysterol binding	1	3	0.09556
GO:0008175	m	tRNA methyltransferase activity	1	2	0.01234
GO:0008195	m	phosphatidate phosphatase activity	1	1	0.11813
GO:0008219	b	cell death	1	5	0.21259
GO:0008235	m	metalloexopeptidase activity	1	12	0.47362
GO:0008239	m	dipeptidyl-peptidase activity	1	7	0.61737
GO:0008253	m	5'-nucleotidase activity	1	3	0.15548
GO:0008266	m	poly(U) RNA binding	1	3	0.22591
GO:0008289	m	lipid binding	1	8	0.38338
GO:0008293	b	torso signaling pathway	1	20	0.79641
GO:0008298	b	intracellular mRNA localization	1	15	0.41682
GO:0008305	c	integrin complex	1	6	0.42421
GO:0008307	m	structural constituent of muscle	1	6	0.80975
GO:0008308	m	voltage-gated anion channel activity	1	4	0.10623
GO:0008313	m	gurken-activated receptor activity	1	1	0.12762
GO:0008314	b	gurken receptor signaling pathway	1	3	0.14502
GO:0008315	b	meiotic G2/MI transition	1	5	0.40836
GO:0008329	m	pattern recognition receptor activity	1	3	0.09447
GO:0008332	m	low voltage-gated calcium channel activity	1	1	0.3107
GO:0008335	b	female germline ring canal stabilization	1	6	0.62829
GO:0008344	b	adult locomotory behavior	1	13	0.71214
GO:0008347	b	glial cell migration	1	13	0.87345
GO:0008354	b	germ cell migration	1	15	0.72603
GO:0008355	b	olfactory learning	1	26	0.96736
GO:0008361	b	regulation of cell size	1	11	0.71648
GO:0008362	b	chitin-based embryonic cuticle biosynthetic process	1	12	0.73705
GO:0008366	b	axon ensheathment	1	4	0.44717
GO:0008380	b	RNA splicing	1	6	0.09428
GO:0008407	b	chaeta morphogenesis	1	24	0.96153
GO:0008408	m	3'-5' exonuclease activity	1	3	0.07177
GO:0008440	m	inositol-1,4,5-trisphosphate 3-kinase activity	1	4	0.21662
GO:0008476	m	protein-tyrosine sulfotransferase activity	1	1	0.1333
GO:0008525	m	phosphatidylcholine transporter activity	1	2	0.08758
GO:0008527	m	taste receptor activity	1	41	0.67572
GO:0008536	m	Ran GTPase binding	1	6	0.1232
GO:0008543	b	fibroblast growth factor receptor signaling pathway	1	6	0.60925
GO:0008544	b	epidermis development	1	5	0.46452
GO:0008574	m	plus-end-directed microtubule motor activity	1	4	0.0899
GO:0008584	b	male gonad development	1	3	0.55984
GO:0008585	b	female gonad development	1	5	0.39147
GO:0008587	b	imaginal disc-derived wing margin morphogenesis	1	11	0.62469
GO:0008593	b	regulation of Notch signaling pathway	1	9	0.37957
GO:0008594	b	photoreceptor cell morphogenesis	1	9	0.48709
GO:0008595	b	anterior/posterior axis specification, embryo	1	18	0.65216
GO:0008812	m	choline dehydrogenase activity	1	13	0.54369
GO:0008949	m	oxalyl-CoA decarboxylase activity	1	1	0.02511
GO:0008970	m	phosphatidylcholine 1-acylhydrolase activity	1	8	0.16511
GO:0009072	b	aromatic amino acid family metabolic process	1	2	0.07852
GO:0009101	b	glycoprotein biosynthetic process	1	2	0.17212
GO:0009306	b	protein secretion	1	19	0.531
GO:0009434	c	microtubule-based flagellum	1	1	0.14933
GO:0009588	b	UV-A, blue light phototransduction	1	2	0.07186
GO:0009620	b	response to fungus	1	4	0.25642
GO:0009637	b	response to blue light	1	1	0.06617
GO:0009649	b	entrainment of circadian clock	1	9	0.6098
GO:0009880	b	embryonic pattern specification	1	10	0.63443
GO:0009881	m	photoreceptor activity	1	2	0.0945
GO:0009882	m	blue light photoreceptor activity	1	1	0.0664
GO:0009950	b	dorsal/ventral axis specification	1	12	0.57775
GO:0009952	b	anterior/posterior pattern specification	1	7	0.52197
GO:0009953	b	dorsal/ventral pattern formation	1	7	0.50111
GO:0009968	b	negative regulation of signal transduction	1	4	0.34949
GO:0009986	c	cell surface	1	12	0.90964
GO:0009996	b	negative regulation of cell fate specification	1	4	0.6953
GO:0010259	b	multicellular organismal aging	1	1	0.09386
GO:0010629	b	negative regulation of gene expression	1	27	0.90772
GO:0012501	b	programmed cell death	1	8	0.24858
GO:0015012	b	heparan sulfate proteoglycan biosynthetic process	1	10	0.58595
GO:0015018	m	galactosylgalactosylxylosylprotein 3-beta-glucuronosyltransferase activity	1	3	0.17647
GO:0015031	b	protein transport	1	37	0.55731
GO:0015035	m	protein disulfide oxidoreductase activity	1	12	0.27161
GO:0015036	m	disulfide oxidoreductase activity	1	7	0.18487
GO:0015145	m	monosaccharide transmembrane transporter activity	1	2	0.04252
GO:0015171	m	amino acid transmembrane transporter activity	1	18	0.52524
GO:0015250	m	water channel activity	1	4	0.15879
GO:0015267	m	channel activity	1	5	0.21542
GO:0015379	m	potassium:chloride symporter activity	1	1	0.0357
GO:0015749	b	monosaccharide transport	1	2	0.04242
GO:0015866	b	ADP transport	1	2	0.03179
GO:0015867	b	ATP transport	1	2	0.03097
GO:0016010	c	dystrophin-associated glycoprotein complex	1	2	0.64404
GO:0016023	c	cytoplasmic membrane-bounded vesicle	1	6	0.38132
GO:0016027	c	inaD signaling complex	1	7	0.39808
GO:0016059	b	deactivation of rhodopsin mediated signaling	1	8	0.65327
GO:0016062	b	adaptation of rhodopsin mediated signaling	1	3	0.17587
GO:0016079	b	synaptic vesicle exocytosis	1	7	0.45089
GO:0016149	m	translation release factor activity, codon specific	1	1	0.00594
GO:0016192	b	vesicle-mediated transport	1	43	0.81297
GO:0016199	b	axon midline choice point recognition	1	8	0.94585
GO:0016200	b	synaptic target attraction	1	2	0.53802
GO:0016246	b	RNA interference	1	11	0.36093
GO:0016311	b	dephosphorylation	1	11	0.23889
GO:0016321	b	female meiosis chromosome segregation	1	21	0.53485
GO:0016327	c	apicolateral plasma membrane	1	12	0.81143
GO:0016332	b	establishment or maintenance of polarity of embryonic epithelium	1	7	0.7082
GO:0016333	b	morphogenesis of follicular epithelium	1	7	0.6302
GO:0016363	c	nuclear matrix	1	3	0.30956
GO:0016490	m	structural constituent of peritrophic membrane	1	9	0.28481
GO:0016491	m	oxidoreductase activity	1	38	0.66558
GO:0016503	m	pheromone receptor activity	1	1	0.38474
GO:0016507	c	fatty acid beta-oxidation multienzyme complex	1	2	0.03054
GO:0016509	m	long-chain-3-hydroxyacyl-CoA dehydrogenase activity	1	2	0.03104
GO:0016570	b	histone modification	1	2	0.14409
GO:0016572	b	histone phosphorylation	1	5	0.25563
GO:0016578	b	histone deubiquitination	1	2	0.06072
GO:0016579	b	protein deubiquitination	1	6	0.1058
GO:0016614	m	oxidoreductase activity, acting on CH-OH group of donors	1	9	0.25802
GO:0016615	m	malate dehydrogenase activity	1	1	0.04812
GO:0016616	m	oxidoreductase activity, acting on the CH-OH group of donors, NAD or NADP as acceptor	1	9	0.27177
GO:0016705	m	oxidoreductase activity, acting on paired donors, with incorporation or reduction of molecular oxygen	1	40	0.67872
GO:0016747	m	transferase activity, transferring acyl groups other than amino-acyl groups	1	16	0.47404
GO:0016772	m	transferase activity, transferring phosphorus-containing groups	1	35	0.59153
GO:0016787	m	hydrolase activity	1	37	0.72313
GO:0016788	m	hydrolase activity, acting on ester bonds	1	5	0.12191
GO:0016805	m	dipeptidase activity	1	3	0.26161
GO:0016837	m	carbon-oxygen lyase activity, acting on polysaccharides	1	1	0.02517
GO:0016971	m	flavin-linked sulfhydryl oxidase activity	1	4	0.14806
GO:0017053	c	transcriptional repressor complex	1	8	0.31893
GO:0017067	m	tyrosine-ester sulfotransferase activity	1	1	0.01249
GO:0017090	c	meprin A complex	1	3	0.04833
GO:0017095	m	heparan sulfate 6-O-sulfotransferase activity	1	1	0.12259
GO:0017118	m	lipoyltransferase activity	1	1	0.0062
GO:0017137	m	Rab GTPase binding	1	5	0.3165
GO:0017148	b	negative regulation of translation	1	9	0.85653
GO:0017157	b	regulation of exocytosis	1	1	0.20479
GO:0018345	b	protein palmitoylation	1	14	0.45549
GO:0018738	m	S-formylglutathione hydrolase activity	1	1	0.0665
GO:0019101	b	female somatic sex determination	1	2	0.08407
GO:0019102	b	male somatic sex determination	1	1	0.01203
GO:0019318	b	hexose metabolic process	1	3	0.22657
GO:0019706	m	protein-cysteine S-palmitoleyltransferase activity	1	14	0.45584
GO:0019722	b	calcium-mediated signaling	1	4	0.33296
GO:0019904	m	protein domain specific binding	1	5	0.25023
GO:0019991	b	septate junction assembly	1	15	0.75144
GO:0020037	m	heme binding	1	64	0.94806
GO:0022625	c	cytosolic large ribosomal subunit	1	27	0.39677
GO:0022843	m	voltage-gated cation channel activity	1	2	0.54126
GO:0022900	b	electron transport chain	1	4	0.13326
GO:0030010	b	establishment of cell polarity	1	3	0.74982
GO:0030018	c	Z disc	1	10	0.81288
GO:0030036	b	actin cytoskeleton organization	1	29	0.96646
GO:0030060	m	L-malate dehydrogenase activity	1	2	0.05443
GO:0030100	b	regulation of endocytosis	1	5	0.64129
GO:0030139	c	endocytic vesicle	1	4	0.51956
GO:0030140	c	trans-Golgi network transport vesicle	1	3	0.1116
GO:0030155	b	regulation of cell adhesion	1	2	0.41814
GO:0030166	b	proteoglycan biosynthetic process	1	4	0.18008
GO:0030170	m	pyridoxal phosphate binding	1	19	0.40239
GO:0030215	m	semaphorin receptor binding	1	1	0.51811
GO:0030237	b	female sex determination	1	2	0.08316
GO:0030246	m	carbohydrate binding	1	13	0.49024
GO:0030307	b	positive regulation of cell growth	1	12	0.67662
GO:0030308	b	negative regulation of cell growth	1	6	0.41687
GO:0030317	b	sperm motility	1	8	0.39621
GO:0030334	b	regulation of cell migration	1	4	0.45527
GO:0030374	m	ligand-dependent nuclear receptor transcription coactivator activity	1	3	0.45279
GO:0030381	b	chorion-containing eggshell pattern formation	1	6	0.32966
GO:0030424	c	axon	1	19	0.91112
GO:0030539	b	male genitalia development	1	2	0.4888
GO:0030709	b	border follicle cell delamination	1	2	0.21503
GO:0030713	b	ovarian follicle cell stalk formation	1	13	0.76321
GO:0030720	b	oocyte localization involved in germarium-derived egg chamber formation	1	9	0.63445
GO:0030723	b	ovarian fusome organization	1	6	0.54317
GO:0030727	b	germarium-derived female germ-line cyst formation	1	3	0.56714
GO:0030845	b	inhibition of phospholipase C activity involved in G-protein coupled receptor signaling pathway	1	2	0.13366
GO:0030976	m	thiamine pyrophosphate binding	1	1	0.02462
GO:0031023	b	microtubule organizing center organization	1	2	0.05466
GO:0031032	b	actomyosin structure organization	1	2	0.21247
GO:0031072	m	heat shock protein binding	1	17	0.31974
GO:0031227	c	intrinsic to endoplasmic reticulum membrane	1	8	0.33327
GO:0031410	c	cytoplasmic vesicle	1	9	0.46753
GO:0031434	m	mitogen-activated protein kinase kinase binding	1	1	0.0423
GO:0031435	m	mitogen-activated protein kinase kinase kinase binding	1	1	0.01244
GO:0031452	b	negative regulation of heterochromatin assembly	1	1	0.04262
GO:0031532	b	actin cytoskeleton reorganization	1	4	0.13428
GO:0031536	b	positive regulation of exit from mitosis	1	2	0.56827
GO:0031571	b	mitotic cell cycle G1/S transition DNA damage checkpoint	1	2	0.13344
GO:0031594	c	neuromuscular junction	1	17	0.92921
GO:0031935	b	regulation of chromatin silencing	1	5	0.29666
GO:0031982	c	vesicle	1	5	0.2892
GO:0031987	b	locomotion involved in locomotory behavior	1	8	0.69419
GO:0032154	c	cleavage furrow	1	5	0.21943
GO:0032312	b	regulation of ARF GTPase activity	1	3	0.28868
GO:0032313	b	regulation of Rab GTPase activity	1	13	0.63077
GO:0032504	b	multicellular organism reproduction	1	45	0.76366
GO:0032784	b	regulation of transcription elongation, DNA-dependent	1	2	0.11172
GO:0033038	m	bitter taste receptor activity	1	1	0.0122
GO:0033227	b	dsRNA transport	1	15	0.28905
GO:0033613	m	activating transcription factor binding	1	4	0.33439
GO:0033962	b	cytoplasmic mRNA processing body assembly	1	4	0.05515
GO:0034334	b	adherens junction maintenance	1	4	0.14811
GO:0034339	b	regulation of transcription from RNA polymerase II promoter by nuclear hormone receptor	1	1	0.01844
GO:0034511	m	U3 snoRNA binding	1	1	0.0061
GO:0034599	b	cellular response to oxidative stress	1	4	0.11143
GO:0034605	b	cellular response to heat	1	11	0.26553
GO:0035070	b	salivary gland histolysis	1	5	0.10499
GO:0035071	b	salivary gland cell autophagic cell death	1	39	0.94225
GO:0035075	b	response to ecdysone	1	5	0.28002
GO:0035088	b	establishment or maintenance of apical/basal cell polarity	1	8	0.62266
GO:0035089	b	establishment of apical/basal cell polarity	1	1	0.14589
GO:0035091	m	phosphatidylinositol binding	1	19	0.51686
GO:0035095	b	behavioral response to nicotine	1	1	0.13453
GO:0035151	b	regulation of tube size, open tracheal system	1	11	0.44797
GO:0035155	b	negative regulation of terminal cell fate specification, open tracheal system	1	3	0.53482
GO:0035157	b	negative regulation of fusion cell fate specification	1	3	0.69307
GO:0035159	b	regulation of tube length, open tracheal system	1	16	0.89244
GO:0035193	b	larval central nervous system remodeling	1	3	0.14427
GO:0035199	b	salt aversion	1	1	0.26844
GO:0035202	b	tracheal pit formation in open tracheal system	1	1	0.12936
GO:0035209	b	pupal development	1	3	0.10196
GO:0035225	b	determination of genital disc primordium	1	4	0.54956
GO:0035234	b	germ cell programmed cell death	1	3	0.11742
GO:0035258	m	steroid hormone receptor binding	1	2	0.43085
GO:0035282	b	segmentation	1	3	0.53332
GO:0035309	b	wing and notum subfield formation	1	6	0.56407
GO:0036011	b	imaginal disc-derived leg segmentation	1	6	0.62189
GO:0040001	b	establishment of mitotic spindle localization	1	7	0.44194
GO:0040003	b	chitin-based cuticle development	1	31	0.85508
GO:0040007	b	growth	1	14	0.71192
GO:0040011	b	locomotion	1	8	0.62127
GO:0040018	b	positive regulation of multicellular organism growth	1	12	0.4478
GO:0040023	b	establishment of nucleus localization	1	1	0.50592
GO:0040040	b	thermosensory behavior	1	3	0.16494
GO:0042026	b	protein refolding	1	5	0.16541
GO:0042049	b	cellular acyl-CoA homeostasis	1	7	0.07926
GO:0042051	b	compound eye photoreceptor development	1	10	0.74632
GO:0042053	b	regulation of dopamine metabolic process	1	2	0.07846
GO:0042059	b	negative regulation of epidermal growth factor receptor signaling pathway	1	9	0.93432
GO:0042066	b	perineurial glial growth	1	5	0.43923
GO:0042246	b	tissue regeneration	1	4	0.29443
GO:0042250	b	maintenance of polarity of embryonic epithelium	1	1	0.22583
GO:0042384	b	cilium assembly	1	12	0.38913
GO:0042416	b	dopamine biosynthetic process	1	2	0.11788
GO:0042417	b	dopamine metabolic process	1	2	0.12341
GO:0042600	c	chorion	1	11	0.36761
GO:0042626	m	ATPase activity, coupled to transmembrane movement of substances	1	31	0.88532
GO:0042659	b	regulation of cell fate specification	1	5	0.72803
GO:0042675	b	compound eye cone cell differentiation	1	4	0.48542
GO:0042683	b	negative regulation of compound eye cone cell fate specification	1	2	0.20694
GO:0042694	b	muscle cell fate specification	1	3	0.30982
GO:0042734	c	presynaptic membrane	1	3	0.43171
GO:0042752	b	regulation of circadian rhythm	1	5	0.33807
GO:0043022	m	ribosome binding	1	3	0.0317
GO:0043052	b	thermotaxis	1	9	0.61491
GO:0043068	b	positive regulation of programmed cell death	1	2	0.05949
GO:0043087	b	regulation of GTPase activity	1	2	0.20245
GO:0043153	b	entrainment of circadian clock by photoperiod	1	4	0.17986
GO:0043186	c	P granule	1	7	0.60002
GO:0043190	c	ATP-binding cassette (ABC) transporter complex	1	25	0.81213
GO:0043204	c	perikaryon	1	1	0.13377
GO:0043234	c	protein complex	1	34	0.90273
GO:0043292	c	contractile fiber	1	1	0.18184
GO:0043296	c	apical junction complex	1	2	0.26707
GO:0044070	b	regulation of anion transport	1	4	0.10655
GO:0044262	b	cellular carbohydrate metabolic process	1	4	0.13061
GO:0045167	b	asymmetric protein localization involved in cell fate determination	1	10	0.66882
GO:0045169	c	fusome	1	16	0.79639
GO:0045175	b	basal protein localization	1	5	0.48274
GO:0045176	b	apical protein localization	1	6	0.47278
GO:0045177	c	apical part of cell	1	17	0.79537
GO:0045185	b	maintenance of protein location	1	3	0.25965
GO:0045186	b	zonula adherens assembly	1	8	0.74184
GO:0045196	b	establishment or maintenance of neuroblast polarity	1	4	0.3944
GO:0045197	b	establishment or maintenance of epithelial cell apical/basal polarity	1	12	0.82773
GO:0045202	c	synapse	1	10	0.68695
GO:0045213	b	neurotransmitter receptor metabolic process	1	3	0.18699
GO:0045214	b	sarcomere organization	1	10	0.77065
GO:0045316	b	negative regulation of compound eye photoreceptor development	1	3	0.26768
GO:0045448	b	mitotic cell cycle, embryonic	1	5	0.23786
GO:0045467	b	R7 cell development	1	8	0.59748
GO:0045471	b	response to ethanol	1	5	0.22674
GO:0045475	b	locomotor rhythm	1	23	0.95214
GO:0045478	b	fusome organization	1	7	0.33901
GO:0045498	b	sex comb development	1	5	0.08916
GO:0045596	b	negative regulation of cell differentiation	1	1	0.11151
GO:0045664	b	regulation of neuron differentiation	1	2	0.27752
GO:0045742	b	positive regulation of epidermal growth factor receptor signaling pathway	1	1	0.22852
GO:0045746	b	negative regulation of Notch signaling pathway	1	15	0.84584
GO:0045749	b	negative regulation of S phase of mitotic cell cycle	1	3	0.2444
GO:0045824	b	negative regulation of innate immune response	1	2	0.04348
GO:0045836	b	positive regulation of meiosis	1	1	0.13417
GO:0045861	b	negative regulation of proteolysis	1	5	0.13827
GO:0045926	b	negative regulation of growth	1	6	0.40912
GO:0045931	b	positive regulation of mitotic cell cycle	1	3	0.34609
GO:0045995	b	regulation of embryonic development	1	2	0.41967
GO:0046011	b	regulation of oskar mRNA translation	1	4	0.61264
GO:0046030	m	inositol trisphosphate phosphatase activity	1	5	0.12334
GO:0046330	b	positive regulation of JNK cascade	1	9	0.53615
GO:0046488	b	phosphatidylinositol metabolic process	1	5	0.37838
GO:0046533	b	negative regulation of photoreceptor cell differentiation	1	2	0.12198
GO:0046627	b	negative regulation of insulin receptor signaling pathway	1	3	0.12257
GO:0046628	b	positive regulation of insulin receptor signaling pathway	1	1	0.01876
GO:0046664	b	dorsal closure, amnioserosa morphology change	1	3	0.16542
GO:0046667	b	compound eye retinal cell programmed cell death	1	8	0.73467
GO:0046673	b	negative regulation of compound eye retinal cell programmed cell death	1	4	0.35897
GO:0046693	b	sperm storage	1	4	0.20143
GO:0046777	b	protein autophosphorylation	1	5	0.42607
GO:0046854	b	phosphatidylinositol phosphorylation	1	12	0.27897
GO:0046901	b	tetrahydrofolylpolyglutamate biosynthetic process	1	1	0.03058
GO:0046928	b	regulation of neurotransmitter secretion	1	7	0.79481
GO:0046987	m	N-acetyllactosamine beta-1,3-glucuronosyltransferase activity	1	2	0.17039
GO:0046988	m	asioloorosomucoid beta-1,3-glucuronosyltransferase activity	1	2	0.17035
GO:0046989	m	galactosyl beta-1,3 N-acetylgalactosamine beta-1,3-glucuronosyltransferase activity	1	2	0.17112
GO:0047555	m	3',5'-cyclic-GMP phosphodiesterase activity	1	3	0.63242
GO:0048025	b	negative regulation of nuclear mRNA splicing, via spliceosome	1	4	0.11751
GO:0048066	b	developmental pigmentation	1	8	0.64499
GO:0048067	b	cuticle pigmentation	1	5	0.35327
GO:0048085	b	adult chitin-containing cuticle pigmentation	1	4	0.18972
GO:0048098	b	antennal joint development	1	3	0.58107
GO:0048102	b	autophagic cell death	1	36	0.93299
GO:0048139	b	female germ-line cyst encapsulation	1	1	0.12774
GO:0048140	b	male germ-line cyst encapsulation	1	1	0.12794
GO:0048150	b	behavioral response to ether	1	2	0.54207
GO:0048172	b	regulation of short-term neuronal synaptic plasticity	1	3	0.60091
GO:0048210	b	Golgi vesicle fusion to target membrane	1	1	0.03089
GO:0048408	m	epidermal growth factor binding	1	1	0.29095
GO:0048471	c	perinuclear region of cytoplasm	1	15	0.77919
GO:0048489	b	synaptic vesicle transport	1	6	0.32001
GO:0048542	b	lymph gland development	1	11	0.77292
GO:0048546	b	digestive tract morphogenesis	1	2	0.1455
GO:0048599	b	oocyte development	1	5	0.15479
GO:0048675	b	axon extension	1	9	0.84127
GO:0048676	b	axon extension involved in development	1	2	0.39857
GO:0048738	b	cardiac muscle tissue development	1	1	0.062
GO:0048747	b	muscle fiber development	1	5	0.60258
GO:0048800	b	antennal morphogenesis	1	7	0.66835
GO:0048814	b	regulation of dendrite morphogenesis	1	8	0.67513
GO:0048854	b	brain morphogenesis	1	7	0.69362
GO:0048863	b	stem cell differentiation	1	4	0.57561
GO:0050699	m	WW domain binding	1	1	0.56651
GO:0050768	b	negative regulation of neurogenesis	1	4	0.70189
GO:0050774	b	negative regulation of dendrite morphogenesis	1	4	0.20082
GO:0050793	b	regulation of developmental process	1	1	0.01971
GO:0050807	b	regulation of synapse organization	1	3	0.1761
GO:0050808	b	synapse organization	1	8	0.72507
GO:0050809	m	diazepam binding	1	6	0.07314
GO:0050839	m	cell adhesion molecule binding	1	10	0.73949
GO:0050909	b	sensory perception of taste	1	47	0.83321
GO:0050913	b	sensory perception of bitter taste	1	1	0.013
GO:0050914	b	sensory perception of salty taste	1	3	0.3063
GO:0050958	b	magnetoreception	1	1	0.06608
GO:0050962	b	detection of light stimulus involved in sensory perception	1	3	0.18561
GO:0050980	b	detection of light stimulus involved in magnetoreception	1	1	0.06624
GO:0051018	m	protein kinase A binding	1	3	0.43766
GO:0051028	b	mRNA transport	1	1	0.04918
GO:0051082	m	unfolded protein binding	1	38	0.70845
GO:0051124	b	synaptic growth at neuromuscular junction	1	11	0.65126
GO:0051252	b	regulation of RNA metabolic process	1	1	0.16048
GO:0051258	b	protein polymerization	1	7	0.29854
GO:0051298	b	centrosome duplication	1	43	0.6451
GO:0051450	b	myoblast proliferation	1	2	0.27645
GO:0051480	b	cytosolic calcium ion homeostasis	1	1	0.02466
GO:0051537	m	2 iron, 2 sulfur cluster binding	1	5	0.1764
GO:0051560	b	mitochondrial calcium ion homeostasis	1	1	0.02511
GO:0051598	b	meiotic recombination checkpoint	1	1	0.01235
GO:0051636	m	Gram-negative bacterial cell surface binding	1	2	0.08439
GO:0051726	b	regulation of cell cycle	1	21	0.84871
GO:0051925	b	regulation of calcium ion transport via voltage-gated calcium channel activity	1	3	0.57981
GO:0055059	b	asymmetric neuroblast division	1	20	0.80922
GO:0060074	b	synapse maturation	1	2	0.15823
GO:0060180	b	female mating behavior	1	5	0.18476
GO:0060187	c	cell pole	1	1	0.03072
GO:0060233	b	oenocyte delamination	1	1	0.11132
GO:0060250	b	germ-line stem-cell niche homeostasis	1	4	0.4763
GO:0060438	b	trachea development	1	2	0.09984
GO:0060446	b	branching involved in open tracheal system development	1	4	0.26951
GO:0070050	b	neuron homeostasis	1	1	0.02488
GO:0070403	m	NAD+ binding	1	6	0.12778
GO:0070725	c	Yb body	1	5	0.11091
GO:0070732	c	spindle envelope	1	4	0.24939
GO:0071000	b	response to magnetism	1	1	0.0667
GO:0071243	b	cellular response to arsenic-containing substance	1	5	0.13372
GO:0071244	b	cellular response to carbon dioxide	1	1	0.2233
GO:0071276	b	cellular response to cadmium ion	1	5	0.13191
GO:0071456	b	cellular response to hypoxia	1	17	0.84845
GO:0071475	b	cellular hyperosmotic salinity response	1	1	0.04289
GO:0090250	b	cell-cell adhesion involved in establishment of planar polarity	1	1	0.14492
GO:2000040	b	regulation of planar cell polarity pathway involved in axis elongation	1	2	0.19263
GO:2000274	b	regulation of epithelial cell migration, open tracheal system	1	5	0.49011
GO:2000305	b	semaphorin-plexin signaling pathway involved in regulation of photoreceptor cell axon guidance	1	1	0.51827
GO:2000377	b	regulation of reactive oxygen species metabolic process	1	6	0.29702
