# Supplementary material for: Population Genomics of Sub-Saharan Drosophila melanogaster: African Diversity and Non-African Admixture
Source: PLoS Genet. 2012 Dec 20;8(12):e1003080. doi: 10.1371/journal.pgen.1003080 (PMC3527209; doi:10.1371/journal.pgen.1003080)
Supplement: Table S17 — Outlier regions for FST between France and Rwanda population samples. Outliers were identified and delimited as described in the Materials and Methods. “Region” coordinates include all outlier windows within an outlier region. “Window” coordinates refer to a region's window with the highest FST. The gene with the closest exon to the predicted sweep target is listed, along with information about the putative target position within the gene region. (XLS) [file pgen.1003080.s025.xls]

## Sheet: TableS17
Table S17. Outlier regions for FST between France and Rwanda population samples. Outliers were identified and delimited as described in the Materials and Methods.
"Region" coordinates include all outlier windows within an outlier region. "Window" coordinates refer to a region's window with the highest FST.
The gene with the closest exon to the predicted sweep target is listed, along with information about the putative target position within the gene region.
*Positions between 0 and 1 are relative to the transcription start and termination sites of a gene, which may indicate sites in protein-coding exons (e), 5' UTRs (f), 3' UTRs (t), or introns (i).
Otherwise, negative positions are upstream of the nearest gene (u), while positive positiions are downstream (d). GO categories of the nearest gene are listed as well.
Chromosome	RegionStart	RegionEnd	#Windows	#SignifWindows	WindowStart	WindowEnd	MaxWindowFST	MaxWindowCenter	GeneID	GeneName	Strand	*PositionVsGene	orientation	GOID
chr2L	1145083	1155996	3	3	1146503	1155032	0.449481	1.15077e+06	FBgn0031310	CG4764	+	-15.5	u	GO:0016788
chr2L	1500685	1535383	18	12	1513858	1528608	0.702372	1521233	FBgn0026398	Or22a	+	0.402859	e	GO:0004984,GO:0005549,GO:0007608,GO:0016020,GO:0016021,GO:0030425,GO:0071683
chr2L	1559729	1584815	12	12	1562933	1574961	0.486101	1568947	FBgn0261509	haf	+	0.259352	i	GO:0008045
chr2L	1723475	1730462	2	2	1723475	1729319	0.444817	1726397	FBgn0000579	Eno	-	0.694158	e	GO:0000015,GO:0000287,GO:0004634,GO:0005811,GO:0006096
chr2L	1864452	1872274	4	4	1865416	1870119	0.461998	1.86777e+06	FBgn0051663	CG31663	-	0.584339	i
chr2L	2364025	2370518	1	1	2364025	2370518	0.404479	2.36727e+06	FBgn0261647	Axud1	+	0.405126	e	GO:0005634,GO:0008285
chr2L	2414137	2419109	1	1	2414137	2419109	0.403217	2416623	FBgn0051948	CG31948	-	0.0753691	f
chr2L	2468716	2478414	1	1	2468716	2478414	0.416564	2473565	FBgn0000490	dpp	+	13742	d	GO:0001708,GO:0001709,GO:0001715,GO:0001745,GO:0002168,GO:0005160,GO:0005515,GO:0005576,GO:0005615,GO:0005622,GO:0007179,GO:0007281,GO:0007304,GO:0007313,GO:0007352,GO:0007354,GO:0007378,GO:0007391,GO:0007393,GO:0007398,GO:0007423,GO:0007424,GO:0007425,GO:0007427,GO:0007440,GO:0007442,GO:0007443,GO:0007444,GO:0007446,GO:0007447,GO:0007448,GO:0007450,GO:0007455,GO:0007458,GO:0007473,GO:0007474,GO:…
chr2L	2969315	2987741	2	2	2973121	2987741	0.409782	2980431	FBgn0250786	Chd1	-	0.908134	i	GO:0003677,GO:0003682,GO:0004386,GO:0005524,GO:0005634,GO:0005703,GO:0005705,GO:0007476,GO:0008026,GO:0035042,GO:0048477
chr2L	3026435	3047359	6	6	3029327	3040117	0.483834	3034722	FBgn0031496	CG17258	-	0.199427	e
chr2L	3395477	3403579	9	6	3397757	3401101	0.437245	3399429	FBgn0085204	CG34175	+	745	d
chr2L	3424460	3429576	3	3	3425087	3428557	0.439406	3426822	FBgn0031530	pgant2	-	-180	u	GO:0004653,GO:0005795,GO:0009312
chr2L	3919911	3933238	9	9	3925409	3930344	0.452716	3.92788e+06	FBgn0051774	fred	-	0.721814	i	GO:0001745,GO:0003674,GO:0005575,GO:0007423,GO:0035018,GO:0042059
chr2L	3969301	3975375	4	2	3971574	3975375	0.405694	3.97347e+06	FBgn0051774	fred	-	0.206227	i	GO:0001745,GO:0003674,GO:0005575,GO:0007423,GO:0035018,GO:0042059
chr2L	4061881	4071210	3	3	4061881	4069655	0.431571	4065768	FBgn0000547	ed	+	0.410954	i	GO:0002009,GO:0002121,GO:0005515,GO:0005886,GO:0005912,GO:0005913,GO:0007155,GO:0007156,GO:0007173,GO:0007391,GO:0007423,GO:0007476,GO:0008360,GO:0016021,GO:0016319,GO:0016337,GO:0030038,GO:0032956,GO:0035147,GO:0035157,GO:0042059,GO:0046331,GO:0046843,GO:0048644,GO:0050768
chr2L	4182536	4198844	14	7	4185923	4190719	0.499913	4188321	FBgn0040102	lectin-24Db	+	0.170249	e	GO:0005534,GO:0005537,GO:0042806
chr2L	4366590	4371766	3	2	4368311	4371766	0.413001	4.37004e+06	FBgn0026319	Traf4	+	0.412032	i	GO:0001654,GO:0002168,GO:0004842,GO:0005515,GO:0005737,GO:0006911,GO:0006952,GO:0007165,GO:0007391,GO:0008063,GO:0008270,GO:0009790,GO:0016567,GO:0035071,GO:0042981,GO:0043065,GO:0045167,GO:0045179,GO:0046330,GO:0046529,GO:0048102
chr2L	4641828	4652438	2	2	4641828	4651642	0.405382	4646735	FBgn0031617	CG15635	+	263	d	GO:0003676,GO:0008168,GO:0032259
chr2L	4889108	4893111	1	1	4889108	4893111	0.41602	4.89111e+06	FBgn0031644	CG15625	+	0.805275	e
chr2L	5202605	5213601	8	8	5203094	5208962	0.501237	5206028	FBgn0261836	Msp-300	+	338	d	GO:0003725,GO:0003779,GO:0005089,GO:0005097,GO:0005635,GO:0005737,GO:0006366,GO:0007010,GO:0007015,GO:0007303,GO:0007498,GO:0007519,GO:0008092,GO:0008335,GO:0015629,GO:0016477,GO:0030018,GO:0032313,GO:0035023,GO:0040023
chr2L	5284705	5292718	4	4	5285837	5290785	0.540013	5288311	FBgn0031696	Bub1	+	5309	d	GO:0004672,GO:0004674,GO:0005524,GO:0006468,GO:0007094
chr2L	5309709	5318976	3	3	5309709	5314597	0.435572	5312153	FBgn0031697	CG14024	-	0.990932	t	GO:0016021,GO:0016051,GO:0016232
chr2L	5345908	5366100	19	17	5357375	5362965	0.465376	5360170	FBgn0016920	nompC	+	0.761476	e	GO:0005216,GO:0005262,GO:0005929,GO:0006816,GO:0007605,GO:0007638,GO:0008092,GO:0008381,GO:0016020,GO:0030506,GO:0040011,GO:0050954,GO:0050974,GO:0070588
chr2L	5792692	5804570	3	2	5795811	5804570	0.416989	5.80019e+06	FBgn0031738	CG9171	-	0.000422469	f	GO:0002121,GO:0008109
chr2L	5837117	5847917	6	6	5838711	5844393	0.55694	5841552	FBgn0085410	CG34381	+	0.523562	i	GO:0004930,GO:0007186,GO:0008188,GO:0008528,GO:0016021
chr2L	6032861	6037706	2	2	6032861	6036824	0.44754	6.03484e+06	FBgn0025742	mtm	-	0.977824	t	GO:0000278,GO:0004438,GO:0004725,GO:0006470,GO:0007059,GO:0008138,GO:0009611,GO:0016020,GO:0016311,GO:0030031
chr2L	6340603	6349430	3	3	6342805	6349430	0.428093	6.34612e+06	FBgn0015623	Cpr	+	0.977966	t	GO:0003958,GO:0005506,GO:0005783,GO:0005811,GO:0010181,GO:0055114
chr2L	6389421	6415771	21	9	6409837	6414899	0.457739	6412368	FBgn0031811	CG13982	+	0.0174917	f
chr2L	6609696	6613695	1	1	6609696	6613695	0.413793	6.6117e+06	FBgn0031836	CG11050	+	0.110336	i	GO:0008081,GO:0046872
chr2L	6637188	6676363	6	6	6650464	6673871	0.508948	6.66217e+06	FBgn0031844	CG13771	-	0.930225	e	GO:0047617
chr2L	7135765	7141761	3	3	7137280	7141761	0.439195	7.13952e+06	FBgn0085407	Pvf3	-	0.301359	i	GO:0005172,GO:0007435,GO:0008083,GO:0016020,GO:0035099,GO:0048010
chr2L	7279556	7287150	2	2	7281389	7287150	0.443915	7.28427e+06	FBgn0010453	Wnt4	-	-7101.5	u	GO:0001737,GO:0003407,GO:0005102,GO:0005515,GO:0005576,GO:0006928,GO:0007435,GO:0008585,GO:0009986,GO:0016055,GO:0016477,GO:0031290,GO:0035567,GO:0048041,GO:0060071
chr2L	7392990	7398919	2	2	7394360	7398919	0.432005	7.39664e+06	FBgn0031907	CG5171	+	0.0928695	i	GO:0004805,GO:0005992
chr2L	7408494	7417730	5	5	7409882	7415885	0.464945	7.41288e+06	FBgn0028387	chm	+	0.0433229	e	GO:0003700,GO:0003713,GO:0004402,GO:0005634,GO:0008134,GO:0008270,GO:0010485,GO:0016458,GO:0045892,GO:0045944,GO:0048190,GO:0048666,GO:0048813
chr2L	7805098	7815909	5	5	7808398	7815082	0.511796	7811740	FBgn0261800	LanB1	+	0.0321474	f	GO:0005604,GO:0005605,GO:0008406,GO:0009887,GO:0009888,GO:0016477,GO:0048513,GO:0048598,GO:0070831
chr2L	7829424	7836078	2	2	7829424	7835522	0.408125	7832473	FBgn0004177	mts	+	0.945433	t	GO:0000159,GO:0000226,GO:0000278,GO:0004722,GO:0005737,GO:0006470,GO:0006911,GO:0007015,GO:0007051,GO:0007059,GO:0007067,GO:0007098,GO:0007155,GO:0007406,GO:0007465,GO:0008360,GO:0009416,GO:0019208,GO:0045880,GO:0048477,GO:0051225,GO:0051298,GO:0055059,GO:0060070,GO:0090162
chr2L	7878013	7906477	15	15	7894205	7901447	0.563018	7897826	FBgn0085450	Snoo	-	0.940088	i	GO:0000166,GO:0005634,GO:0005737,GO:0030512,GO:0046332,GO:0048666,GO:0090099
chr2L	7937322	7942395	1	1	7937322	7942395	0.403861	7.93986e+06	FBgn0085450	Snoo	-	0.482387	i	GO:0000166,GO:0005634,GO:0005737,GO:0030512,GO:0046332,GO:0048666,GO:0090099
chr2L	8061023	8076427	10	2	8061023	8065825	0.434043	8063424	FBgn0011230	poe	-	0.472901	e	GO:0004842,GO:0005516,GO:0007286,GO:0007291,GO:0008270,GO:0042066
chr2L	8161783	8166069	1	1	8161783	8166069	0.412779	8163926	FBgn0031993	CG8486	+	0.0234793	i
chr2L	8399166	8407142	1	1	8399166	8407142	0.406403	8403154	FBgn0001084	fy	-	0.144216	f	GO:0001736,GO:0001737,GO:0007163
chr2L	8512824	8528021	7	7	8514163	8522084	0.540033	8.51812e+06	FBgn0032054	CG13090	+	0.39049	e	GO:0000166,GO:0006777,GO:0008265
chr2L	9086970	9101377	12	12	9087795	9090803	0.469407	9089299	FBgn0032095	Toll-4	+	0.973378	e	GO:0000910,GO:0004888,GO:0005622,GO:0005886,GO:0006952,GO:0007165,GO:0016021,GO:0031224,GO:0045087
chr2L	9160847	9164971	2	2	9161621	9164971	0.449313	9163296	FBgn0052982	CG32982	+	0.988781	e
chr2L	9191428	9197046	2	2	9191428	9196384	0.424597	9193906	FBgn0041092	tai	+	0.337173	i	GO:0003713,GO:0004871,GO:0005634,GO:0006355,GO:0007165,GO:0007298,GO:0030374,GO:0035258,GO:0048676,GO:0060250
chr2L	9216403	9231492	7	6	9223976	9229016	0.491981	9226496	FBgn0041092	tai	+	0.742592	i	GO:0003713,GO:0004871,GO:0005634,GO:0006355,GO:0007165,GO:0007298,GO:0030374,GO:0035258,GO:0048676,GO:0060250
chr2L	9282526	9288021	1	1	9282526	9288021	0.428624	9.28527e+06	FBgn0028433	Ggamma30A	+	0.831652	i	GO:0003924,GO:0004871,GO:0005737,GO:0005834,GO:0005886,GO:0007186,GO:0007602,GO:0016028,GO:0071244
chr2L	9318614	9323719	1	1	9318614	9323719	0.404612	9.32117e+06	FBgn0032109	CG17005	+	-6577.5	u
chr2L	9336623	9345999	7	7	9338731	9343661	0.509674	9341196	FBgn0026439	Eaat1	+	0.912659	t	GO:0005313,GO:0005886,GO:0006835,GO:0008340,GO:0014853,GO:0015183,GO:0015501,GO:0015810,GO:0015813,GO:0016021,GO:0017153,GO:0043005,GO:0043195
chr2L	9368626	9375785	2	2	9368626	9374273	0.424512	9.37145e+06	FBgn0085395	Shawl	-	1529.5	d	GO:0005249,GO:0006813,GO:0008076,GO:0055085
chr2L	9388328	9396537	2	2	9388873	9396537	0.446118	9392705	FBgn0012036	Aldh	+	1138	d	GO:0004029,GO:0005737,GO:0005739,GO:0005759,GO:0005811,GO:0006090,GO:0006117,GO:0008774,GO:0045471,GO:0055114
chr2L	9425037	9428886	1	1	9425037	9428886	0.410584	9.42696e+06	FBgn0000640	Fbp2	+	0.103996	e	GO:0000166,GO:0004022,GO:0005811,GO:0045735,GO:0055114
chr2L	9535717	9540170	1	1	9535717	9540170	0.402012	9.53794e+06	FBgn0032123	Oatp30B	+	0.887648	e	GO:0005215,GO:0008514,GO:0015711,GO:0016021
chr2L	10749341	10764658	11	7	10755784	10761138	0.463128	10758461	FBgn0032297	CG17124	-	-2145	u	GO:0004864,GO:0005737,GO:0042325
chr2L	10961156	10973041	5	4	10961156	10966241	0.424253	1.09637e+07	FBgn0261871	dpr2	-	0.00914024	i	GO:0003674,GO:0005575,GO:0007606
chr2L	11496422	11503954	5	4	11498002	11502541	0.48264	1.15003e+07	FBgn0032361	CG6488	-	-1152.5	u
chr2L	11570588	11587622	8	8	11577737	11585304	0.474024	1.15815e+07	FBgn0028412	Mst33A	-	3912.5	d
chr2L	11621415	11628537	1	1	11621415	11628537	0.401289	11624976	FBgn0015400	kek2	+	0.94141	t	GO:0005886
chr2L	11731279	11740102	5	5	11733069	11738429	0.493704	11735749	FBgn0032373	Vha100-5	+	-3203	u	GO:0000220,GO:0008553,GO:0015991
chr2L	11846045	11850761	2	2	11846806	11850761	0.40633	1.18488e+07	FBgn0032381	Mal-B1	+	0.801183	e	GO:0004558,GO:0005975,GO:0043169
chr2L	12103266	12112480	4	3	12105620	12111758	0.439064	12108689	FBgn0015797	Rab6	-	0.23667	e	GO:0001745,GO:0003924,GO:0005515,GO:0005525,GO:0006887,GO:0007264,GO:0007293,GO:0007411,GO:0008103,GO:0015031,GO:0045451,GO:0045467,GO:0060078
chr2L	12279185	12287618	4	4	12281709	12287618	0.448064	1.22847e+07	FBgn0000114	aret	+	0.736964	i	GO:0000166,GO:0000381,GO:0002121,GO:0003723,GO:0003729,GO:0003730,GO:0005515,GO:0005634,GO:0006378,GO:0007281,GO:0007286,GO:0007319,GO:0017148,GO:0030727,GO:0031536,GO:0042078,GO:0043186,GO:0046011,GO:0048477
chr2L	12348094	12360369	9	7	12350068	12354199	0.445385	1.23521e+07	FBgn0262475	bru-2	+	0.145866	e	GO:0000166,GO:0003723,GO:0003729,GO:0005575,GO:0017148
chr2L	12453992	12458313	1	1	12453992	12458313	0.420976	1.24562e+07	FBgn0259176	bun	-	0.993265	t	GO:0001709,GO:0001751,GO:0003700,GO:0005634,GO:0005737,GO:0006355,GO:0007297,GO:0007304,GO:0007422,GO:0008101,GO:0008284,GO:0009996,GO:0030307,GO:0030707,GO:0035071,GO:0035282,GO:0042803,GO:0043066,GO:0045746,GO:0046843,GO:0048102,GO:0048477,GO:0048749
chr2L	12570182	12576440	2	2	12570182	12575922	0.414639	12573052	FBgn0085424	nub	+	-14819	u	GO:0001077,GO:0003700,GO:0005634,GO:0006357,GO:0007389,GO:0007400,GO:0007402,GO:0007419,GO:0035220,GO:0043565
chr2L	12858752	12901243	22	9	12887495	12892761	0.576205	12890128	FBgn0040508	ACXC	+	-22402	u	GO:0004016,GO:0007283,GO:0009190,GO:0016021,GO:0035556
chr2L	12992118	12999251	1	1	12992118	12999251	0.41095	1.29957e+07	FBgn0032465	CG12404	-	0.71855	i	GO:0000139
chr2L	13351128	13357114	2	2	13351128	13356569	0.41575	1.33538e+07	FBgn0032506	CG9395	-	0.233194	i
chr2L	13483787	13494408	2	2	13483787	13493257	0.416466	13488522	FBgn0263354	CG42784	+	0.859518	i	GO:0003674,GO:0005575,GO:0008150
chr2L	13807115	13838220	15	6	13810047	13818701	0.498314	13814374	FBgn0001965	Sos	+	0.0910152	e	GO:0003677,GO:0005088,GO:0005089,GO:0005515,GO:0005622,GO:0007015,GO:0007265,GO:0007399,GO:0007426,GO:0008293,GO:0008360,GO:0008595,GO:0035023,GO:0045500,GO:0045749
chr2L	14087889	14103674	3	3	14089548	14101912	0.447603	14095730	FBgn0028875	nAcRalpha-34E	+	6293	d	GO:0004889,GO:0005892,GO:0006811,GO:0016021,GO:0042166,GO:0045211
chr2L	14125103	14165824	16	13	14153125	14163278	0.512277	1.41582e+07	FBgn0028906	CG17341	+	0.963802	e
chr2L	14268457	14300656	26	15	14291785	14298654	0.501682	1.42952e+07	FBgn0261563	wb	+	0.493478	i	GO:0005102,GO:0005488,GO:0005604,GO:0005605,GO:0005606,GO:0007267,GO:0007502,GO:0008406,GO:0030155,GO:0030334,GO:0045995
chr2L	14440345	14446756	2	2	14440345	14445277	0.451337	14442811	FBgn0028844	CG15283	-	7471	d
chr2L	14591028	14604605	4	4	14594487	14603187	0.430906	14598837	FBgn0003016	osp	-	939	d	GO:0003674,GO:0005575,GO:0008150
chr2L	14639636	14661188	4	3	14652499	14659749	0.419536	14656124	FBgn0003016	osp	-	0.370754	i	GO:0003674,GO:0005575,GO:0008150
chr2L	14785466	14790324	1	1	14785466	14790324	0.427208	14787895	FBgn0032551	CG18636	-	-3309	u	GO:0004252,GO:0006508
chr2R	9716839	9727202	5	5	9719117	9725282	0.55763	9.7222e+06	FBgn0033873	CG6337	-	0.318623	e	GO:0004197,GO:0006508
chr2R	9863959	9930185	37	14	9895008	9902448	0.539941	9898728	FBgn0002643	mam	+	0.29598	i	GO:0003007,GO:0003713,GO:0005634,GO:0005700,GO:0005703,GO:0007219,GO:0007398,GO:0007399,GO:0007475,GO:0007476,GO:0007500,GO:0008356,GO:0008407,GO:0008587,GO:0016607,GO:0030718,GO:0035019,GO:0045944,GO:0048749
chr2R	10023795	10029927	1	1	10023795	10029927	0.428743	10026861	FBgn0040752	Prosap	-	0.0191689	i
chr2R	10129525	10141096	2	2	10133497	10141096	0.461108	1.01373e+07	FBgn0010241	Mdr50	+	0.501687	e	GO:0005524,GO:0015238,GO:0015893,GO:0016021,GO:0031427,GO:0042623,GO:0042626,GO:0055085
chr2R	10292481	10305620	4	3	10298637	10305620	0.457987	1.03021e+07	FBgn0033935	Sin1	+	772.5	d	GO:0001932,GO:0003674,GO:0005829,GO:0045767,GO:0048813
chr2R	10318135	10326490	5	5	10320094	10324474	0.44953	10322284	FBgn0261613	Oaz	+	-1120	u	GO:0003676,GO:0005622,GO:0008270,GO:0035277
chr2R	10646077	10654171	1	1	10646077	10654171	0.449629	10650124	FBgn0020767	Spred	-	0.82291	e	GO:0007275,GO:0009966,GO:0016020
chr2R	10738292	10765387	14	6	10739392	10745630	0.483916	10742511	FBgn0033972	Ciao1	-	0.0514096	f	GO:0003674,GO:0005575,GO:0016226,GO:0022008
chr2R	10818182	10823905	4	4	10819268	10823121	0.444985	1.08212e+07	FBgn0040747	CG12853	+	0.437343	e
chr2R	11021294	11033265	1	1	11021294	11033265	0.448173	1.10273e+07	FBgn0015371	chn	+	0.830342	e	GO:0000122,GO:0001078,GO:0001654,GO:0001700,GO:0003700,GO:0003705,GO:0005515,GO:0005622,GO:0005634,GO:0007399,GO:0007422,GO:0007423,GO:0007458,GO:0008270,GO:0042683,GO:0043565,GO:0045944
chr2R	11179622	11203774	15	15	11191045	11197996	0.554919	1.11945e+07	FBgn0034008	CG8152	-	2915.5	d	GO:0003676,GO:0005622,GO:0008150
chr2R	11248809	11277342	6	5	11254293	11267037	0.527164	11260665	FBgn0011660	Pms2	-	-1644	u	GO:0005524,GO:0005875,GO:0006298,GO:0030983
chr2R	11291910	11298569	2	2	11292985	11298569	0.433018	11295777	FBgn0014865	Mtk	+	-574	u	GO:0005576,GO:0006952,GO:0019731,GO:0019732,GO:0050829,GO:0050830,GO:0050832
chr2R	11391033	11399117	4	4	11393454	11398660	0.46439	11396057	FBgn0050464	Ir52d	+	186	d
chr2R	11439910	11447382	1	1	11439910	11447382	0.438272	11443646	FBgn0034031	CG12963	+	0.0516644	i
chr2R	11702103	11709672	4	3	11702103	11707295	0.466139	11704699	FBgn0083919	Zasp52	-	-385	u	GO:0005515,GO:0005927,GO:0008270,GO:0030018,GO:0061061
chr2R	11739180	11754731	6	6	11746082	11753067	0.504171	1.17496e+07	FBgn0022160	Gpo-1	-	0.135408	i	GO:0004368,GO:0005509,GO:0005739,GO:0005743,GO:0005811,GO:0006071,GO:0006072,GO:0006127,GO:0007629,GO:0009331,GO:0022008
chr2R	11867343	11871530	1	1	11867343	11871530	0.43824	1.18694e+07	FBgn0013988	Strn-Mlck	-	0.103041	e	GO:0004674,GO:0004683,GO:0004687,GO:0005200,GO:0005524,GO:0005875,GO:0006468
chr2R	12064766	12072310	2	2	12064766	12071082	0.441217	12067924	FBgn0015754	Lis-1	+	0.256349	i	GO:0000776,GO:0005828,GO:0005869,GO:0005938,GO:0006886,GO:0007018,GO:0007093,GO:0007294,GO:0007303,GO:0007312,GO:0007405,GO:0008088,GO:0008104,GO:0008298,GO:0016319,GO:0019827,GO:0030234,GO:0030286,GO:0030381,GO:0030424,GO:0030425,GO:0030473,GO:0030510,GO:0030706,GO:0030716,GO:0031616,GO:0042623,GO:0043025,GO:0045478,GO:0045502,GO:0048135,GO:0048477,GO:0048813,GO:0048814,GO:0050790,GO:0051225,GO:…
chr2R	12304626	12311706	3	2	12306164	12311706	0.436856	12308935	FBgn0053960	CG33960	+	0.788811	i	GO:0005886,GO:0007411
chr2R	12478761	12483555	2	2	12479428	12483555	0.445662	1.24815e+07	FBgn0034142	CG8306	-	0.139819	i	GO:0000166,GO:0016620,GO:0055114
chr2R	12899372	12910849	1	1	12899372	12910849	0.440624	1.29051e+07	FBgn0034181	CG8963	-	0.606954	e	GO:0001964,GO:0002121,GO:0005488,GO:0016070,GO:0031987,GO:0042048,GO:0048854
chr2R	13009212	13029592	7	7	13019382	13029592	0.496616	13024487	FBgn0034199	CG15917	+	79	d
chr2R	13229198	13259520	16	2	13229198	13235976	0.443633	13232587	FBgn0261642	mbl	+	0.806814	i	GO:0001751,GO:0003676,GO:0003677,GO:0005634,GO:0005737,GO:0006915,GO:0007422,GO:0007517,GO:0007525,GO:0008270,GO:0009790,GO:0045924,GO:0048471
chr2R	13311025	13328795	4	4	13315401	13326616	0.512241	1.3321e+07	FBgn0027506	EDTP	-	0.891301	e	GO:0004725,GO:0006470,GO:0016311
chr2R	13446388	13476235	8	8	13452219	13471030	0.546011	1.34616e+07	FBgn0016701	Rab4	+	0.548531	e	GO:0003924,GO:0005525,GO:0006897,GO:0007264,GO:0015031
chr2R	13502064	13505910	1	1	13502064	13505910	0.439865	13503987	FBgn0034253	CG10936	-	0.662649	i
chr2R	13534686	13538051	2	2	13534686	13537543	0.436313	1.35361e+07	FBgn0050106	CCHa1r	-	0.840576	i	GO:0004946,GO:0007186,GO:0007218,GO:0008188,GO:0008261,GO:0016021,GO:0031989
chr2R	13569747	13579982	9	3	13571304	13574010	0.454237	13572657	FBgn0260763	CG42561	+	0.522262	i	GO:0003674,GO:0005575,GO:0008150
chr2R	13650120	13677194	16	7	13653773	13661076	0.538623	1.36574e+07	FBgn0034279	CG18635	-	-13.5	u
chr2R	13881753	13891293	5	5	13885797	13890371	0.548418	13888084	FBgn0034286	dpr13	-	0.22248	i	GO:0003674,GO:0005575,GO:0007606
chr2R	13903984	13916507	4	3	13908355	13916507	0.447316	13912431	FBgn0034289	CG10910	+	2520	d
chr2R	14333653	14336687	1	1	14333653	14336687	0.428983	14335170	FBgn0050120	CG30120	+	0.384076	f	GO:0003674,GO:0005575,GO:0008150
chr2R	14369377	14373884	2	2	14369377	14373277	0.444523	14371327	FBgn0028496	CG30116	-	0.345652	i	GO:0016505
chr2R	14398238	14403564	5	5	14399345	14401777	0.491163	14400561	FBgn0262476	CG43066	+	-1520	u	GO:0005215,GO:0005326,GO:0005328,GO:0005886,GO:0006836,GO:0016021
chr2R	14475132	14490142	2	2	14475616	14490142	0.431372	14482879	FBgn0050115	CG30115	-	0.28421	i	GO:0005085,GO:0005089,GO:0005622,GO:0035023
chr2R	14623246	14628979	1	1	14623246	14628979	0.433094	1.46261e+07	FBgn0053998	CG33998	+	0.177147	e	GO:0003674,GO:0005575,GO:0008150
chr2R	14933989	14939818	2	2	14934708	14939818	0.452064	14937263	FBgn0034415	CG15116	-	5473	d	GO:0004602,GO:0006979,GO:0055114
chr2R	14958700	14963980	1	1	14958700	14963980	0.437959	14961340	FBgn0004168	5-HT1A	+	0.121825	i	GO:0001586,GO:0004993,GO:0005887,GO:0007198,GO:0007208,GO:0007210,GO:0007615,GO:0008227,GO:0016021,GO:0045187
chr2R	14981381	14985046	1	1	14981381	14985046	0.428917	1.49832e+07	FBgn0050125	Ir56a	-	0.243973	e	GO:0003674,GO:0005575,GO:0008150
chr2R	15019123	15026250	5	5	15020148	15024738	0.485833	15022443	FBgn0034418	CG15118	-	0.882782	e
chr2R	15137726	15144683	5	5	15138572	15141848	0.547322	15140210	FBgn0053453	CG33453	-	0.74883	i	GO:0003674,GO:0005575,GO:0008150
chr2R	15159222	15169445	3	3	15159965	15167232	0.444882	1.51636e+07	FBgn0003254	rib	+	0.0648034	f	GO:0003677,GO:0003700,GO:0005634,GO:0006355,GO:0007010,GO:0007391,GO:0007417,GO:0007424,GO:0007426,GO:0007427,GO:0007428,GO:0007431,GO:0007435,GO:0007442,GO:0007443,GO:0008104,GO:0008258,GO:0008360,GO:0008406,GO:0016044,GO:0016477,GO:0035149,GO:0035297,GO:0045197
chr2R	15206363	15214888	5	5	15208035	15212946	0.4636	1.52105e+07	FBgn0034434	Rgk1	-	0.191151	i	GO:0003924,GO:0005525,GO:0006184,GO:0007264,GO:0016020
chr2R	15287452	15293376	3	3	15288294	15292328	0.519503	15290311	FBgn0263391	hts	-	0.793144	e	GO:0000212,GO:0003779,GO:0005737,GO:0005811,GO:0005886,GO:0007282,GO:0007294,GO:0007411,GO:0007527,GO:0008302,GO:0030721,GO:0030723,GO:0030724,GO:0035183,GO:0045169,GO:0045170,GO:0045172,GO:0045214,GO:0045478,GO:0046872,GO:0048134,GO:0048135,GO:0051297,GO:0072499
chr2R	16311364	16317115	2	2	16311696	16317115	0.464135	1.63144e+07	FBgn0086604	CG12484	+	0.04697	i	GO:0005886,GO:0046331
chr2R	16682710	16690248	1	1	16682710	16690248	0.435965	16686479	FBgn0034551	CG15225	+	5288	d
chr2R	16795561	16801035	2	2	16795561	16799962	0.457638	1.67978e+07	FBgn0034560	CG9235	+	0.5	e	GO:0004089
chr2R	17044093	17055330	4	4	17045111	17052736	0.488831	1.70489e+07	FBgn0034598	CG4266	-	294.5	d	GO:0000166,GO:0000398,GO:0003676,GO:0003729
chr2R	17178175	17183310	1	1	17178175	17183310	0.437804	1.71807e+07	FBgn0050390	Sgf29	-	0.192649	e	GO:0000124,GO:0005634,GO:0005671
chr2R	17246168	17258231	8	2	17246168	17250731	0.442424	1.72484e+07	FBgn0000395	cv-2	-	0.757424	i	GO:0007474,GO:0007476
chr2R	17713139	17722934	6	6	17715333	17720565	0.505797	17717949	FBgn0034662	CG13492	-	0.0860543	i
chr2R	18008229	18015026	1	1	18008229	18015026	0.434047	1.80116e+07	FBgn0002715	mei-S332	+	0.819749	e	GO:0000780,GO:0003674,GO:0005694,GO:0007062,GO:0007065,GO:0007132,GO:0007140,GO:0007143
chr2R	18100218	18113058	7	7	18104186	18110132	0.594861	18107159	FBgn0050277	Oatp58Da	-	0.507193	e	GO:0005215,GO:0006810,GO:0008514,GO:0015711,GO:0016020
chr2R	18171205	18176156	1	1	18171205	18176156	0.438546	1.81737e+07	FBgn0020307	dve	+	0.993072	t	GO:0000122,GO:0003680,GO:0003700,GO:0005634,GO:0006355,GO:0007476,GO:0007494,GO:0015677,GO:0016348
chr2R	18653537	18661916	4	4	18655684	18660637	0.48887	1.86582e+07	FBgn0034776	CG13527	+	5798.5	d	GO:0004252,GO:0006508
chr2R	18860797	18865070	1	1	18860797	18865070	0.434542	1.88629e+07	FBgn0052834	CG32834	-	7194.5	d	GO:0004252,GO:0006508,GO:0008236
chr2R	18954930	18972385	15	6	18954930	18960308	0.490684	18957619	FBgn0021979	l(2)k09913	+	0.618376	i
chr2R	19202761	19219302	8	8	19207038	19214104	0.526866	19210571	FBgn0050416	CG30416	-	0.182812	e
chr2R	19359549	19362764	1	1	19359549	19362764	0.440401	1.93612e+07	FBgn0034866	Or59c	-	-30.5	u	GO:0004984,GO:0005549,GO:0007608,GO:0016020,GO:0016021
chr2R	19388154	19393111	2	2	19388154	19392302	0.447535	19390228	FBgn0034870	CG13559	+	-625	u
chr2R	19416808	19430343	3	3	19425250	19429592	0.453643	19427421	FBgn0050181	CG30181	-	0.408306	i	GO:0005272,GO:0006814,GO:0016020
chr2R	19628705	19643108	2	2	19630364	19643108	0.480475	19636736	FBgn0083941	CG34105	-	23	d
chr2R	19719176	19732928	7	2	19719176	19723775	0.438242	1.97215e+07	FBgn0034911	CG5549	+	0.800336	e	GO:0005326,GO:0005328,GO:0006836,GO:0015375,GO:0016021
chr2R	19837188	19843428	1	1	19837188	19843428	0.433622	19840308	FBgn0034938	CG3803	-	0.820547	e	GO:0005743,GO:0006784,GO:0008535,GO:0016627,GO:0055114
chr2R	20006326	20028708	11	7	20008495	20017450	0.498341	2.0013e+07	FBgn0034979	CG13569	-	0.340791	t	GO:0003674,GO:0005576,GO:0008150
chr2R	20053199	20084972	5	5	20055850	20078803	0.592882	2.00673e+07	FBgn0259937	Nop60B	+	0.437086	i	GO:0001522,GO:0003723,GO:0004730,GO:0005634,GO:0005730,GO:0006364,GO:0007281,GO:0009982,GO:0022008,GO:0035220,GO:0042254
chr2R	20164370	20172827	1	1	20164370	20172827	0.439352	2.01686e+07	FBgn0005636	nvy	+	0.34774	i	GO:0003700,GO:0005634,GO:0006355,GO:0007411,GO:0007517,GO:0008270,GO:0008407,GO:0048813
chr2R	20214274	20222402	2	2	20214274	20220989	0.464121	2.02176e+07	FBgn0005638	slbo	-	1413.5	d	GO:0000977,GO:0001708,GO:0003677,GO:0003700,GO:0005634,GO:0006355,GO:0007298,GO:0045944,GO:0046982,GO:0046983
chr2R	20327038	20342203	5	5	20333233	20340946	0.505794	2.03371e+07	FBgn0035006	CG4563	-	1515.5	d	GO:0008152,GO:0016207
chr2R	20375167	20388920	4	4	20378140	20386444	0.488205	20382292	FBgn0029501	Crtp	+	0.1	e
chr2R	20455222	20473021	4	4	20460004	20471700	0.465294	20465852	FBgn0069913	CG4681	-	0.945928	t	GO:0003674,GO:0005575,GO:0008150
chr3L	2037400	2046547	5	5	2039109	2043796	0.40267	2.04145e+06	FBgn0086906	sls	-	0.983104	e	GO:0000794,GO:0003676,GO:0003779,GO:0004687,GO:0005875,GO:0007062,GO:0007076,GO:0007498,GO:0007517,GO:0007519,GO:0007520,GO:0008307,GO:0016203,GO:0030017,GO:0030018,GO:0040011,GO:0045214
chr3L	2189062	2192808	1	1	2189062	2192808	0.346485	2190935	FBgn0026593	CG5707	-	0.412115	i
chr3L	2203876	2217475	10	3	2204398	2210679	0.352589	2.20754e+06	FBgn0035316	CG15878	-	3334.5	d
chr3L	2270914	2275598	2	2	2271689	2275598	0.353901	2.27364e+06	FBgn0041709	yellow-g	-	-874.5	u	GO:0003674,GO:0005575,GO:0008150
chr3L	2298287	2306915	9	5	2301954	2305346	0.377061	2303650	FBgn0035329	DmsR-2	+	2690	d	GO:0004930,GO:0007186,GO:0008188,GO:0016021,GO:0035013,GO:0045932
chr3L	2343055	2348826	3	3	2344238	2348826	0.354194	2346532	FBgn0035331	DmsR-1	+	1013	d	GO:0004930,GO:0007186,GO:0008188,GO:0016021,GO:0035013,GO:0045932
chr3L	2389213	2397198	6	6	2391123	2395471	0.377715	2393297	FBgn0052299	CG32299	-	-2308	u	GO:0003674,GO:0005575,GO:0008150
chr3L	3168368	3200028	5	5	3168368	3189526	0.373352	3178947	FBgn0035411	Girdin	+	0.00204596	f	GO:0000226,GO:0005737,GO:0007015,GO:0008017,GO:0045793
chr3L	3377221	3388460	8	8	3379987	3384810	0.380332	3.3824e+06	FBgn0035445	CG12014	+	2315.5	d	GO:0004423,GO:0008152
chr3L	3444503	3450163	2	2	3445473	3450163	0.351838	3447818	FBgn0026259	eIF5B	-	0.407147	i	GO:0003743,GO:0003924,GO:0005525,GO:0005737,GO:0005829,GO:0006413,GO:0017151
chr3L	4278147	4290637	9	9	4282227	4287601	0.427714	4284914	FBgn0035526	CG1316	+	0.35171	e	GO:0000166,GO:0003676,GO:0003729
chr3L	5534735	5564775	22	10	5539007	5545404	0.394094	5.54221e+06	FBgn0035612	CG10625	-	0.16094	i	GO:0042302
chr3L	5886779	5892864	4	4	5889204	5892864	0.364574	5891034	FBgn0035645	CG5592	+	0.168373	e	GO:0008513,GO:0016021,GO:0055085
chr3L	6114353	6136162	5	5	6119406	6131780	0.406456	6125593	FBgn0042119	Cpr65Au	-	-384	u	GO:0005214
chr3L	6176593	6263617	56	21	6238103	6243437	0.418726	6240770	FBgn0035696	Best2	-	0.838007	i	GO:0005253,GO:0006820,GO:0016021
chr3L	6309044	6321333	10	4	6316453	6321333	0.365704	6318893	FBgn0041624	Or65b	+	0.125869	e	GO:0004984,GO:0005549,GO:0007608,GO:0016020,GO:0016021
chr3L	6550706	6556706	2	2	6551656	6556706	0.36095	6554181	FBgn0042185	CG18769	+	0.249759	i
chr3L	6702343	6711403	5	5	6705606	6711403	0.350605	6.7085e+06	FBgn0005626	ple	-	0.667666	i	GO:0004511,GO:0005506,GO:0005575,GO:0006584,GO:0007619,GO:0008049,GO:0008344,GO:0009072,GO:0035220,GO:0040040,GO:0042053,GO:0042416,GO:0042417,GO:0043052,GO:0048066,GO:0048067,GO:0048082,GO:0048085,GO:0055114,GO:2000274
chr3L	6894129	6901550	4	2	6896736	6901550	0.345477	6899143	FBgn0041194	Prat2	-	5950	d	GO:0004044,GO:0006189,GO:0009113,GO:0009116
chr3L	6954897	6971403	16	3	6967310	6971403	0.350368	6.96936e+06	FBgn0001104	G-ialpha65A	-	0.519784	i	GO:0003677,GO:0003924,GO:0004871,GO:0005515,GO:0005525,GO:0005834,GO:0005938,GO:0007186,GO:0007419,GO:0008356,GO:0019991,GO:0030866,GO:0032880,GO:0045167,GO:0045179,GO:0051294,GO:0055059,GO:0060857
chr3L	7312733	7321553	3	3	7314957	7321553	0.369125	7318255	FBgn0035762	CG8605	+	0.580228	e	GO:0003674,GO:0005575,GO:0022008
chr3L	7501490	7507490	1	1	7501490	7507490	0.337656	7504490	FBgn0035793	CG7546	+	0.0632211	e
chr3L	7843784	7850057	1	1	7843784	7850057	0.34219	7.84692e+06	FBgn0016694	Pdp1	-	0.246006	f	GO:0001077,GO:0003677,GO:0003700,GO:0005634,GO:0006351,GO:0006355,GO:0007067,GO:0007584,GO:0007623,GO:0040007,GO:0042023,GO:0042803,GO:0043565,GO:0046983
chr3L	8087290	8097039	5	5	8087778	8093096	0.389891	8090437	FBgn0262579	Ect4	+	0.744234	i	GO:0005488,GO:0005622,GO:0007165
chr3L	8391195	8407522	7	7	8395218	8402606	0.475018	8398912	FBgn0035890	CG13667	+	0.197505	e	GO:0005506,GO:0010181,GO:0016491,GO:0055114
chr3L	8460894	8468715	4	4	8462566	8467981	0.371495	8.46527e+06	FBgn0010825	Gug	+	0.978174	t	GO:0001654,GO:0003677,GO:0003714,GO:0004407,GO:0005634,GO:0005705,GO:0007379,GO:0007480,GO:0008586,GO:0009880,GO:0035282,GO:0042059,GO:0045892,GO:0070491
chr3L	8635959	8645185	5	5	8637432	8642745	0.413172	8.64009e+06	FBgn0035922	CG6486	+	-156.5	u	GO:0005053,GO:0005777,GO:0006911,GO:0007031
chr3L	8708015	8715051	3	3	8709259	8713819	0.385573	8711539	FBgn0011509	SrpRbeta	-	659	d	GO:0003924,GO:0005047,GO:0005785,GO:0006614,GO:0008363,GO:0022008,GO:0035293
chr3L	8796516	8802258	2	2	8797871	8802258	0.346705	8.80006e+06	FBgn0035931	CG13312	-	0.17712	e	GO:0005576,GO:0006030,GO:0008061
chr3L	9410587	9420531	2	2	9410587	9418930	0.336383	9.41476e+06	FBgn0035989	CG3967	-	0.383619	i	GO:0003674,GO:0005575,GO:0019799,GO:0048149
chr3L	9514284	9536249	5	5	9517359	9535616	0.379552	9.52649e+06	FBgn0036009	Or67a	+	2051.5	d	GO:0004984,GO:0005549,GO:0007608,GO:0016020,GO:0016021
chr3L	9604118	9627589	15	9	9606700	9612996	0.417129	9609848	FBgn0002528	LanB2	+	0.201832	i	GO:0005604,GO:0005605,GO:0009887,GO:0009888,GO:0048598
chr3L	9644371	9653347	4	4	9646513	9651638	0.346576	9.64908e+06	FBgn0053696	CG33696	+	0.774323	i	GO:0004930,GO:0007186,GO:0008188,GO:0016021
chr3L	9694890	9728438	17	6	9716470	9725903	0.477291	9.72119e+06	FBgn0036039	Naa60	+	0.43047	e	GO:0000090,GO:0004596,GO:0005737,GO:0007059,GO:0017196
chr3L	9771169	9781176	5	5	9773413	9778633	0.405147	9776023	FBgn0036043	CG8177	+	0.852822	e	GO:0005452,GO:0006820,GO:0015301,GO:0016021
chr3L	9945877	9952852	5	5	9947278	9949946	0.461461	9948612	FBgn0085385	CG34356	+	0.550583	e	GO:0003677,GO:0004672,GO:0005524,GO:0006306,GO:0006468
chr3L	10175635	10180074	1	1	10175635	10180074	0.370697	1.01779e+07	FBgn0052057	dpr10	-	0.0349391	i	GO:0003674,GO:0005575,GO:0007606
chr3L	10381117	10401631	15	4	10382484	10387976	0.403036	10385230	FBgn0036082	CG12362	+	-20686	u	GO:0008270
chr3L	10489480	10500039	9	9	10494098	10498371	0.47151	1.04962e+07	FBgn0052062	A2bp1	+	0.193965	i	GO:0000166,GO:0003729,GO:0005634,GO:0005737,GO:0007399,GO:0007474,GO:0008134,GO:0044212,GO:0045893,GO:0048477
chr3L	10559505	10565622	2	2	10560792	10565622	0.406325	10563207	FBgn0052062	A2bp1	+	0.791976	i	GO:0000166,GO:0003729,GO:0005634,GO:0005737,GO:0007399,GO:0007474,GO:0008134,GO:0044212,GO:0045893,GO:0048477
chr3L	11071374	11082375	1	1	11071374	11082375	0.332169	1.10769e+07	FBgn0020412	JIL-1	-	0.650719	i	GO:0004672,GO:0004674,GO:0005524,GO:0005700,GO:0006325,GO:0006468,GO:0016321,GO:0016456,GO:0016572,GO:0031936,GO:0035175,GO:0048477,GO:0051276
chr3L	11102539	11113345	6	6	11104120	11108989	0.442874	1.11066e+07	FBgn0003462	Sod	-	0.194444	i	GO:0004784,GO:0005737,GO:0006801,GO:0006979,GO:0007568,GO:0008340,GO:0016209,GO:0019430,GO:0046872,GO:0055114
chr3L	11192211	11208128	15	8	11200979	11206451	0.368598	11203715	FBgn0061469	Ube3a	-	-35	u	GO:0004842,GO:0005737,GO:0005938,GO:0006464,GO:0007616,GO:0007623,GO:0040011,GO:0048813
chr3L	11359061	11363987	1	1	11359061	11363987	0.352307	11361524	FBgn0036155	CG6163	-	-3539	u
chr3L	11432078	11436234	1	1	11432078	11436234	0.335974	11434156	FBgn0036159	CG7557	+	-4105	u
chr3L	11445700	11450445	3	3	11446398	11449953	0.373285	1.14482e+07	FBgn0036160	CG12289	-	2000.5	d	GO:0004454
chr3L	11486374	11509251	1	1	11486374	11509251	0.344564	1.14978e+07	FBgn0053500	CG33500	+	-3924.5	u	GO:0003674,GO:0005575,GO:0008150
chr3L	11674804	11691465	11	9	11681839	11687857	0.499581	11684848	FBgn0036193	CG14135	+	0.0909091	e	GO:0003676
chr3L	11774558	11780955	1	1	11774558	11780955	0.370024	1.17778e+07	FBgn0015278	Pi3K68D	-	0.348215	e	GO:0005543,GO:0005942,GO:0006911,GO:0006974,GO:0016303,GO:0035004,GO:0035005,GO:0035091,GO:0046854,GO:0048015
chr3L	11830339	11844941	11	11	11837122	11841737	0.454488	1.18394e+07	FBgn0040816	CG12521	-	1005.5	d
chr3L	11926238	11999354	27	13	11926923	11938156	0.652169	1.19325e+07	FBgn0036223	CG14126	-	-1099.5	u
chr3L	12088798	12093800	5	5	12089439	12092283	0.387861	12090861	FBgn0036246	CG17154	+	8498	d
chr3L	12275687	12280695	2	2	12276638	12280695	0.34	1.22787e+07	FBgn0036273	CG10426	+	4090.5	d	GO:0016311,GO:0046030,GO:0046854
chr3R	12953595	12967670	10	7	12960022	12966285	0.422256	1.29632e+07	FBgn0038484	CG5246	+	236.5	d	GO:0004252,GO:0006508
chr3R	14369905	14379190	4	4	14373047	14379190	0.364515	1.43761e+07	FBgn0004652	fru	-	-4810.5	u	GO:0002118,GO:0003676,GO:0003700,GO:0005622,GO:0005634,GO:0007275,GO:0007417,GO:0007517,GO:0007530,GO:0007617,GO:0007618,GO:0007620,GO:0008049,GO:0008270,GO:0016199,GO:0016543,GO:0016545,GO:0045433,GO:0046661,GO:0048047,GO:0048813
chr3R	14744720	14753685	2	2	14744720	14751753	0.348341	1.47482e+07	FBgn0261113	Xrp1	+	0.63512	i	GO:0003677,GO:0008285,GO:0009987,GO:0042048,GO:0046983,GO:0051276
chr3R	14819929	14825023	1	1	14819929	14825023	0.357296	14822476	FBgn0026239	gukh	+	0.331364	i	GO:0005515,GO:0007411,GO:0008104,GO:0043195
chr3R	15756471	15767516	5	5	15761087	15765996	0.404356	1.57635e+07	FBgn0038755	Hs6st	-	0.897137	e	GO:0007424,GO:0007428,GO:0008146,GO:0008543,GO:0015012,GO:0016021,GO:0017095
chr3R	16128822	16134798	1	1	16128822	16134798	0.355004	16131810	FBgn0038784	CG4362	-	128	d	GO:0019028
chr3R	16176604	16184956	4	4	16177720	16182032	0.377472	16179876	FBgn0038790	MtnC	+	-6154	u	GO:0046872
chr3R	16380237	16386896	1	1	16380237	16386896	0.346754	1.63836e+07	FBgn0043457	CG5180	+	-85.5	u
chr3R	16645144	16652163	2	2	16645144	16650863	0.371249	1.6648e+07	FBgn0019936	RpS20	+	0.0870119	i	GO:0003723,GO:0003735,GO:0005811,GO:0005840,GO:0006412,GO:0022627
chr3R	16799197	16808697	3	3	16799197	16806174	0.369117	1.68027e+07	FBgn0013995	Calx	+	-1221.5	u	GO:0005432,GO:0005886,GO:0006816,GO:0007602,GO:0016021,GO:0055085
chr3R	17494468	17501183	2	2	17494468	17500342	0.348856	17497405	FBgn0259113	DNApol-alpha180	-	0.0128896	f	GO:0000166,GO:0001882,GO:0003677,GO:0003887,GO:0005634,GO:0005658,GO:0006260,GO:0006271,GO:0008296,GO:0022008
chr3R	18129378	18136067	1	1	18129378	18136067	0.343342	1.81327e+07	FBgn0263117	CG34377	-	2480.5	d
chr3R	18239423	18256173	5	5	18241302	18251065	0.414126	1.82462e+07	FBgn0038964	Nop56	-	0.307244	e	GO:0005730,GO:0022008,GO:0030532
chr3R	18971182	18978610	2	2	18971182	18976310	0.364881	18973746	FBgn0004395	unk	-	2217	d	GO:0002164,GO:0003676,GO:0003677,GO:0005737,GO:0007476,GO:0008270,GO:0008407,GO:0048749
chr3R	20077860	20083318	1	1	20077860	20083318	0.349169	20080589	FBgn0011225	jar	-	0.889058	i	GO:0003774,GO:0003779,GO:0005515,GO:0005516,GO:0005524,GO:0005737,GO:0005875,GO:0005938,GO:0006997,GO:0007015,GO:0007051,GO:0007283,GO:0007286,GO:0007291,GO:0007297,GO:0007298,GO:0007391,GO:0007552,GO:0007560,GO:0008017,GO:0008104,GO:0008363,GO:0016044,GO:0016333,GO:0016459,GO:0016461,GO:0019749,GO:0030036,GO:0030048,GO:0030139,GO:0030317,GO:0030589,GO:0031476,GO:0032027,GO:0032880,GO:0032956,GO:…
chr3R	21024393	21042135	15	8	21035710	21040601	0.372611	2.10382e+07	FBgn0039290	CG13654	+	0.912052	e
chr3R	21102324	21111828	4	4	21105845	21111828	0.405987	2.11088e+07	FBgn0039313	CG11892	+	0.924189	t	GO:0016772
chr3R	21142152	21166960	9	9	21149360	21160357	0.652946	2.11549e+07	FBgn0045761	CHKov1	-	0.0269149	e	GO:0003723,GO:0003964,GO:0006278
chr3R	21239978	21246697	1	1	21239978	21246697	0.35156	2.12433e+07	FBgn0004509	Fur1	-	0.441093	i	GO:0004252,GO:0005795,GO:0005886,GO:0006508,GO:0016021,GO:0030173
chr3R	21286199	21320452	23	12	21297040	21301765	0.426519	2.12994e+07	FBgn0039335	Vps33B	+	0.0734047	e	GO:0006904,GO:0016192
chr3R	21767720	21773897	2	2	21767720	21772998	0.348432	21770359	FBgn0039396	CcapR	-	0.354968	i	GO:0001653,GO:0005000,GO:0005887,GO:0007186,GO:0008188,GO:0016021,GO:0018990
chr3R	21814112	21840281	17	7	21833104	21838557	0.394095	2.18358e+07	FBgn0002732	malpha	+	-784.5	u	GO:0001708,GO:0007219,GO:0007423
chr3R	21855998	21878054	10	10	21861179	21869305	0.566639	21865242	FBgn0000591	E(spl)	+	-735	u	GO:0000122,GO:0001078,GO:0003677,GO:0003700,GO:0005634,GO:0007173,GO:0007219,GO:0007398,GO:0007422,GO:0007498,GO:0008587,GO:0010629,GO:0016360,GO:0042803,GO:0043565,GO:0045165,GO:0045468,GO:0046982,GO:0048666,GO:0048749,GO:0048813
chr3R	21951270	21957934	2	2	21952850	21957934	0.348906	21955392	FBgn0051324	CG31324	+	0.97766	t
chr3R	21970121	21976346	2	2	21970121	21975269	0.362538	21972695	FBgn0039415	CG6142	+	9825	d	GO:0006066,GO:0008812,GO:0050660,GO:0055114
chr3R	22857923	22869136	9	9	22860790	22864226	0.593333	22862508	FBgn0004842	NepYr	+	0.295383	i	GO:0001653,GO:0004930,GO:0004983,GO:0004995,GO:0005887,GO:0007166,GO:0007186,GO:0007217,GO:0008188,GO:0016021
chr3R	22984159	22987016	1	1	22984159	22987016	0.349383	2.29856e+07	FBgn0039494	grass	+	84.5	d	GO:0004252,GO:0006508,GO:0006952,GO:0045087,GO:0045752,GO:0050830
chr3R	23054596	23075057	15	14	23057179	23062385	0.440585	23059782	FBgn0051068	CG31068	+	0.111583	e
chr3R	23141933	23149940	2	2	23143580	23149940	0.375304	23146760	FBgn0039510	CG3339	-	0.0463266	e	GO:0003774,GO:0003777,GO:0005524,GO:0005868,GO:0005875,GO:0007018,GO:0016887,GO:0030286,GO:0042623
chr3R	23219970	23226949	2	2	23219970	23225809	0.343384	2.32229e+07	FBgn0016061	side	-	0.651474	i	GO:0008045
chr3R	23310584	23318766	4	4	23311407	23316679	0.376689	23314043	FBgn0039520	Gr98a	+	0.192948	e	GO:0008527,GO:0016021,GO:0050909
chr3R	23524512	23533729	1	1	23524512	23533729	0.362822	2.35291e+07	FBgn0045862	btz	+	0.98291	t	GO:0005635,GO:0005737,GO:0007318,GO:0008103,GO:0022618,GO:0030529,GO:0031369,GO:0045451
chr3R	23561877	23569314	1	1	23561877	23569314	0.347878	2.35656e+07	FBgn0005659	Ets98B	+	0.281831	i	GO:0003677,GO:0003700,GO:0005634,GO:0006355,GO:0008354,GO:0043565
chr3R	23670862	23715477	19	13	23694696	23709090	0.559893	23701893	FBgn0039552	CG12426	-	-3781	u
chr3R	23836006	23866708	22	9	23857738	23865017	0.437464	2.38614e+07	FBgn0085391	CG34362	+	0.152888	i	GO:0000166,GO:0000381,GO:0003676
chr3R	23917775	23937978	13	4	23919458	23925087	0.373596	2.39223e+07	FBgn0085391	CG34362	+	10788.5	d	GO:0000166,GO:0000381,GO:0003676
chr3R	24254828	24260427	1	1	24254828	24260427	0.352153	2.42576e+07	FBgn0039584	beat-VI	+	0.249091	i	GO:0005576
chr3R	24360163	24451426	51	19	24363087	24371321	0.447328	24367204	FBgn0039588	CG12413	-	792	d	GO:0003743,GO:0003924,GO:0005525,GO:0005739,GO:0006412,GO:0006413
chr3R	24466024	24492190	14	3	24485818	24492190	0.356518	24489004	FBgn0053346	CG33346	+	-5951	u	GO:0003676,GO:0016787,GO:0046872
chr3R	24515629	24541607	13	13	24520032	24525800	0.533573	24522916	FBgn0027655	htt	+	0.0249803	e	GO:0000132,GO:0005488,GO:0005634,GO:0005737
chr3R	24705498	24721927	7	7	24707914	24714478	0.437979	24711196	FBgn0027578	CG14526	+	0.766681	e	GO:0004222,GO:0006508
chr3R	24750116	24756449	1	1	24750116	24756449	0.342478	2.47533e+07	FBgn0039617	CG14521	-	0.943419	e
chr3R	24808038	24816249	2	2	24810046	24816249	0.340453	2.48131e+07	FBgn0039620	CG1443	-	5551.5	d	GO:0000166,GO:0016620,GO:0055114
chr3R	24827902	24833976	2	2	24828859	24833976	0.357689	2.48314e+07	FBgn0039620	CG1443	-	0.536292	i	GO:0000166,GO:0016620,GO:0055114
chr3R	24934453	24946516	4	4	24937153	24943842	0.398973	2.49405e+07	FBgn0039635	CG11876	+	0.545091	e	GO:0004739,GO:0005811,GO:0005875,GO:0006090,GO:0031122,GO:0045254
chr3R	24964321	24978648	5	5	24967554	24974413	0.464412	2.4971e+07	FBgn0039640	CG14516	+	0.925295	i	GO:0004177,GO:0006508,GO:0008237,GO:0008270
chr3R	25014982	25020300	3	2	25016841	25020300	0.353642	2.50186e+07	FBgn0039647	CG14509	-	0.0987299	i	GO:0042048
chr3R	25106515	25121985	12	5	25116726	25120867	0.365733	2.51188e+07	FBgn0039659	CG14506	-	2665.5	d	GO:0000166,GO:0003676,GO:0003729
chr3R	25248312	25253852	1	1	25248312	25253852	0.360639	25251082	FBgn0004369	Ptp99A	+	0.439465	i	GO:0004725,GO:0005001,GO:0005886,GO:0006470,GO:0007414,GO:0007415,GO:0008045,GO:0030424
chr3R	25522290	25528850	2	2	25522290	25528006	0.389149	25525148	FBgn0039683	dmrt99B	+	2401	d	GO:0003700,GO:0005634,GO:0006355,GO:0007548,GO:0043565
chr3R	25636626	25667752	15	8	25657388	25666291	0.389842	2.56618e+07	FBgn0260969	CG42592	-	0.192857	e
chr3R	25681989	25688928	1	1	25681989	25688928	0.344037	2.56855e+07	FBgn0039712	CG15514	-	318.5	d	GO:0003677,GO:0005622,GO:0008270
chr3R	25733335	25763646	10	10	25741945	25755907	0.482603	25748926	FBgn0003357	Jon99Ciii	+	103	d	GO:0004252,GO:0006508,GO:0007586,GO:0008236
chr3R	25784825	25790253	2	2	25784825	25789317	0.367981	25787071	FBgn0004622	Takr99D	-	0.434163	i	GO:0004995,GO:0005886,GO:0005887,GO:0007186,GO:0007217,GO:0008188,GO:0016021
chr3R	25848937	25892088	31	15	25865005	25875874	0.444866	2.58704e+07	FBgn0003512	Sry-delta	+	0.887128	e	GO:0001077,GO:0003677,GO:0005634,GO:0005705,GO:0006355,GO:0008270,GO:0008595,GO:0045944,GO:0048477
chr3R	25905527	25939833	25	15	25924928	25933226	0.469199	25929077	FBgn0015542	sima	+	0.714184	i	GO:0004871,GO:0005634,GO:0005737,GO:0006355,GO:0006974,GO:0007165,GO:0032869,GO:0045944,GO:0071456
chrX	2488951	2512531	6	5	2489812	2499985	0.523961	2.4949e+06	FBgn0011606	Klp3A	-	0.650837	e	GO:0000910,GO:0003777,GO:0005524,GO:0005634,GO:0005737,GO:0005818,GO:0005819,GO:0005871,GO:0005875,GO:0007018,GO:0007052,GO:0007059,GO:0007067,GO:0007088,GO:0007131,GO:0007140,GO:0007338,GO:0007344,GO:0008017,GO:0008574,GO:0016321,GO:0030496,GO:0051231,GO:0051233
chrX	2631478	2651285	9	4	2641811	2648708	0.516058	2.64526e+06	FBgn0024980	Syx4	-	-7160.5	u	GO:0002121,GO:0005484,GO:0005886,GO:0007269,GO:0016081,GO:0016192
chrX	3381396	3412701	16	2	3381396	3386532	0.513272	3383964	FBgn0029666	CG10803	+	1023	d	GO:0003723,GO:0030529
chrX	3567699	3578606	3	3	3569250	3577497	0.529039	3.57337e+06	FBgn0023215	Mnt	+	0.239463	i	GO:0000122,GO:0003677,GO:0003700,GO:0005515,GO:0005634,GO:0006355,GO:0006911,GO:0030308,GO:0043565,GO:0046982,GO:0051726
chrX	3633312	3671814	14	3	3659531	3665939	0.505045	3662735	FBgn0086899	tlk	+	0.707593	i	GO:0004672,GO:0004674,GO:0005515,GO:0005524,GO:0005634,GO:0006325,GO:0006468,GO:0007059,GO:0007155,GO:0008360,GO:0016572,GO:0019730,GO:0045448,GO:0046777,GO:0051726
chrX	3717074	3722839	3	3	3717074	3720950	0.532777	3719012	FBgn0029679	CG2901	+	-3257	u	GO:0016021
chrX	3744309	3751311	2	2	3744309	3749556	0.500508	3.74693e+06	FBgn0000542	ec	+	0.897194	e	GO:0001745,GO:0004221,GO:0006511,GO:0008157,GO:0016318,GO:0046666,GO:0046667
chrX	4577486	4589144	4	4	4578347	4587277	0.585459	4582812	FBgn0011760	ctp	+	0.0692972	i	GO:0003777,GO:0005515,GO:0005856,GO:0005868,GO:0006914,GO:0007017,GO:0007018,GO:0007283,GO:0007290,GO:0007291,GO:0007476,GO:0008407,GO:0022008,GO:0030286,GO:0035071,GO:0042623,GO:0042803,GO:0045505,GO:0051017
chrX	4899423	4904671	1	1	4899423	4904671	0.498566	4902047	FBgn0029740	CG12680	+	9828	d
chrX	5100969	5108503	2	2	5102331	5108503	0.498557	5105417	FBgn0086911	rg	+	0.759451	i	GO:0005737,GO:0008104,GO:0016021,GO:0042675,GO:0051018
chrX	5131030	5143888	6	6	5131030	5137242	0.542313	5134136	FBgn0086911	rg	+	0.933171	e	GO:0005737,GO:0008104,GO:0016021,GO:0042675,GO:0051018
chrX	5264753	5272237	2	2	5264753	5271311	0.506237	5268032	FBgn0029761	SK	+	0.554495	i	GO:0005516,GO:0006813,GO:0015269,GO:0016021,GO:0016286
chrX	6244086	6252168	3	3	6244086	6248969	0.52939	6.24653e+06	FBgn0261955	kdn	+	0.176574	i	GO:0004108,GO:0005759,GO:0005875,GO:0006099,GO:0044262
chrX	6578976	6586689	3	3	6581379	6586689	0.517705	6584034	FBgn0029893	CG14442	-	0.876271	e	GO:0005215,GO:0006810,GO:0016020
chrX	6987375	7057974	55	17	7033824	7039936	0.545273	7036880	FBgn0029939	CG9650	+	0.0491642	i	GO:0003676,GO:0005622,GO:0008270
chrX	7151847	7167428	11	4	7151847	7158073	0.537839	7154960	FBgn0029940	CG1958	+	-5977	u
chrX	7180576	7197649	12	4	7189577	7195966	0.538358	7.19277e+06	FBgn0025549	unc-119	-	-7434.5	u	GO:0005575
chrX	7271390	7278939	2	2	7271390	7277093	0.498387	7.27424e+06	FBgn0029948	CheA7a	+	1255.5	d
chrX	7307022	7310481	1	1	7307022	7310481	0.491104	7.30875e+06	FBgn0261616	CG42705	+	432.5	d
chrX	7339965	7349697	5	4	7344677	7349697	0.514834	7347187	FBgn0262827	CG43198	-	0.283048	e
chrX	7366369	7386835	10	8	7366758	7373182	0.540147	7369970	FBgn0262967	CG43278	-	13217	d	GO:0003674,GO:0008150,GO:0016021
chrX	7767600	7849436	28	7	7823174	7849436	0.556444	7836305	FBgn0027280	l(1)G0193	-	0.856058	e
chrX	7873117	7881308	2	2	7874814	7881308	0.503684	7878061	FBgn0003447	sn	+	0.906717	e	GO:0003779,GO:0005737,GO:0007015,GO:0007163,GO:0008407,GO:0009913,GO:0015629,GO:0030034,GO:0030036,GO:0030674,GO:0035017,GO:0035099,GO:0035317,GO:0042060,GO:0048477,GO:0048800,GO:0048812,GO:0051015,GO:0051017
chrX	8445773	8458899	5	5	8449720	8455432	0.544335	8452576	FBgn0026679	IntS4	-	0.0619494	e	GO:0005488,GO:0022008
chrX	8600030	8606513	2	2	8601353	8606513	0.504389	8603933	FBgn0041629	Hexo2	+	0.0869565	e	GO:0004563,GO:0005886,GO:0005975,GO:0016231,GO:0043169,GO:0044130
chrX	9535177	9544231	2	2	9535177	9543083	0.512012	9539130	FBgn0028341	l(1)G0232	-	0.457623	i	GO:0004725,GO:0004726,GO:0006470,GO:0006911,GO:0022008
chrX	9655768	9661514	1	1	9655768	9661514	0.494573	9658641	FBgn0020378	Sp1	+	8404	d	GO:0003700,GO:0005634,GO:0006355,GO:0008270,GO:0043565
chrX	9706694	9716864	5	5	9708997	9714230	0.585179	9.71161e+06	FBgn0052698	CG32698	+	0.480046	i	GO:0004089,GO:0005576,GO:0006730,GO:0008270
chrX	9762194	9767898	3	3	9763234	9766925	0.53956	9.76508e+06	FBgn0259147	CG42262	-	0.153152	i
chrX	9778186	9785872	3	3	9778186	9783636	0.530357	9780911	FBgn0030161	CG15249	-	1412	d
chrX	10098287	10107504	1	1	10098287	10107504	0.490879	1.01029e+07	FBgn0030183	CG15309	-	0.605405	i	GO:0003674,GO:0005575,GO:0008150
chrX	10213028	10226775	5	5	10216760	10223648	0.560217	10220204	FBgn0259170	alpha-Man-I	-	-214	u	GO:0000139,GO:0004571,GO:0005509,GO:0005794,GO:0006487,GO:0008340,GO:0016020,GO:0072347
chrX	10368738	10379953	2	2	10369957	10379953	0.498574	10374955	FBgn0030208	PPP4R2r	+	0.671272	e	GO:0000278,GO:0019888,GO:0022008,GO:0030289,GO:0035304
chrX	10659946	10669341	2	2	10661374	10669341	0.523282	1.06654e+07	FBgn0030228	CG1826	+	0.880171	t
chrX	10826167	10832838	1	1	10826167	10832838	0.498728	1.08295e+07	FBgn0263705	Myo10A	+	0.136892	i	GO:0003774,GO:0005515,GO:0005524,GO:0006886,GO:0007391,GO:0016459,GO:0016461,GO:0030175,GO:0042623,GO:0043025,GO:0046847
chrX	10843390	10851422	3	3	10846911	10851422	0.50563	1.08492e+07	FBgn0263705	Myo10A	+	0.730791	f	GO:0003774,GO:0005515,GO:0005524,GO:0006886,GO:0007391,GO:0016459,GO:0016461,GO:0030175,GO:0042623,GO:0043025,GO:0046847
chrX	10946352	10954398	3	3	10948220	10953795	0.532393	1.0951e+07	FBgn0030259	CG1545	-	570.5	d
chrX	10966611	10975576	6	6	10969069	10973158	0.611137	1.09711e+07	FBgn0003366	sev	-	0.620398	e	GO:0004713,GO:0004714,GO:0005515,GO:0005524,GO:0005886,GO:0006468,GO:0007169,GO:0007465,GO:0008288,GO:0008293,GO:0008595,GO:0045464,GO:0045466,GO:0045467,GO:0045678,GO:0046534
chrX	11004642	11017476	2	2	11006803	11017476	0.511889	1.10121e+07	FBgn0030266	CG11122	-	0.490137	e	GO:0005875,GO:0008270
chrX	11061939	11066418	1	1	11061939	11066418	0.504373	1.10642e+07	FBgn0030277	CG1394	-	0.607618	e
chrX	11409484	11420354	5	5	11412643	11417548	0.543543	1.14151e+07	FBgn0052666	Drak	+	0.450773	i	GO:0002009,GO:0004674,GO:0005524,GO:0005575,GO:0006468,GO:0007155,GO:0007476,GO:0007480,GO:0008360
chrX	11438775	11499170	18	12	11440759	11446487	0.543061	11443623	FBgn0052666	Drak	+	0.911809	i	GO:0002009,GO:0004674,GO:0005524,GO:0005575,GO:0006468,GO:0007155,GO:0007476,GO:0007480,GO:0008360
chrX	11620104	11626581	1	1	11620104	11626581	0.507384	1.16233e+07	FBgn0260812	inaF-D	-	-495.5	u	GO:0005246,GO:0009416,GO:0016020,GO:0016056,GO:0016058,GO:0016247,GO:0042391
chrX	11984296	11988547	1	1	11984296	11988547	0.501489	1.19864e+07	FBgn0030374	CG15734	-	-5363.5	u
chrX	12076178	12086070	4	4	12078540	12085667	0.520169	1.20821e+07	FBgn0259240	Ten-a	+	0.226843	i	GO:0005576,GO:0005578,GO:0005886,GO:0007155,GO:0007160,GO:0007366
chrX	12464876	12480151	7	7	12470598	12477614	0.583454	12474106	FBgn0030400	CG11138	-	0.259668	i
chrX	12759742	12779185	14	4	12774695	12779185	0.530136	12776940	FBgn0259171	Pde9	-	0.13174	i	GO:0007165,GO:0022008,GO:0047555
chrX	12819954	12833632	3	3	12819954	12824193	0.539186	1.28221e+07	FBgn0086675	fne	+	0.32751	i	GO:0000166,GO:0003729,GO:0005737,GO:0008266,GO:0051252
chrX	12917499	12924099	2	2	12919104	12924099	0.508474	1.29216e+07	FBgn0261379	rad	+	0.846171	i	GO:0004623,GO:0005509,GO:0006644,GO:0007615,GO:0008016,GO:0008355,GO:0016042
chrX	12970848	12991820	11	11	12975640	12982306	0.587605	12978973	FBgn0010303	hep	-	0.489267	i	GO:0000165,GO:0001736,GO:0004672,GO:0004674,GO:0004702,GO:0004708,GO:0005515,GO:0005524,GO:0006357,GO:0006468,GO:0007254,GO:0007298,GO:0007391,GO:0007395,GO:0007561,GO:0008340,GO:0008545,GO:0009408,GO:0030032,GO:0030381,GO:0030424,GO:0030707,GO:0033500,GO:0034769,GO:0035006,GO:0042060,GO:0043507,GO:0045610,GO:0046330,GO:0046528,GO:0046529,GO:0046843,GO:0046844,GO:0046847,GO:0048666,GO:0048675,GO:…
chrX	13025361	13029858	1	1	13025361	13029858	0.498629	1.30276e+07	FBgn0030452	CG4330	+	0.673217	e	GO:0005316,GO:0016021,GO:0055085
chrX	13085641	13095298	4	4	13085641	13091999	0.528197	13088820	FBgn0030460	CG2453	-	-414	u	GO:0008425
chrX	13110057	13121327	10	2	13110057	13114041	0.501294	13112049	FBgn0004456	mew	-	0.918153	e	GO:0004872,GO:0007155,GO:0007157,GO:0007160,GO:0007411,GO:0007414,GO:0007424,GO:0007426,GO:0007427,GO:0007431,GO:0007432,GO:0007435,GO:0007475,GO:0007476,GO:0007494,GO:0007608,GO:0008305,GO:0016203,GO:0016337,GO:0016477,GO:0030154,GO:0035160,GO:0048567,GO:0050839
chrX	13143188	13150498	3	3	13143923	13149426	0.544783	1.31467e+07	FBgn0004456	mew	-	0.132673	i	GO:0004872,GO:0007155,GO:0007157,GO:0007160,GO:0007411,GO:0007414,GO:0007424,GO:0007426,GO:0007427,GO:0007431,GO:0007432,GO:0007435,GO:0007475,GO:0007476,GO:0007494,GO:0007608,GO:0008305,GO:0016203,GO:0016337,GO:0016477,GO:0030154,GO:0035160,GO:0048567,GO:0050839
chrX	13556273	13603574	49	22	13593541	13599744	0.690832	1.35966e+07	FBgn0052627	NnaD	+	0.465928	i	GO:0004181,GO:0006508,GO:0008270,GO:0017076
chrX	13783697	13789771	1	1	13783697	13789771	0.51596	13786734	FBgn0263115	mamo	-	0.77632	i	GO:0003676,GO:0003700,GO:0005634,GO:0005737,GO:0007143,GO:0007276,GO:0008270,GO:0035041
chrX	14138546	14206017	6	6	14149207	14195649	0.577432	14172428	FBgn0052602	Muc12Ea	+	0.055425	e	GO:0022008
chrX	14430722	14439442	5	5	14433468	14437575	0.631122	1.44355e+07	FBgn0030571	CG14414	+	-39119.5	u	GO:0000166,GO:0003676,GO:0003729
chrX	14481931	14487452	1	1	14481931	14487452	0.503642	1.44847e+07	FBgn0030574	CG9413	-	0.667946	i	GO:0003333,GO:0015171,GO:0016020
chrX	14645520	14652365	2	2	14645520	14650767	0.52512	1.46481e+07	FBgn0030576	CG15890	-	3416.5	d	GO:0016021,GO:0055085
chrX	14732381	14749146	18	4	14744077	14748301	0.527499	14746189	FBgn0030588	CG9521	-	0.517685	e	GO:0006066,GO:0008812,GO:0050660,GO:0055114
chrX	14769912	14778456	5	5	14771533	14776544	0.546802	1.4774e+07	FBgn0030591	CG9517	-	0.35747	i	GO:0004344,GO:0006066,GO:0008812,GO:0050660,GO:0055114
chrX	14864739	14872300	4	3	14864739	14869171	0.505441	14866955	FBgn0000535	eag	+	0.320015	i	GO:0000155,GO:0000160,GO:0005249,GO:0005886,GO:0005887,GO:0006355,GO:0006813,GO:0007608,GO:0007611,GO:0007612,GO:0007619,GO:0007629,GO:0008016,GO:0008076,GO:0022843,GO:0042066,GO:0048150,GO:0055085
chrX	14886627	14891674	1	1	14886627	14891674	0.518147	1.48892e+07	FBgn0000535	eag	+	0.727175	i	GO:0000155,GO:0000160,GO:0005249,GO:0005886,GO:0005887,GO:0006355,GO:0006813,GO:0007608,GO:0007611,GO:0007612,GO:0007619,GO:0007629,GO:0008016,GO:0008076,GO:0022843,GO:0042066,GO:0048150,GO:0055085
chrX	14921736	14960894	25	15	14954194	14960894	0.557715	14957544	FBgn0030600	hiw	-	-104	u	GO:0004842,GO:0005515,GO:0005886,GO:0006914,GO:0007628,GO:0008270,GO:0008582,GO:0016023,GO:0016567,GO:0030509,GO:0030514,GO:0040011,GO:0045886,GO:0050808
chrX	15019922	15027403	2	2	15019922	15026243	0.501127	1.50231e+07	FBgn0260006	drd	+	0.285065	i	GO:0007586,GO:0009651,GO:0016021,GO:0016747,GO:0022600,GO:0030421,GO:0040003,GO:0048477
chrX	15201422	15210129	4	4	15202367	15208139	0.560482	15205253	FBgn0261703	gce	+	0.631394	i	GO:0003700,GO:0004871,GO:0005634,GO:0006355,GO:0007165,GO:0008134,GO:0045944,GO:0046982
chrX	15300430	15312187	3	3	15302543	15312187	0.525778	15307365	FBgn0263257	cngl	-	0.513573	i	GO:0005221
chrX	15443242	15452768	3	3	15443242	15450654	0.536291	15446948	FBgn0259196	CG42300	-	2448	d
chrX	15694398	15712446	7	4	15694398	15702711	0.523438	1.56986e+07	FBgn0003345	sd	+	0.00641356	f	GO:0001745,GO:0003700,GO:0005634,GO:0006357,GO:0007399,GO:0007423,GO:0007476,GO:0007480,GO:0007525,GO:0008134,GO:0044212,GO:0045944,GO:0055013,GO:0072089
chrX	16186836	16221351	20	11	16208693	16218384	0.627145	1.62135e+07	FBgn0004432	Cyp1	-	0.330839	i	GO:0003755,GO:0005737,GO:0005829,GO:0005875,GO:0006457,GO:0008024,GO:0016538,GO:0019908,GO:0035071,GO:0048102
chrX	17291074	17302959	5	5	17294146	17300330	0.573448	17297238	FBgn0011758	B-H1	+	0.987022	t	GO:0000122,GO:0001751,GO:0003677,GO:0003700,GO:0003705,GO:0005634,GO:0006355,GO:0007455,GO:0007479,GO:0008052,GO:0008057,GO:0008407,GO:0043565,GO:0045892
chrX	17380528	17410829	16	3	17403050	17410829	0.503839	1.74069e+07	FBgn0263706	CG43658	-	0.461405	i	GO:0005089,GO:0005622,GO:0035023
chrX	17450227	17460890	2	2	17452113	17460890	0.49357	1.74565e+07	FBgn0263706	CG43658	-	-1287.5	u	GO:0005089,GO:0005622,GO:0035023
chrX	17517851	17531058	1	1	17517851	17531058	0.497577	1.75245e+07	FBgn0030852	CG8316	-	0.714893	e	GO:0003674,GO:0005575,GO:0008150,GO:0008157
chrX	17692587	17703856	3	3	17694528	17703091	0.520672	1.76988e+07	FBgn0026058	OdsH	+	0.598391	i	GO:0003700,GO:0005634,GO:0006355,GO:0043565
chrX	17751939	17761247	2	2	17751939	17758863	0.512637	17755401	FBgn0030878	CG6769	+	0.248167	e	GO:0003676,GO:0005622,GO:0008270
chrX	17848275	17875125	20	5	17850725	17855435	0.527719	17853080	FBgn0003380	Sh	-	0.776444	i	GO:0001508,GO:0005249,GO:0006813,GO:0007611,GO:0007619,GO:0007629,GO:0007637,GO:0008076,GO:0008345,GO:0009584,GO:0016021,GO:0022843,GO:0030431,GO:0045187,GO:0048150,GO:0048675,GO:0050909,GO:0055085,GO:0060025
chrX	18078666	18089060	3	3	18081368	18089060	0.538151	18085214	FBgn0083228	Frq2	+	0.301163	i	GO:0005509,GO:0007268,GO:0007269,GO:0007528,GO:0008021,GO:0016192,GO:0046928
chrX	18291690	18301511	5	5	18294268	18299230	0.514778	18296749	FBgn0052549	CG32549	-	0.377596	i	GO:0005829,GO:0006139,GO:0008253
chrX	18610386	18618078	1	1	18610386	18618078	0.497786	18614232	FBgn0259198	CG42302	-	5033	d
chrX	18941658	18946944	1	1	18941658	18946944	0.49572	18944301	FBgn0085358	CG34329	+	-205	u
chrX	19139132	19158490	12	7	19147793	19156340	0.589893	1.91521e+07	FBgn0031006	rictor	-	0.350208	e	GO:0005488,GO:0006974,GO:0048813
chrX	19210677	19221806	4	4	19213842	19220683	0.531707	1.92173e+07	FBgn0259834	out	-	-1164.5	u	GO:0007281,GO:0008028,GO:0012501,GO:0016021,GO:0035234,GO:0055085
chrX	19488075	19497810	5	5	19490480	19496538	0.539222	19493509	FBgn0031036	CG14220	-	327	d	GO:0070822
chrX	19538581	19548192	1	1	19538581	19548192	0.505144	1.95434e+07	FBgn0031051	Ranbp21	-	0.481374	e	GO:0005488,GO:0006886,GO:0008536,GO:0008565
chrX	19685170	19713997	14	3	19706223	19711422	0.516279	1.97088e+07	FBgn0026175	skpC	+	-1348.5	u	GO:0006511
chrX	19744770	19770758	15	7	19759554	19766586	0.532492	19763070	FBgn0052529	CG32529	+	0.0713088	e	GO:0003677
