# Supplementary material for: Population Genomics of Sub-Saharan Drosophila melanogaster: African Diversity and Non-African Admixture
Source: PLoS Genet. 2012 Dec 20;8(12):e1003080. doi: 10.1371/journal.pgen.1003080 (PMC3527209; doi:10.1371/journal.pgen.1003080)
Supplement: Table S18 — Gene ontology enrichment analysis based on outlier windows for high FST between FR and RG population samples. GO ID number and description are given for each biological process (b), cellular component (c), or molecular activity (m) represented. P values were generated by randomly permuting outlier locations. Categories with >1 outlier genes are listed first, sorted by P value. Categories with <2 outlier genes follow. (XLS) [file pgen.1003080.s026.xls]

## Sheet: TableS18
Table S18. Gene ontology enrichment analysis based on outlier windows for high FST between FR and RG population samples.
GO ID number and description are given for each biological process (b), cellular component (c), or molecular activity (m) represented.
P values were generated by randomly permuting outlier locations. Categories with >1 outlier genes are listed first, sorted by P value. Categories with <2 outlier genes follow.
GOID	Type	Description	OutlierGenes	TotalGenes	PValue
GO:0007059	b	chromosome segregation	5	20	0.00106
GO:0016311	b	dephosphorylation	3	11	0.00315
GO:0007586	b	digestion	2	4	0.00389
GO:0040011	b	locomotion	4	8	0.00601
GO:0005605	c	basal lamina	3	5	0.00675
GO:0005705	c	polytene chromosome interband	3	17	0.0087
GO:0006090	b	pyruvate metabolic process	2	6	0.00879
GO:0048135	b	female germ-line cyst formation	2	3	0.01018
GO:0003924	m	GTPase activity	8	76	0.01732
GO:0032880	b	regulation of protein localization	2	4	0.01821
GO:0009888	b	tissue development	2	4	0.01851
GO:0005506	m	iron ion binding	3	17	0.01888
GO:0009887	b	organ morphogenesis	2	4	0.01895
GO:0010181	m	FMN binding	2	7	0.02285
GO:0051017	b	actin filament bundle assembly	3	8	0.02419
GO:0016572	b	histone phosphorylation	2	5	0.02495
GO:0051647	b	nucleus localization	2	3	0.0271
GO:0007281	b	germ cell development	4	19	0.03221
GO:0001654	b	eye development	3	6	0.03279
GO:0042623	m	ATPase activity, coupled	6	40	0.03319
GO:0006066	b	alcohol metabolic process	3	12	0.03355
GO:0015711	b	organic anion transport	2	7	0.03944
GO:0046872	m	metal ion binding	5	44	0.0395
GO:0008514	m	organic anion transmembrane transporter activity	2	7	0.03967
GO:0000278	b	mitotic cell cycle	3	17	0.04069
GO:0003713	m	transcription coactivator activity	3	8	0.04122
GO:0008363	b	larval chitin-based cuticle development	2	5	0.04311
GO:0005811	c	lipid particle	8	138	0.04768
GO:0006820	b	anion transport	2	4	0.04834
GO:0008188	m	neuropeptide receptor activity	8	30	0.04931
GO:0008812	m	choline dehydrogenase activity	3	13	0.04994
GO:0046854	b	phosphatidylinositol phosphorylation	2	12	0.05056
GO:0007051	b	spindle organization	2	7	0.05376
GO:0044212	m	transcription regulatory region DNA binding	2	3	0.05565
GO:0055114	b	oxidation-reduction process	13	208	0.05625
GO:0007291	b	sperm individualization	3	24	0.05793
GO:0035013	m	myosuppressin receptor activity	2	2	0.06113
GO:0045932	b	negative regulation of muscle contraction	2	2	0.062
GO:0000139	c	Golgi membrane	2	8	0.06301
GO:0030286	c	dynein complex	3	16	0.0655
GO:0030381	b	chorion-containing eggshell pattern formation	2	6	0.0655
GO:0045478	b	fusome organization	2	7	0.06757
GO:0001708	b	cell fate specification	3	12	0.06883
GO:0051276	b	chromosome organization	2	13	0.06931
GO:0007217	b	tachykinin receptor signaling pathway	2	3	0.0695
GO:0004995	m	tachykinin receptor activity	2	3	0.07083
GO:0051015	m	actin filament binding	2	5	0.07093
GO:0016461	c	unconventional myosin complex	2	6	0.07103
GO:0004687	m	myosin light chain kinase activity	2	2	0.07823
GO:0005604	c	basement membrane	3	10	0.08105
GO:0005703	c	polytene chromosome puff	2	14	0.08141
GO:0035282	b	segmentation	2	3	0.08188
GO:0016477	b	cell migration	5	18	0.0833
GO:0001653	m	peptide receptor activity	2	4	0.08395
GO:0007143	b	female meiosis	2	14	0.08603
GO:0046982	m	protein heterodimerization activity	5	32	0.08868
GO:0005868	c	cytoplasmic dynein complex	2	9	0.09061
GO:0005829	c	cytosol	4	52	0.09296
GO:0008595	b	anterior/posterior axis specification, embryo	3	18	0.09912
GO:0042066	b	perineurial glial growth	2	5	0.09978
GO:0007015	b	actin filament organization	6	39	0.10135
GO:0045167	b	asymmetric protein localization involved in cell fate determination	3	10	0.10258
GO:0008407	b	chaeta morphogenesis	6	24	0.10354
GO:0046983	m	protein dimerization activity	3	20	0.10944
GO:0016620	m	oxidoreductase activity, acting on the aldehyde or oxo group of donors, NAD or NADP as acceptor	2	10	0.11262
GO:0048666	b	neuron development	4	21	0.11627
GO:0005730	c	nucleolus	2	31	0.11634
GO:0004984	m	olfactory receptor activity	4	32	0.12409
GO:0003677	m	DNA binding	19	239	0.12505
GO:0008104	b	protein localization	5	27	0.12956
GO:0022843	m	voltage-gated cation channel activity	2	2	0.13234
GO:0048150	b	behavioral response to ether	2	2	0.13239
GO:0007062	b	sister chromatid cohesion	2	10	0.13631
GO:0007140	b	male meiosis	2	18	0.13802
GO:0007615	b	anesthesia-resistant memory	2	4	0.13882
GO:0004842	m	ubiquitin-protein ligase activity	4	48	0.14014
GO:0004871	m	signal transducer activity	5	29	0.1408
GO:0007286	b	spermatid development	3	17	0.14307
GO:0048598	b	embryonic morphogenesis	2	7	0.14349
GO:0016567	b	protein ubiquitination	2	15	0.14361
GO:0009416	b	response to light stimulus	2	10	0.14427
GO:0007458	b	progression of morphogenetic furrow involved in compound eye morphogenesis	2	5	0.14437
GO:0046843	b	dorsal appendage formation	4	19	0.14545
GO:0000166	m	nucleotide binding	15	177	0.14603
GO:0050830	b	defense response to Gram-positive bacterium	2	22	0.15732
GO:0030018	c	Z disc	3	10	0.16053
GO:0007465	b	R7 cell fate commitment	2	8	0.16246
GO:0051225	b	spindle assembly	2	12	0.16869
GO:0008103	b	oocyte microtubule cytoskeleton polarization	2	13	0.17009
GO:0003723	m	RNA binding	6	69	0.17156
GO:0005834	c	heterotrimeric G-protein complex	2	11	0.17312
GO:0030509	b	BMP signaling pathway	2	5	0.17454
GO:0005743	c	mitochondrial inner membrane	2	38	0.17606
GO:0004252	m	serine-type endopeptidase activity	7	147	0.17854
GO:0005875	c	microtubule associated complex	10	178	0.18094
GO:0042060	b	wound healing	2	10	0.18317
GO:0046330	b	positive regulation of JNK cascade	2	9	0.18444
GO:0004089	m	carbonate dehydratase activity	2	10	0.1887
GO:0042803	m	protein homodimerization activity	5	38	0.18989
GO:0046529	b	imaginal disc fusion, thorax closure	2	10	0.19115
GO:0030529	c	ribonucleoprotein complex	2	12	0.19403
GO:0005759	c	mitochondrial matrix	2	31	0.19938
GO:0006325	b	chromatin organization	2	13	0.19987
GO:0007608	b	sensory perception of smell	6	49	0.20115
GO:0046847	b	filopodium assembly	2	6	0.20385
GO:0005328	m	neurotransmitter:sodium symporter activity	2	15	0.20627
GO:0004725	m	protein tyrosine phosphatase activity	4	23	0.20954
GO:0016321	b	female meiosis chromosome segregation	2	21	0.21565
GO:0005516	m	calmodulin binding	3	18	0.21633
GO:0008285	b	negative regulation of cell proliferation	3	20	0.21876
GO:0016044	b	cellular membrane organization	2	8	0.2208
GO:0030425	c	dendrite	2	19	0.22294
GO:0019827	b	stem cell maintenance	2	6	0.22367
GO:0015031	b	protein transport	2	37	0.23724
GO:0032956	b	regulation of actin cytoskeleton organization	2	6	0.23775
GO:0045467	b	R7 cell development	2	8	0.23848
GO:0006914	b	autophagy	2	13	0.23933
GO:0007629	b	flight behavior	3	14	0.24264
GO:0055059	b	asymmetric neuroblast division	3	20	0.24801
GO:0006886	b	intracellular protein transport	3	45	0.25057
GO:0005525	m	GTP binding	6	91	0.25133
GO:0005326	m	neurotransmitter transporter activity	2	16	0.25701
GO:0007067	b	mitosis	3	51	0.26089
GO:0000226	b	microtubule cytoskeleton organization	2	13	0.26585
GO:0005975	b	carbohydrate metabolic process	2	32	0.26872
GO:0048066	b	developmental pigmentation	2	8	0.2711
GO:0001078	m	RNA polymerase II core promoter proximal region sequence-specific DNA binding transcription factor activity involved in negative regulation of transcription	2	9	0.27725
GO:0007303	b	cytoplasmic transport, nurse cell to oocyte	2	13	0.27727
GO:0045172	c	germline ring canal	2	9	0.27927
GO:0008587	b	imaginal disc-derived wing margin morphogenesis	2	11	0.27981
GO:0048477	b	oogenesis	12	117	0.2801
GO:0043025	c	neuronal cell body	2	15	0.28245
GO:0016192	b	vesicle-mediated transport	3	43	0.28573
GO:0050660	m	flavin adenine dinucleotide binding	3	38	0.29073
GO:0006836	b	neurotransmitter transport	2	18	0.29325
GO:0016459	c	myosin complex	2	14	0.29705
GO:0045451	b	pole plasm oskar mRNA localization	2	18	0.29876
GO:0008016	b	regulation of heart contraction	2	8	0.3033
GO:0007018	b	microtubule-based movement	4	54	0.30415
GO:0005635	c	nuclear envelope	2	16	0.30925
GO:0005795	c	Golgi stack	2	16	0.30929
GO:0043195	c	terminal button	2	11	0.31187
GO:0022008	b	neurogenesis	13	301	0.31195
GO:0007294	b	germarium-derived oocyte fate determination	2	15	0.31353
GO:0006974	b	response to DNA damage stimulus	3	54	0.31393
GO:0005737	c	cytoplasm	27	395	0.31397
GO:0007186	b	G-protein coupled receptor signaling pathway	10	77	0.31907
GO:0006470	b	protein dephosphorylation	5	45	0.31947
GO:0035071	b	salivary gland cell autophagic cell death	4	39	0.32419
GO:0035099	b	hemocyte migration	2	12	0.33476
GO:0008360	b	regulation of cell shape	6	49	0.3382
GO:0007423	b	sensory organ development	6	34	0.33875
GO:0005549	m	odorant binding	4	61	0.34195
GO:0006816	b	calcium ion transport	2	10	0.3455
GO:0048813	b	dendrite morphogenesis	8	73	0.34855
GO:0003777	m	microtubule motor activity	3	33	0.35468
GO:0035023	b	regulation of Rho protein signal transduction	4	15	0.36414
GO:0006413	b	translational initiation	2	34	0.36579
GO:0007297	b	ovarian follicle cell migration	2	8	0.36659
GO:0007494	b	midgut development	2	11	0.36756
GO:0008236	m	serine-type peptidase activity	2	23	0.37146
GO:0043169	m	cation binding	2	28	0.37493
GO:0003676	m	nucleic acid binding	17	244	0.37946
GO:0007426	b	tracheal outgrowth, open tracheal system	3	16	0.37996
GO:0003743	m	translation initiation factor activity	2	34	0.38852
GO:0007414	b	axonal defasciculation	2	4	0.38863
GO:0007264	b	small GTPase mediated signal transduction	3	51	0.38875
GO:0008076	c	voltage-gated potassium channel complex	3	11	0.39476
GO:0006952	b	defense response	4	56	0.39693
GO:0030424	c	axon	3	19	0.39793
GO:0005089	m	Rho guanyl-nucleotide exchange factor activity	4	16	0.40089
GO:0007476	b	imaginal disc-derived wing morphogenesis	11	73	0.40369
GO:0007391	b	dorsal closure	7	56	0.40396
GO:0001077	m	RNA polymerase II core promoter proximal region sequence-specific DNA binding transcription factor activity involved in positive regulation of transcription	3	15	0.40565
GO:0045187	b	regulation of circadian sleep/wake cycle, sleep	2	9	0.40841
GO:0008157	m	protein phosphatase 1 binding	2	18	0.41002
GO:0007442	b	hindgut morphogenesis	2	13	0.41572
GO:0015629	c	actin cytoskeleton	2	11	0.41797
GO:0005249	m	voltage-gated potassium channel activity	3	12	0.42877
GO:0006813	b	potassium ion transport	4	22	0.43516
GO:0009790	b	embryo development	3	26	0.44033
GO:0007304	b	chorion-containing eggshell formation	2	10	0.44284
GO:0007160	b	cell-matrix adhesion	2	9	0.44455
GO:0003774	m	motor activity	3	32	0.44903
GO:0035220	b	wing disc development	3	31	0.45105
GO:0008134	m	transcription factor binding	4	43	0.45647
GO:0005938	c	cell cortex	4	37	0.46178
GO:0045214	b	sarcomere organization	2	10	0.46817
GO:0042059	b	negative regulation of epidermal growth factor receptor signaling pathway	3	9	0.47485
GO:0005215	m	transporter activity	4	52	0.47787
GO:0007398	b	ectoderm development	3	15	0.48927
GO:0008017	m	microtubule binding	3	30	0.49259
GO:0002168	b	instar larval development	2	16	0.49568
GO:0007283	b	spermatogenesis	3	51	0.49611
GO:0007219	b	Notch signaling pathway	3	30	0.50253
GO:0008340	b	determination of adult lifespan	4	77	0.51273
GO:0008293	b	torso signaling pathway	2	20	0.51849
GO:0007428	b	primary branching, open tracheal system	2	9	0.5243
GO:0001745	b	compound eye morphogenesis	5	40	0.52996
GO:0008356	b	asymmetric cell division	2	12	0.53343
GO:0008083	m	growth factor activity	2	12	0.53435
GO:0048102	b	autophagic cell death	3	36	0.5407
GO:0045087	b	innate immune response	2	23	0.54133
GO:0007479	b	leg disc proximal/distal pattern formation	2	8	0.54659
GO:0006511	b	ubiquitin-dependent protein catabolic process	2	48	0.54815
GO:0007443	b	Malpighian tubule morphogenesis	2	17	0.54835
GO:0004930	m	G-protein coupled receptor activity	5	46	0.55084
GO:0048675	b	axon extension	2	9	0.55386
GO:0005739	c	mitochondrion	3	110	0.56082
GO:0017148	b	negative regulation of translation	2	9	0.57749
GO:0001751	b	compound eye photoreceptor cell differentiation	3	16	0.57836
GO:0006412	b	translation	2	93	0.58535
GO:0001737	b	establishment of imaginal disc-derived wing hair orientation	2	14	0.59109
GO:0050909	b	sensory perception of taste	2	47	0.59247
GO:0007455	b	eye-antennal disc morphogenesis	2	13	0.59826
GO:0005700	c	polytene chromosome	2	35	0.59985
GO:0042048	b	olfactory behavior	3	22	0.60095
GO:0016021	c	integral to membrane	39	536	0.61313
GO:0003729	m	mRNA binding	8	114	0.61802
GO:0051726	b	regulation of cell cycle	2	21	0.61986
GO:0006911	b	phagocytosis, engulfment	6	108	0.62906
GO:0007606	b	sensory perception of chemical stimulus	3	37	0.63155
GO:0045944	b	positive regulation of transcription from RNA polymerase II promoter	8	72	0.63224
GO:0007435	b	salivary gland morphogenesis	4	30	0.63245
GO:0001709	b	cell fate determination	2	16	0.64352
GO:0035147	b	branch fusion, open tracheal system	2	11	0.64408
GO:0007163	b	establishment or maintenance of cell polarity	2	19	0.64717
GO:0008406	b	gonad development	3	22	0.65093
GO:0005488	m	binding	7	159	0.65776
GO:0007619	b	courtship behavior	3	19	0.65989
GO:0007525	b	somatic muscle development	2	12	0.6759
GO:0006979	b	response to oxidative stress	2	36	0.67705
GO:0007602	b	phototransduction	2	23	0.68371
GO:0016337	b	cell-cell adhesion	2	13	0.69217
GO:0007431	b	salivary gland development	2	14	0.69375
GO:0006357	b	regulation of transcription from RNA polymerase II promoter	3	51	0.69525
GO:0007519	b	skeletal muscle tissue development	2	11	0.69771
GO:0007010	b	cytoskeleton organization	2	30	0.70186
GO:0042078	b	germ-line stem cell division	2	16	0.7021
GO:0003674	m	molecular_function	24	571	0.70464
GO:0000910	b	cytokinesis	2	41	0.70717
GO:0000381	b	regulation of alternative nuclear mRNA splicing, via spliceosome	2	33	0.71569
GO:0008049	b	male courtship behavior	2	20	0.72197
GO:0007173	b	epidermal growth factor receptor signaling pathway	2	21	0.72254
GO:0001736	b	establishment of planar polarity	2	19	0.73029
GO:0002121	b	inter-male aggressive behavior	5	36	0.73099
GO:0007480	b	imaginal disc-derived leg morphogenesis	3	21	0.73196
GO:0004672	m	protein kinase activity	5	75	0.73419
GO:0007427	b	epithelial cell migration, open tracheal system	3	18	0.73635
GO:0010629	b	negative regulation of gene expression	2	27	0.75162
GO:0003705	m	sequence-specific distal enhancer binding RNA polymerase II transcription factor activity	2	20	0.75184
GO:0000122	b	negative regulation of transcription from RNA polymerase II promoter	5	53	0.76114
GO:0006508	b	proteolysis	11	315	0.76138
GO:0045892	b	negative regulation of transcription, DNA-dependent	3	40	0.7692
GO:0007275	b	multicellular organismal development	2	23	0.77146
GO:0007298	b	border follicle cell migration	4	51	0.77216
GO:0055085	b	transmembrane transport	9	163	0.776
GO:0006810	b	transport	2	49	0.77954
GO:0043565	m	sequence-specific DNA binding	10	121	0.78852
GO:0045179	c	apical cortex	2	20	0.79224
GO:0007165	b	signal transduction	7	87	0.79929
GO:0030718	b	germ-line stem cell maintenance	2	26	0.80571
GO:0003700	m	sequence-specific DNA binding transcription factor activity	20	203	0.808
GO:0007498	b	mesoderm development	4	42	0.81045
GO:0007475	b	apposition of dorsal and ventral imaginal disc-derived wing surfaces	2	14	0.81283
GO:0007399	b	nervous system development	5	55	0.81416
GO:0005575	c	cellular_component	24	587	0.81467
GO:0007623	b	circadian rhythm	2	24	0.8149
GO:0005622	c	intracellular	13	202	0.81831
GO:0005102	m	receptor binding	2	27	0.82022
GO:0007269	b	neurotransmitter secretion	2	49	0.82654
GO:0005515	m	protein binding	19	252	0.82928
GO:0007474	b	imaginal disc-derived wing vein specification	3	21	0.82989
GO:0016203	b	muscle attachment	2	20	0.84826
GO:0007419	b	ventral cord development	2	14	0.8495
GO:0007517	b	muscle organ development	4	36	0.85319
GO:0004674	m	protein serine/threonine kinase activity	6	94	0.8586
GO:0006355	b	regulation of transcription, DNA-dependent	17	195	0.85932
GO:0003779	m	actin binding	5	65	0.86425
GO:0030707	b	ovarian follicle cell development	3	32	0.87428
GO:0008045	b	motor axon guidance	3	23	0.87565
GO:0016020	c	membrane	15	284	0.87573
GO:0008150	b	biological_process	16	477	0.88537
GO:0007155	b	cell adhesion	6	62	0.88583
GO:0007422	b	peripheral nervous system development	4	37	0.89345
GO:0002009	b	morphogenesis of an epithelium	2	17	0.89533
GO:0030036	b	actin cytoskeleton organization	2	29	0.89551
GO:0008092	m	cytoskeletal protein binding	2	14	0.90547
GO:0005887	c	integral to plasma membrane	5	65	0.91165
GO:0048749	b	compound eye development	4	59	0.91449
GO:0006468	b	protein phosphorylation	8	133	0.91578
GO:0016319	b	mushroom body development	2	33	0.91912
GO:0008152	b	metabolic process	2	124	0.92614
GO:0007611	b	learning or memory	2	25	0.94506
GO:0005576	c	extracellular region	8	202	0.94922
GO:0005524	m	ATP binding	15	378	0.95697
GO:0005634	c	nucleus	37	668	0.96345
GO:0008270	m	zinc ion binding	22	474	0.96421
GO:0008586	b	imaginal disc-derived wing vein morphogenesis	2	27	0.97132
GO:0007411	b	axon guidance	6	78	0.97456
GO:0007424	b	open tracheal system development	4	58	0.98065
GO:0007417	b	central nervous system development	2	36	0.98566
GO:0005886	c	plasma membrane	19	220	0.98903
GO:0046331	b	lateral inhibition	2	111	0.99945
GO:0005509	m	calcium ion binding	4	113	0.9995
GO:0000015	c	phosphopyruvate hydratase complex	1	1	0.02886
GO:0000090	b	mitotic anaphase	1	11	0.13749
GO:0000124	c	SAGA complex	1	8	0.10305
GO:0000132	b	establishment of mitotic spindle orientation	1	2	0.18552
GO:0000155	m	two-component sensor activity	1	2	0.57124
GO:0000159	c	protein phosphatase type 2A complex	1	7	0.26432
GO:0000160	b	two-component signal transduction system (phosphorelay)	1	3	0.63393
GO:0000165	b	MAPK cascade	1	8	0.31466
GO:0000212	b	meiotic spindle organization	1	6	0.28726
GO:0000220	c	vacuolar proton-transporting V-type ATPase, V0 domain	1	12	0.38055
GO:0000287	m	magnesium ion binding	1	29	0.77143
GO:0000398	b	nuclear mRNA splicing, via spliceosome	1	94	0.91662
GO:0000776	c	kinetochore	1	16	0.44326
GO:0000780	c	condensed nuclear chromosome, centromeric region	1	5	0.08343
GO:0000794	c	condensed nuclear chromosome	1	3	0.39643
GO:0000977	m	RNA polymerase II regulatory region sequence-specific DNA binding	1	6	0.56199
GO:0001508	b	regulation of action potential	1	3	0.57514
GO:0001522	b	pseudouridine synthesis	1	6	0.22023
GO:0001586	m	Gi/o-coupled serotonin receptor activity	1	2	0.42035
GO:0001700	b	embryonic development via the syncytial blastoderm	1	26	0.96982
GO:0001715	b	ectodermal cell fate specification	1	1	0.22112
GO:0001882	m	nucleoside binding	1	1	0.03689
GO:0001932	b	regulation of protein phosphorylation	1	2	0.08451
GO:0001964	b	startle response	1	7	0.7501
GO:0002118	b	aggressive behavior	1	3	0.69627
GO:0002164	b	larval development	1	6	0.23481
GO:0003007	b	heart morphogenesis	1	2	0.50265
GO:0003333	b	amino acid transmembrane transport	1	17	0.57013
GO:0003407	b	neural retina development	1	1	0.16283
GO:0003680	m	AT DNA binding	1	2	0.29346
GO:0003682	m	chromatin binding	1	31	0.76399
GO:0003714	m	transcription corepressor activity	1	13	0.69365
GO:0003725	m	double-stranded RNA binding	1	9	0.66769
GO:0003730	m	mRNA 3'-UTR binding	1	12	0.79691
GO:0003735	m	structural constituent of ribosome	1	89	0.80052
GO:0003755	m	peptidyl-prolyl cis-trans isomerase activity	1	17	0.35654
GO:0003887	m	DNA-directed DNA polymerase activity	1	9	0.26332
GO:0003958	m	NADPH-hemoprotein reductase activity	1	1	0.04232
GO:0003964	m	RNA-directed DNA polymerase activity	1	1	0.03539
GO:0004016	m	adenylate cyclase activity	1	9	0.61671
GO:0004022	m	alcohol dehydrogenase (NAD) activity	1	3	0.05636
GO:0004029	m	aldehyde dehydrogenase (NAD) activity	1	2	0.07857
GO:0004044	m	amidophosphoribosyltransferase activity	1	1	0.39554
GO:0004108	m	citrate (Si)-synthase activity	1	1	0.06351
GO:0004177	m	aminopeptidase activity	1	23	0.72677
GO:0004181	m	metallocarboxypeptidase activity	1	19	0.57583
GO:0004197	m	cysteine-type endopeptidase activity	1	16	0.64941
GO:0004221	m	ubiquitin thiolesterase activity	1	20	0.60346
GO:0004222	m	metalloendopeptidase activity	1	52	0.97022
GO:0004344	m	glucose dehydrogenase activity	1	3	0.15016
GO:0004368	m	glycerol-3-phosphate dehydrogenase activity	1	2	0.09978
GO:0004386	m	helicase activity	1	28	0.71107
GO:0004402	m	histone acetyltransferase activity	1	7	0.2342
GO:0004407	m	histone deacetylase activity	1	6	0.29259
GO:0004423	m	iduronate-2-sulfatase activity	1	1	0.09187
GO:0004438	m	phosphatidylinositol-3-phosphatase activity	1	1	0.02189
GO:0004454	m	ketohexokinase activity	1	2	0.09083
GO:0004511	m	tyrosine 3-monooxygenase activity	1	1	0.08436
GO:0004558	m	alpha-glucosidase activity	1	5	0.16148
GO:0004563	m	beta-N-acetylhexosaminidase activity	1	3	0.09259
GO:0004571	m	mannosyl-oligosaccharide 1,2-alpha-mannosidase activity	1	3	0.31808
GO:0004596	m	peptide alpha-N-acetyltransferase activity	1	2	0.05079
GO:0004602	m	glutathione peroxidase activity	1	4	0.14408
GO:0004623	m	phospholipase A2 activity	1	4	0.21542
GO:0004634	m	phosphopyruvate hydratase activity	1	1	0.02812
GO:0004653	m	polypeptide N-acetylgalactosaminyltransferase activity	1	10	0.61296
GO:0004683	m	calmodulin-dependent protein kinase activity	1	2	0.40118
GO:0004702	m	receptor signaling protein serine/threonine kinase activity	1	17	0.71486
GO:0004708	m	MAP kinase kinase activity	1	3	0.09341
GO:0004713	m	protein tyrosine kinase activity	1	23	0.94709
GO:0004714	m	transmembrane receptor protein tyrosine kinase activity	1	7	0.61688
GO:0004722	m	protein serine/threonine phosphatase activity	1	23	0.78775
GO:0004726	m	non-membrane spanning protein tyrosine phosphatase activity	1	3	0.35065
GO:0004730	m	pseudouridylate synthase activity	1	3	0.05661
GO:0004739	m	pyruvate dehydrogenase (acetyl-transferring) activity	1	3	0.03526
GO:0004784	m	superoxide dismutase activity	1	3	0.04268
GO:0004805	m	trehalose-phosphatase activity	1	2	0.07783
GO:0004864	m	protein phosphatase inhibitor activity	1	3	0.11134
GO:0004872	m	receptor activity	1	24	0.98487
GO:0004888	m	transmembrane signaling receptor activity	1	14	0.92618
GO:0004889	m	acetylcholine-activated cation-selective channel activity	1	9	0.89855
GO:0004946	m	bombesin receptor activity	1	1	0.14234
GO:0004983	m	neuropeptide Y receptor activity	1	4	0.3751
GO:0004993	m	serotonin receptor activity	1	2	0.41921
GO:0005000	m	vasopressin receptor activity	1	1	0.21777
GO:0005001	m	transmembrane receptor protein tyrosine phosphatase activity	1	4	0.84143
GO:0005047	m	signal recognition particle binding	1	3	0.17981
GO:0005053	m	peroxisome matrix targeting signal-2 binding	1	2	0.11924
GO:0005085	m	guanyl-nucleotide exchange factor activity	1	18	0.95879
GO:0005088	m	Ras guanyl-nucleotide exchange factor activity	1	3	0.17879
GO:0005097	m	Rab GTPase activator activity	1	16	0.72968
GO:0005160	m	transforming growth factor beta receptor binding	1	4	0.34044
GO:0005172	m	vascular endothelial growth factor receptor binding	1	3	0.60956
GO:0005200	m	structural constituent of cytoskeleton	1	31	0.9674
GO:0005214	m	structural constituent of chitin-based cuticle	1	73	0.9228
GO:0005216	m	ion channel activity	1	4	0.4014
GO:0005221	m	intracellular cyclic nucleotide activated cation channel activity	1	5	0.56746
GO:0005246	m	calcium channel regulator activity	1	2	0.03632
GO:0005253	m	anion channel activity	1	1	0.08409
GO:0005262	m	calcium channel activity	1	6	0.55824
GO:0005272	m	sodium channel activity	1	25	0.70427
GO:0005313	m	L-glutamate transmembrane transporter activity	1	2	0.2155
GO:0005316	m	high affinity inorganic phosphate:sodium symporter activity	1	14	0.60065
GO:0005432	m	calcium:sodium antiporter activity	1	2	0.17908
GO:0005452	m	inorganic anion exchanger activity	1	2	0.28658
GO:0005484	m	SNAP receptor activity	1	8	0.18139
GO:0005534	m	galactose binding	1	8	0.07027
GO:0005537	m	mannose binding	1	3	0.10995
GO:0005543	m	phospholipid binding	1	3	0.12342
GO:0005578	c	proteinaceous extracellular matrix	1	42	0.9955
GO:0005606	c	laminin-1 complex	1	2	0.47215
GO:0005615	c	extracellular space	1	88	0.98488
GO:0005658	c	alpha DNA polymerase:primase complex	1	3	0.06989
GO:0005671	c	Ada2/Gcn5/Ada3 transcription activator complex	1	8	0.09839
GO:0005694	c	chromosome	1	13	0.45671
GO:0005777	c	peroxisome	1	15	0.34347
GO:0005783	c	endoplasmic reticulum	1	73	0.97389
GO:0005785	c	signal recognition particle receptor complex	1	4	0.19677
GO:0005794	c	Golgi apparatus	1	38	0.85318
GO:0005818	c	aster	1	2	0.05073
GO:0005819	c	spindle	1	11	0.64127
GO:0005828	c	kinetochore microtubule	1	5	0.16903
GO:0005840	c	ribosome	1	50	0.69573
GO:0005856	c	cytoskeleton	1	23	0.96354
GO:0005869	c	dynactin complex	1	4	0.11186
GO:0005871	c	kinesin complex	1	24	0.65733
GO:0005892	c	acetylcholine-gated channel complex	1	9	0.89762
GO:0005912	c	adherens junction	1	22	0.99387
GO:0005913	c	cell-cell adherens junction	1	6	0.80643
GO:0005927	c	muscle tendon junction	1	5	0.59427
GO:0005929	c	cilium	1	3	0.25769
GO:0005942	c	phosphatidylinositol 3-kinase complex	1	2	0.09123
GO:0005992	b	trehalose biosynthetic process	1	3	0.10307
GO:0006030	b	chitin metabolic process	1	42	0.87321
GO:0006071	b	glycerol metabolic process	1	3	0.13077
GO:0006072	b	glycerol-3-phosphate metabolic process	1	5	0.1985
GO:0006096	b	glycolysis	1	17	0.42353
GO:0006099	b	tricarboxylic acid cycle	1	23	0.67607
GO:0006117	b	acetaldehyde metabolic process	1	2	0.09109
GO:0006127	b	glycerophosphate shuttle	1	2	0.04949
GO:0006139	b	nucleobase-containing compound metabolic process	1	6	0.23526
GO:0006184	b	GTP catabolic process	1	22	0.73047
GO:0006189	b	'de novo' IMP biosynthetic process	1	4	0.47602
GO:0006260	b	DNA replication	1	25	0.40684
GO:0006271	b	DNA strand elongation involved in DNA replication	1	3	0.06469
GO:0006278	b	RNA-dependent DNA replication	1	1	0.03611
GO:0006298	b	mismatch repair	1	4	0.12419
GO:0006306	b	DNA methylation	1	4	0.2891
GO:0006351	b	transcription, DNA-dependent	1	26	0.75489
GO:0006364	b	rRNA processing	1	16	0.31309
GO:0006366	b	transcription from RNA polymerase II promoter	1	20	0.69374
GO:0006378	b	mRNA polyadenylation	1	12	0.70579
GO:0006457	b	protein folding	1	57	0.85147
GO:0006464	b	protein modification process	1	20	0.64367
GO:0006487	b	protein N-linked glycosylation	1	8	0.38751
GO:0006584	b	catecholamine metabolic process	1	3	0.27593
GO:0006614	b	SRP-dependent cotranslational protein targeting to membrane	1	8	0.28703
GO:0006644	b	phospholipid metabolic process	1	6	0.40113
GO:0006730	b	one-carbon metabolic process	1	8	0.51721
GO:0006777	b	Mo-molybdopterin cofactor biosynthetic process	1	4	0.05648
GO:0006784	b	heme a biosynthetic process	1	1	0.00773
GO:0006801	b	superoxide metabolic process	1	4	0.05111
GO:0006811	b	ion transport	1	33	0.97774
GO:0006814	b	sodium ion transport	1	43	0.91071
GO:0006835	b	dicarboxylic acid transport	1	2	0.1627
GO:0006887	b	exocytosis	1	8	0.43722
GO:0006897	b	endocytosis	1	24	0.77036
GO:0006904	b	vesicle docking involved in exocytosis	1	5	0.07221
GO:0006915	b	apoptotic process	1	23	0.82225
GO:0006928	b	cellular component movement	1	3	0.28607
GO:0006997	b	nucleus organization	1	3	0.26241
GO:0007017	b	microtubule-based process	1	23	0.84082
GO:0007031	b	peroxisome organization	1	4	0.16319
GO:0007052	b	mitotic spindle organization	1	97	0.93416
GO:0007065	b	male meiosis sister chromatid cohesion	1	3	0.08484
GO:0007076	b	mitotic chromosome condensation	1	11	0.5589
GO:0007088	b	regulation of mitosis	1	17	0.55061
GO:0007093	b	mitotic cell cycle checkpoint	1	6	0.15997
GO:0007094	b	mitotic cell cycle spindle assembly checkpoint	1	5	0.10488
GO:0007098	b	centrosome cycle	1	5	0.17936
GO:0007131	b	reciprocal meiotic recombination	1	12	0.2991
GO:0007132	b	meiotic metaphase I	1	1	0.01464
GO:0007156	b	homophilic cell adhesion	1	14	0.99372
GO:0007157	b	heterophilic cell-cell adhesion	1	10	0.88668
GO:0007166	b	cell surface receptor signaling pathway	1	6	0.5435
GO:0007169	b	transmembrane receptor protein tyrosine kinase signaling pathway	1	9	0.71114
GO:0007179	b	transforming growth factor beta receptor signaling pathway	1	14	0.73657
GO:0007198	b	inhibition of adenylate cyclase activity by serotonin receptor signaling pathway	1	2	0.41704
GO:0007208	b	activation of phospholipase C activity by serotonin receptor signaling pathway	1	2	0.41781
GO:0007210	b	serotonin receptor signaling pathway	1	2	0.42089
GO:0007218	b	neuropeptide signaling pathway	1	14	0.53652
GO:0007254	b	JNK cascade	1	16	0.84688
GO:0007265	b	Ras protein signal transduction	1	13	0.84515
GO:0007267	b	cell-cell signaling	1	6	0.72209
GO:0007268	b	synaptic transmission	1	26	0.98647
GO:0007276	b	gamete generation	1	5	0.5593
GO:0007282	b	cystoblast division	1	7	0.40817
GO:0007290	b	spermatid nucleus elongation	1	2	0.09062
GO:0007293	b	germarium-derived egg chamber formation	1	11	0.54457
GO:0007312	b	oocyte nucleus migration involved in oocyte dorsal/ventral axis specification	1	3	0.19185
GO:0007313	b	maternal specification of dorsal/ventral axis, oocyte, soma encoded	1	5	0.44907
GO:0007318	b	pole plasm protein localization	1	9	0.39739
GO:0007319	b	negative regulation of oskar mRNA translation	1	6	0.72019
GO:0007338	b	single fertilization	1	2	0.03559
GO:0007344	b	pronuclear fusion	1	3	0.06448
GO:0007352	b	zygotic specification of dorsal/ventral axis	1	5	0.43745
GO:0007354	b	zygotic determination of anterior/posterior axis, embryo	1	4	0.40537
GO:0007366	b	periodic partitioning by pair rule gene	1	4	0.80156
GO:0007378	b	amnioserosa formation	1	3	0.38707
GO:0007379	b	segment specification	1	14	0.84297
GO:0007389	b	pattern specification process	1	5	0.8116
GO:0007393	b	dorsal closure, leading edge cell fate determination	1	3	0.47334
GO:0007395	b	dorsal closure, spreading of leading edge cells	1	2	0.09756
GO:0007400	b	neuroblast fate determination	1	7	0.70569
GO:0007402	b	ganglion mother cell fate determination	1	4	0.69668
GO:0007405	b	neuroblast proliferation	1	12	0.48695
GO:0007406	b	negative regulation of neuroblast proliferation	1	1	0.0497
GO:0007415	b	defasciculation of motor neuron axon	1	3	0.7949
GO:0007425	b	epithelial cell fate determination, open tracheal system	1	5	0.61205
GO:0007432	b	salivary gland boundary specification	1	9	0.75076
GO:0007440	b	foregut morphogenesis	1	9	0.71857
GO:0007444	b	imaginal disc development	1	19	0.92824
GO:0007446	b	imaginal disc growth	1	13	0.82999
GO:0007447	b	imaginal disc pattern formation	1	8	0.68114
GO:0007448	b	anterior/posterior pattern specification, imaginal disc	1	4	0.58008
GO:0007450	b	dorsal/ventral pattern formation, imaginal disc	1	4	0.60974
GO:0007473	b	wing disc proximal/distal pattern formation	1	4	0.52875
GO:0007500	b	mesodermal cell fate determination	1	3	0.4512
GO:0007502	b	digestive tract mesoderm development	1	4	0.57273
GO:0007507	b	heart development	1	33	0.99693
GO:0007516	b	hemocyte development	1	3	0.26605
GO:0007520	b	myoblast fusion	1	18	0.95056
GO:0007527	b	adult somatic muscle development	1	5	0.39464
GO:0007528	b	neuromuscular junction development	1	18	0.77999
GO:0007530	b	sex determination	1	11	0.79322
GO:0007548	b	sex differentiation	1	9	0.38254
GO:0007552	b	metamorphosis	1	13	0.75561
GO:0007560	b	imaginal disc morphogenesis	1	3	0.3806
GO:0007561	b	imaginal disc eversion	1	4	0.26161
GO:0007568	b	aging	1	3	0.19698
GO:0007584	b	response to nutrient	1	6	0.5307
GO:0007605	b	sensory perception of sound	1	11	0.82665
GO:0007612	b	learning	1	8	0.9055
GO:0007616	b	long-term memory	1	25	0.95082
GO:0007617	b	mating behavior	1	9	0.93152
GO:0007618	b	mating	1	4	0.69963
GO:0007620	b	copulation	1	5	0.74719
GO:0007628	b	adult walking behavior	1	4	0.54629
GO:0007637	b	proboscis extension reflex	1	4	0.48235
GO:0007638	b	mechanosensory behavior	1	5	0.47869
GO:0008021	c	synaptic vesicle	1	26	0.87157
GO:0008024	c	positive transcription elongation factor complex b	1	2	0.02938
GO:0008026	m	ATP-dependent helicase activity	1	12	0.30171
GO:0008028	m	monocarboxylic acid transmembrane transporter activity	1	4	0.30434
GO:0008052	b	sensory organ boundary specification	1	6	0.71553
GO:0008057	b	eye pigment granule organization	1	7	0.5375
GO:0008061	m	chitin binding	1	47	0.92085
GO:0008063	b	Toll signaling pathway	1	18	0.73336
GO:0008081	m	phosphoric diester hydrolase activity	1	3	0.09643
GO:0008088	b	axon cargo transport	1	5	0.27552
GO:0008101	b	decapentaplegic signaling pathway	1	8	0.82074
GO:0008109	m	N-acetyllactosaminide beta-1,6-N-acetylglucosaminyltransferase activity	1	1	0.14916
GO:0008138	m	protein tyrosine/serine/threonine phosphatase activity	1	12	0.43725
GO:0008146	m	sulfotransferase activity	1	6	0.42526
GO:0008168	m	methyltransferase activity	1	15	0.34034
GO:0008227	m	G-protein coupled amine receptor activity	1	12	0.85409
GO:0008237	m	metallopeptidase activity	1	24	0.77284
GO:0008253	m	5'-nucleotidase activity	1	3	0.18057
GO:0008258	b	head involution	1	19	0.85189
GO:0008261	m	allatostatin receptor activity	1	3	0.5321
GO:0008265	m	Mo-molybdopterin cofactor sulfurase activity	1	2	0.01476
GO:0008266	m	poly(U) RNA binding	1	3	0.25942
GO:0008284	b	positive regulation of cell proliferation	1	19	0.97385
GO:0008288	m	boss receptor activity	1	1	0.13259
GO:0008296	m	3'-5'-exodeoxyribonuclease activity	1	3	0.11936
GO:0008298	b	intracellular mRNA localization	1	15	0.46738
GO:0008302	b	female germline ring canal formation, actin assembly	1	2	0.34327
GO:0008305	c	integrin complex	1	6	0.47709
GO:0008307	m	structural constituent of muscle	1	6	0.8569
GO:0008335	b	female germline ring canal stabilization	1	6	0.68973
GO:0008344	b	adult locomotory behavior	1	13	0.76621
GO:0008345	b	larval locomotory behavior	1	10	0.87133
GO:0008354	b	germ cell migration	1	15	0.78438
GO:0008355	b	olfactory learning	1	26	0.98275
GO:0008381	m	mechanically-gated ion channel activity	1	1	0.20974
GO:0008425	m	2-polyprenyl-6-methoxy-1,4-benzoquinone methyltransferase activity	1	1	0.01452
GO:0008513	m	secondary active organic cation transmembrane transporter activity	1	16	0.49164
GO:0008527	m	taste receptor activity	1	41	0.73216
GO:0008528	m	G-protein coupled peptide receptor activity	1	5	0.49231
GO:0008535	b	respiratory chain complex IV assembly	1	8	0.09552
GO:0008536	m	Ran GTPase binding	1	6	0.14013
GO:0008543	b	fibroblast growth factor receptor signaling pathway	1	6	0.66802
GO:0008545	m	JUN kinase kinase activity	1	1	0.07092
GO:0008553	m	hydrogen-exporting ATPase activity, phosphorylative mechanism	1	33	0.64132
GO:0008565	m	protein transporter activity	1	22	0.49076
GO:0008574	m	plus-end-directed microtubule motor activity	1	4	0.10407
GO:0008582	b	regulation of synaptic growth at neuromuscular junction	1	13	0.7354
GO:0008585	b	female gonad development	1	5	0.44193
GO:0008774	m	acetaldehyde dehydrogenase (acetylating) activity	1	2	0.09222
GO:0009072	b	aromatic amino acid family metabolic process	1	2	0.09078
GO:0009113	b	purine base biosynthetic process	1	2	0.43379
GO:0009116	b	nucleoside metabolic process	1	9	0.57723
GO:0009190	b	cyclic nucleotide biosynthetic process	1	7	0.51387
GO:0009312	b	oligosaccharide biosynthetic process	1	9	0.45989
GO:0009331	c	glycerol-3-phosphate dehydrogenase complex	1	4	0.17275
GO:0009408	b	response to heat	1	43	0.77947
GO:0009584	b	detection of visible light	1	1	0.41228
GO:0009611	b	response to wounding	1	3	0.1968
GO:0009651	b	response to salt stress	1	4	0.31774
GO:0009880	b	embryonic pattern specification	1	10	0.69178
GO:0009913	b	epidermal cell differentiation	1	5	0.51927
GO:0009948	b	anterior/posterior axis specification	1	2	0.2967
GO:0009950	b	dorsal/ventral axis specification	1	12	0.63566
GO:0009966	b	regulation of signal transduction	1	6	0.28572
GO:0009982	m	pseudouridine synthase activity	1	7	0.24856
GO:0009986	c	cell surface	1	12	0.94098
GO:0009987	b	cellular process	1	32	0.90916
GO:0009996	b	negative regulation of cell fate specification	1	4	0.75073
GO:0010002	b	cardioblast differentiation	1	4	0.50383
GO:0010485	m	H4 histone acetyltransferase activity	1	1	0.07012
GO:0012501	b	programmed cell death	1	8	0.28954
GO:0014853	b	regulation of excitatory postsynaptic membrane potential involved in skeletal muscle contraction	1	1	0.07785
GO:0015012	b	heparan sulfate proteoglycan biosynthetic process	1	10	0.64498
GO:0015171	m	amino acid transmembrane transporter activity	1	18	0.58639
GO:0015183	m	L-aspartate transmembrane transporter activity	1	2	0.16143
GO:0015238	m	drug transmembrane transporter activity	1	6	0.26979
GO:0015269	m	calcium-activated potassium channel activity	1	2	0.41864
GO:0015301	m	anion:anion antiporter activity	1	2	0.28684
GO:0015375	m	glycine:sodium symporter activity	1	1	0.09066
GO:0015501	m	glutamate:sodium symporter activity	1	2	0.15989
GO:0015677	b	copper ion import	1	2	0.3142
GO:0015810	b	aspartate transport	1	1	0.07886
GO:0015813	b	L-glutamate transport	1	3	0.23802
GO:0015893	b	drug transport	1	3	0.1856
GO:0015991	b	ATP hydrolysis coupled proton transport	1	24	0.57942
GO:0016015	m	morphogen activity	1	5	0.48576
GO:0016023	c	cytoplasmic membrane-bounded vesicle	1	6	0.43473
GO:0016028	c	rhabdomere	1	15	0.7693
GO:0016042	b	lipid catabolic process	1	7	0.34451
GO:0016051	b	carbohydrate biosynthetic process	1	2	0.02775
GO:0016055	b	Wnt receptor signaling pathway	1	27	0.94635
GO:0016056	b	rhodopsin mediated signaling pathway	1	4	0.50169
GO:0016058	b	maintenance of membrane potential in photoreceptor cell by rhodopsin mediated signaling	1	1	0.02195
GO:0016070	b	RNA metabolic process	1	10	0.22099
GO:0016081	b	synaptic vesicle docking involved in exocytosis	1	12	0.51303
GO:0016199	b	axon midline choice point recognition	1	8	0.96597
GO:0016207	m	4-coumarate-CoA ligase activity	1	4	0.25508
GO:0016209	m	antioxidant activity	1	8	0.16121
GO:0016226	b	iron-sulfur cluster assembly	1	4	0.03749
GO:0016231	m	beta-N-acetylglucosaminidase activity	1	2	0.08341
GO:0016232	m	HNK-1 sulfotransferase activity	1	1	0.01478
GO:0016247	m	channel regulator activity	1	3	0.04237
GO:0016286	m	small conductance calcium-activated potassium channel activity	1	1	0.26108
GO:0016303	m	1-phosphatidylinositol-3-kinase activity	1	3	0.11178
GO:0016318	b	ommatidial rotation	1	16	0.95465
GO:0016333	b	morphogenesis of follicular epithelium	1	7	0.68973
GO:0016348	b	imaginal disc-derived leg joint morphogenesis	1	8	0.72926
GO:0016360	b	sensory organ precursor cell fate determination	1	10	0.65519
GO:0016456	c	X chromosome located dosage compensation complex, transcription activating	1	4	0.13014
GO:0016458	b	gene silencing	1	10	0.31759
GO:0016491	m	oxidoreductase activity	1	38	0.72395
GO:0016505	m	apoptotic protease activator activity	1	1	0.29816
GO:0016538	m	cyclin-dependent protein kinase regulator activity	1	8	0.14419
GO:0016543	b	male courtship behavior, orientation prior to leg tapping and wing vibration	1	1	0.63273
GO:0016545	b	male courtship behavior, veined wing vibration	1	1	0.63546
GO:0016607	c	nuclear speck	1	7	0.38635
GO:0016627	m	oxidoreductase activity, acting on the CH-CH group of donors	1	2	0.09691
GO:0016747	m	transferase activity, transferring acyl groups other than amino-acyl groups	1	16	0.53152
GO:0016772	m	transferase activity, transferring phosphorus-containing groups	1	35	0.64869
GO:0016787	m	hydrolase activity	1	37	0.77799
GO:0016788	m	hydrolase activity, acting on ester bonds	1	5	0.14199
GO:0016887	m	ATPase activity	1	28	0.64786
GO:0017076	m	purine nucleotide binding	1	2	0.15641
GO:0017095	m	heparan sulfate 6-O-sulfotransferase activity	1	1	0.14274
GO:0017145	b	stem cell division	1	5	0.36642
GO:0017151	m	DEAD/H-box RNA helicase binding	1	1	0.23755
GO:0017153	m	sodium:dicarboxylate symporter activity	1	4	0.19092
GO:0017196	b	N-terminal peptidyl-methionine acetylation	1	1	0.02184
GO:0018990	b	ecdysis, chitin-based cuticle	1	3	0.33677
GO:0019028	c	viral capsid	1	5	0.20597
GO:0019208	m	phosphatase regulator activity	1	1	0.05032
GO:0019430	b	removal of superoxide radicals	1	2	0.02114
GO:0019730	b	antimicrobial humoral response	1	21	0.84313
GO:0019731	b	antibacterial humoral response	1	16	0.56123
GO:0019732	b	antifungal humoral response	1	5	0.34665
GO:0019749	b	cytoskeleton-dependent cytoplasmic transport, nurse cell to oocyte	1	1	0.1301
GO:0019799	m	tubulin N-acetyltransferase activity	1	2	0.14869
GO:0019888	m	protein phosphatase regulator activity	1	2	0.0504
GO:0019908	c	nuclear cyclin-dependent protein kinase holoenzyme complex	1	3	0.07093
GO:0019991	b	septate junction assembly	1	15	0.8035
GO:0022600	b	digestive system process	1	1	0.09771
GO:0022618	b	ribonucleoprotein complex assembly	1	2	0.14836
GO:0022627	c	cytosolic small ribosomal subunit	1	24	0.27351
GO:0030017	c	sarcomere	1	1	0.38135
GO:0030031	b	cell projection assembly	1	9	0.60231
GO:0030032	b	lamellipodium assembly	1	5	0.28195
GO:0030034	b	microvillar actin bundle assembly	1	1	0.10466
GO:0030038	b	contractile actin filament bundle assembly	1	1	0.52497
GO:0030048	b	actin filament-based movement	1	2	0.19185
GO:0030139	c	endocytic vesicle	1	4	0.57708
GO:0030154	b	cell differentiation	1	3	0.51597
GO:0030155	b	regulation of cell adhesion	1	2	0.47233
GO:0030173	c	integral to Golgi membrane	1	4	0.40671
GO:0030175	c	filopodium	1	3	0.45767
GO:0030234	m	enzyme regulator activity	1	5	0.08329
GO:0030289	c	protein phosphatase 4 complex	1	1	0.0147
GO:0030307	b	positive regulation of cell growth	1	12	0.73186
GO:0030308	b	negative regulation of cell growth	1	6	0.46624
GO:0030317	b	sperm motility	1	8	0.44515
GO:0030334	b	regulation of cell migration	1	4	0.50866
GO:0030374	m	ligand-dependent nuclear receptor transcription coactivator activity	1	3	0.50874
GO:0030421	b	defecation	1	1	0.09781
GO:0030431	b	sleep	1	14	0.82147
GO:0030473	b	nuclear migration along microtubule	1	1	0.04241
GO:0030496	c	midbody	1	9	0.53381
GO:0030506	m	ankyrin binding	1	2	0.25991
GO:0030510	b	regulation of BMP signaling pathway	1	6	0.60158
GO:0030512	b	negative regulation of transforming growth factor beta receptor signaling pathway	1	4	0.59398
GO:0030514	b	negative regulation of BMP signaling pathway	1	3	0.17535
GO:0030532	c	small nuclear ribonucleoprotein complex	1	22	0.30285
GO:0030589	b	pseudocleavage involved in syncytial blastoderm formation	1	6	0.23179
GO:0030674	m	protein binding, bridging	1	2	0.16024
GO:0030706	b	germarium-derived oocyte differentiation	1	2	0.09161
GO:0030716	b	oocyte fate determination	1	3	0.45997
GO:0030721	b	spectrosome organization	1	3	0.23704
GO:0030723	b	ovarian fusome organization	1	6	0.60192
GO:0030724	b	testicular fusome organization	1	1	0.17467
GO:0030727	b	germarium-derived female germ-line cyst formation	1	3	0.62808
GO:0030866	b	cortical actin cytoskeleton organization	1	6	0.30162
GO:0030983	m	mismatched DNA binding	1	2	0.08361
GO:0031122	b	cytoplasmic microtubule organization	1	6	0.11642
GO:0031224	c	intrinsic to membrane	1	4	0.59054
GO:0031290	b	retinal ganglion cell axon guidance	1	4	0.25066
GO:0031369	m	translation initiation factor binding	1	1	0.02183
GO:0031427	b	response to methotrexate	1	8	0.32646
GO:0031476	c	myosin VI complex	1	2	0.14355
GO:0031536	b	positive regulation of exit from mitosis	1	2	0.62795
GO:0031616	c	spindle pole centrosome	1	2	0.18576
GO:0031936	b	negative regulation of chromatin silencing	1	3	0.12928
GO:0031987	b	locomotion involved in locomotory behavior	1	8	0.75529
GO:0031989	b	bombesin receptor signaling pathway	1	1	0.14244
GO:0032027	m	myosin light chain binding	1	5	0.41976
GO:0032259	b	methylation	1	5	0.13637
GO:0032313	b	regulation of Rab GTPase activity	1	13	0.69083
GO:0032869	b	cellular response to insulin stimulus	1	1	0.32633
GO:0032970	b	regulation of actin filament-based process	1	2	0.19963
GO:0033500	b	carbohydrate homeostasis	1	4	0.24272
GO:0034769	b	basement membrane disassembly	1	2	0.11211
GO:0035004	m	phosphatidylinositol 3-kinase activity	1	4	0.14973
GO:0035005	m	1-phosphatidylinositol-4-phosphate 3-kinase activity	1	2	0.0825
GO:0035006	b	melanization defense response	1	5	0.20524
GO:0035017	b	cuticle pattern formation	1	9	0.67766
GO:0035018	b	adult chitin-based cuticle pattern formation	1	1	0.52827
GO:0035019	b	somatic stem cell maintenance	1	9	0.67215
GO:0035041	b	sperm chromatin decondensation	1	2	0.4712
GO:0035042	b	fertilization, exchange of chromosomal proteins	1	2	0.06461
GO:0035091	m	phosphatidylinositol binding	1	19	0.57689
GO:0035149	b	lumen formation, open tracheal system	1	4	0.49594
GO:0035156	b	fusion cell fate specification	1	1	0.22105
GO:0035157	b	negative regulation of fusion cell fate specification	1	3	0.7514
GO:0035158	b	regulation of tube diameter, open tracheal system	1	6	0.59952
GO:0035160	b	maintenance of epithelial integrity, open tracheal system	1	7	0.70639
GO:0035168	b	larval lymph gland hemocyte differentiation	1	2	0.36049
GO:0035175	m	histone kinase activity (H3-S10 specific)	1	1	0.06959
GO:0035183	c	female germline ring canal inner rim	1	1	0.17322
GO:0035214	b	eye-antennal disc development	1	8	0.6956
GO:0035215	b	genital disc development	1	5	0.66588
GO:0035217	b	labial disc development	1	3	0.41855
GO:0035222	b	wing disc pattern formation	1	8	0.67735
GO:0035224	b	genital disc anterior/posterior pattern formation	1	3	0.42253
GO:0035234	b	germ cell programmed cell death	1	3	0.13573
GO:0035258	m	steroid hormone receptor binding	1	2	0.48206
GO:0035263	b	genital disc sexually dimorphic development	1	2	0.34513
GO:0035277	b	spiracle morphogenesis, open tracheal system	1	9	0.87131
GO:0035293	b	chitin-based larval cuticle pattern formation	1	6	0.43715
GO:0035297	b	regulation of Malpighian tubule diameter	1	2	0.27801
GO:0035304	b	regulation of protein dephosphorylation	1	2	0.0501
GO:0035309	b	wing and notum subfield formation	1	6	0.62341
GO:0035317	b	imaginal disc-derived wing hair organization	1	11	0.7134
GO:0035556	b	intracellular signal transduction	1	47	0.99035
GO:0035567	b	non-canonical Wnt receptor signaling pathway	1	1	0.16223
GO:0040001	b	establishment of mitotic spindle localization	1	7	0.49594
GO:0040003	b	chitin-based cuticle development	1	31	0.89774
GO:0040007	b	growth	1	14	0.76623
GO:0040023	b	establishment of nucleus localization	1	1	0.56332
GO:0040040	b	thermosensory behavior	1	3	0.19253
GO:0042023	b	DNA endoreduplication	1	11	0.7568
GO:0042053	b	regulation of dopamine metabolic process	1	2	0.09142
GO:0042127	b	regulation of cell proliferation	1	15	0.84562
GO:0042166	m	acetylcholine binding	1	1	0.24594
GO:0042254	b	ribosome biogenesis	1	8	0.12341
GO:0042302	m	structural constituent of cuticle	1	3	0.20684
GO:0042325	b	regulation of phosphorylation	1	4	0.23258
GO:0042391	b	regulation of membrane potential	1	5	0.31914
GO:0042416	b	dopamine biosynthetic process	1	2	0.13817
GO:0042417	b	dopamine metabolic process	1	2	0.14175
GO:0042626	m	ATPase activity, coupled to transmembrane movement of substances	1	31	0.92176
GO:0042675	b	compound eye cone cell differentiation	1	4	0.54457
GO:0042683	b	negative regulation of compound eye cone cell fate specification	1	2	0.23744
GO:0042806	m	fucose binding	1	1	0.00738
GO:0042981	b	regulation of apoptotic process	1	11	0.60748
GO:0043005	c	neuron projection	1	4	0.52883
GO:0043052	b	thermotaxis	1	9	0.67725
GO:0043065	b	positive regulation of apoptotic process	1	3	0.4494
GO:0043066	b	negative regulation of apoptotic process	1	17	0.72567
GO:0043186	c	P granule	1	7	0.66257
GO:0043234	c	protein complex	1	34	0.93588
GO:0043507	b	positive regulation of JUN kinase activity	1	1	0.0712
GO:0044130	b	negative regulation of growth of symbiont in host	1	2	0.07707
GO:0044262	b	cellular carbohydrate metabolic process	1	4	0.14854
GO:0045165	b	cell fate commitment	1	13	0.78904
GO:0045169	c	fusome	1	16	0.84453
GO:0045170	c	spectrosome	1	4	0.26232
GO:0045175	b	basal protein localization	1	5	0.53841
GO:0045178	c	basal part of cell	1	6	0.46071
GO:0045197	b	establishment or maintenance of epithelial cell apical/basal polarity	1	12	0.87471
GO:0045211	c	postsynaptic membrane	1	18	0.96826
GO:0045217	b	cell-cell junction maintenance	1	1	0.1291
GO:0045254	c	pyruvate dehydrogenase complex	1	3	0.03577
GO:0045433	b	male courtship behavior, veined wing generated song production	1	8	0.87527
GO:0045448	b	mitotic cell cycle, embryonic	1	5	0.27645
GO:0045464	b	R8 cell fate specification	1	7	0.33211
GO:0045466	b	R7 cell differentiation	1	8	0.80256
GO:0045468	b	regulation of R8 cell spacing in compound eye	1	4	0.56016
GO:0045471	b	response to ethanol	1	5	0.2587
GO:0045476	b	nurse cell apoptosis	1	5	0.48008
GO:0045500	b	sevenless signaling pathway	1	4	0.12379
GO:0045502	m	dynein binding	1	2	0.05734
GO:0045505	m	dynein intermediate chain binding	1	2	0.09165
GO:0045570	b	regulation of imaginal disc growth	1	6	0.68424
GO:0045595	b	regulation of cell differentiation	1	5	0.57663
GO:0045610	b	regulation of hemocyte differentiation	1	10	0.80569
GO:0045678	b	positive regulation of R7 cell differentiation	1	4	0.41172
GO:0045705	b	negative regulation of salivary gland boundary specification	1	3	0.46283
GO:0045735	m	nutrient reservoir activity	1	5	0.16186
GO:0045746	b	negative regulation of Notch signaling pathway	1	15	0.88763
GO:0045749	b	negative regulation of S phase of mitotic cell cycle	1	3	0.28143
GO:0045752	b	positive regulation of Toll signaling pathway	1	6	0.13135
GO:0045767	b	regulation of anti-apoptosis	1	1	0.02174
GO:0045793	b	positive regulation of cell size	1	13	0.5149
GO:0045880	b	positive regulation of smoothened signaling pathway	1	3	0.16757
GO:0045886	b	negative regulation of synaptic growth at neuromuscular junction	1	8	0.57252
GO:0045893	b	positive regulation of transcription, DNA-dependent	1	33	0.98486
GO:0045921	b	positive regulation of exocytosis	1	3	0.24381
GO:0045924	b	regulation of female receptivity	1	4	0.73715
GO:0045995	b	regulation of embryonic development	1	2	0.47235
GO:0046011	b	regulation of oskar mRNA translation	1	4	0.67333
GO:0046030	m	inositol trisphosphate phosphatase activity	1	5	0.14287
GO:0046332	m	SMAD binding	1	1	0.43399
GO:0046528	b	imaginal disc fusion	1	1	0.07073
GO:0046534	b	positive regulation of photoreceptor cell differentiation	1	2	0.159
GO:0046620	b	regulation of organ growth	1	11	0.73032
GO:0046661	b	male sex differentiation	1	1	0.63355
GO:0046666	b	retinal cell programmed cell death	1	4	0.49995
GO:0046667	b	compound eye retinal cell programmed cell death	1	8	0.78595
GO:0046777	b	protein autophosphorylation	1	5	0.4787
GO:0046844	b	micropyle formation	1	2	0.09081
GO:0046845	b	branched duct epithelial cell fate determination, open tracheal system	1	5	0.71803
GO:0046928	b	regulation of neurotransmitter secretion	1	7	0.84639
GO:0047497	b	mitochondrion transport along microtubule	1	4	0.27374
GO:0047555	m	3',5'-cyclic-GMP phosphodiesterase activity	1	3	0.69089
GO:0047617	m	acyl-CoA hydrolase activity	1	1	0.00749
GO:0048010	b	vascular endothelial growth factor receptor signaling pathway	1	4	0.66784
GO:0048015	b	phosphatidylinositol-mediated signaling	1	4	0.14872
GO:0048041	b	focal adhesion assembly	1	1	0.16157
GO:0048047	b	mating behavior, sex discrimination	1	3	0.72559
GO:0048067	b	cuticle pigmentation	1	5	0.40376
GO:0048082	b	regulation of adult chitin-containing cuticle pigmentation	1	8	0.63779
GO:0048085	b	adult chitin-containing cuticle pigmentation	1	4	0.2219
GO:0048100	b	wing disc anterior/posterior pattern formation	1	5	0.72597
GO:0048134	b	germ-line cyst formation	1	7	0.45504
GO:0048149	b	behavioral response to ethanol	1	24	0.96451
GO:0048190	b	wing disc dorsal/ventral pattern formation	1	26	0.96219
GO:0048471	c	perinuclear region of cytoplasm	1	15	0.83227
GO:0048513	b	organ development	1	1	0.06279
GO:0048542	b	lymph gland development	1	11	0.8219
GO:0048567	b	ectodermal digestive tract morphogenesis	1	2	0.40021
GO:0048636	b	positive regulation of muscle organ development	1	4	0.40609
GO:0048644	b	muscle organ morphogenesis	1	4	0.63061
GO:0048676	b	axon extension involved in development	1	2	0.45014
GO:0048800	b	antennal morphogenesis	1	7	0.72912
GO:0048812	b	neuron projection morphogenesis	1	4	0.41499
GO:0048814	b	regulation of dendrite morphogenesis	1	8	0.73197
GO:0048854	b	brain morphogenesis	1	7	0.7499
GO:0050768	b	negative regulation of neurogenesis	1	4	0.75778
GO:0050790	b	regulation of catalytic activity	1	4	0.1668
GO:0050808	b	synapse organization	1	8	0.78212
GO:0050829	b	defense response to Gram-negative bacterium	1	19	0.58811
GO:0050832	b	defense response to fungus	1	18	0.46368
GO:0050839	m	cell adhesion molecule binding	1	10	0.79314
GO:0050954	b	sensory perception of mechanical stimulus	1	2	0.24415
GO:0050974	b	detection of mechanical stimulus involved in sensory perception	1	1	0.2088
GO:0051018	m	protein kinase A binding	1	3	0.49094
GO:0051231	b	spindle elongation	1	2	0.06428
GO:0051233	c	spindle midzone	1	8	0.14443
GO:0051252	b	regulation of RNA metabolic process	1	1	0.18581
GO:0051294	b	establishment of spindle orientation	1	4	0.35457
GO:0051297	b	centrosome organization	1	24	0.54171
GO:0051298	b	centrosome duplication	1	43	0.70604
GO:0051299	b	centrosome separation	1	4	0.18044
GO:0051383	b	kinetochore organization	1	2	0.0914
GO:0055013	b	cardiac muscle cell development	1	1	0.09872
GO:0055057	b	neuroblast division	1	1	0.1311
GO:0060025	b	regulation of synaptic activity	1	5	0.67537
GO:0060070	b	canonical Wnt receptor signaling pathway	1	2	0.2022
GO:0060071	b	Wnt receptor signaling pathway, planar cell polarity pathway	1	2	0.35239
GO:0060078	b	regulation of postsynaptic membrane potential	1	1	0.01401
GO:0060250	b	germ-line stem-cell niche homeostasis	1	4	0.53542
GO:0060857	b	establishment of glial blood-brain barrier	1	8	0.57985
GO:0061061	b	muscle structure development	1	1	0.28403
GO:0070328	b	triglyceride homeostasis	1	9	0.51093
GO:0070491	m	repressing transcription factor binding	1	5	0.64544
GO:0070588	b	calcium ion transmembrane transport	1	2	0.22551
GO:0070822	c	Sin3-type complex	1	8	0.19766
GO:0070831	b	basement membrane assembly	1	2	0.13665
GO:0070856	m	myosin VI light chain binding	1	1	0.13182
GO:0070864	c	sperm individualization complex	1	3	0.215
GO:0071243	b	cellular response to arsenic-containing substance	1	5	0.15561
GO:0071244	b	cellular response to carbon dioxide	1	1	0.25552
GO:0071276	b	cellular response to cadmium ion	1	5	0.15638
GO:0071456	b	cellular response to hypoxia	1	17	0.89157
GO:0071683	c	sensory dendrite	1	3	0.28681
GO:0072089	b	stem cell proliferation	1	5	0.39808
GO:0072347	b	response to anesthetic	1	6	0.69555
GO:0072499	b	photoreceptor cell axon guidance	1	3	0.25647
GO:0090099	b	negative regulation of decapentaplegic signaling pathway	1	3	0.53982
GO:0090162	b	establishment of epithelial cell polarity	1	1	0.04905
GO:2000274	b	regulation of epithelial cell migration, open tracheal system	1	5	0.54679
