# Supplementary material for: Population Genomics of Sub-Saharan Drosophila melanogaster: African Diversity and Non-African Admixture
Source: PLoS Genet. 2012 Dec 20;8(12):e1003080. doi: 10.1371/journal.pgen.1003080 (PMC3527209; doi:10.1371/journal.pgen.1003080)
Supplement: Table S19 — Genomic locations of selected admixture peaks and valleys are listed in separate tables. For each of these regions, information is given regarding any outlier regions for France-Rwanda FST. A significant excess of overlap between admixture peaks and FST outlier regions was observed. (XLS) [file pgen.1003080.s027.xls]

## Sheet: Table S19 Legend
Table S19. Genomic locations of seected admixture peaks and valleys are listed in separate tables.
For each of these regions, information is given regarding any outlier regions for France-Rwanda FST.
A significant excess of overlap between admixture peaks and FST outlier regions was observed.

## Sheet: RG-FR outliers under peaks
Peaks							Nearby outlier regions
Chr	WinStart	WinStop	bpStart	bpStop	size		Chromosome	RegionStart	RegionEnd	size	# of Windows	# of sig_Windows	Max_FST	max_window_center	WindowStart	WindowEnd	Direction	position_vs_gene	orientation	GeneID	GeneName	GOID
X	151	154	10760968	10967317	206350		chrX	10659946	10669341	9396	2	2	0.523282	1.06654e+07	10661374	10669341	+	0.880171	t	FBgn0030228	CG1826	-777
							chrX	10826167	10832838	6672	1	1	0.498728	1.08295e+07	10826167	10832838	+	0.136892	i	FBgn0263705	Myo10A	GO:0003774,GO:0005515,GO:0005524,GO:0006886,GO:0007391,GO:0016459,GO:0016461,GO:0030175,GO:0042623,GO:0043025,GO:0046847
							chrX	10843390	10851422	8033	3	3	0.50563	1.08492e+07	10846911	10851422	+	0.730791	f	FBgn0263705	Myo10A	GO:0003774,GO:0005515,GO:0005524,GO:0006886,GO:0007391,GO:0016459,GO:0016461,GO:0030175,GO:0042623,GO:0043025,GO:0046847
							chrX	10946352	10954398	8047	3	3	0.532393	1.0951e+07	10948220	10953795	-	570.5	d	FBgn0030259	CG1545	-777
							chrX	10966611	10975576	8966	6	6	0.611137	1.09711e+07	10969069	10973158	-	0.620398	e	FBgn0003366	sev	GO:0004713,GO:0004714,GO:0005515,GO:0005524,GO:0005886,GO:0006468,GO:0007169,GO:0007465,GO:0008288,GO:0008293,GO:0008595,GO:0045464,GO:0045466,GO:0045467,GO:0045678,GO:0046534
							chrX	11004642	11017476	12835	2	2	0.511889	1.10121e+07	11006803	11017476	-	0.490137	e	FBgn0030266	CG11122	GO:0005875,GO:0008270
							chrX	11061939	11066418	4480	1	1	0.504373	1.10642e+07	11061939	11066418	-	0.607618	e	FBgn0030277	CG1394	-777
X	253	258	16989288	17348062	358775		chrX	17291074	17302959	11886	5	5	0.573448	17297238	17294146	17300330	+	0.987022	t	FBgn0011758	B-H1	GO:0000122,GO:0001751,GO:0003677,GO:0003700,GO:0003705,GO:0005634,GO:0006355,GO:0007455,GO:0007479,GO:0008052,GO:0008057,GO:0008407,GO:0043565,GO:0045892
							chrX	17380528	17410829	30302	16	3	0.503839	1.74069e+07	17403050	17410829	-	0.461405	i	FBgn0263706	CG43658	GO:0005089,GO:0005622,GO:0035023
2R	234	234	16304563	16351022	46460		chr2R	16311364	16317115	5752	2	2	0.464135	1.63144e+07	16311696	16317115	+	0.04697	i	FBgn0086604	CG12484	GO:0005886,GO:0046331
2R	305	305	19680558	19734643	54086		chr2R	19628705	19643108	14404	2	2	0.480475	19636736	19630364	19643108	-	23	d	FBgn0083941	CG34105	-777
							chr2R	19719176	19732928	13753	7	2	0.438242	1.97215e+07	19719176	19723775	+	0.800336	e	FBgn0034911	CG5549	GO:0005326,GO:0005328,GO:0006836,GO:0015375,GO:0016021
3L	69	74	3681644	3935488	253845		none
3L	204	206	10610675	10737760	127086		chr3L	10559505	10565622	6118	2	2	0.406325	10563207	10560792	10565622	+	0.791976	i	FBgn0052062	A2bp1	GO:0000166,GO:0003729,GO:0005634,GO:0005737,GO:0007399,GO:0007474,GO:0008134,GO:0044212,GO:0045893,GO:0048477
3R	286	286	21822859	21882170	59312		chr3R	21767720	21773897	6178	2	2	0.348432	21770359	21767720	21772998	-	0.354968	i	FBgn0039396	CcapR	GO:0001653,GO:0005000,GO:0005887,GO:0007186,GO:0008188,GO:0016021,GO:0018990
							chr3R	21814112	21840281	26170	17	7	0.394095	2.18358e+07	21833104	21838557	+	-784.5	u	FBgn0002732	malpha	GO:0001708,GO:0007219,GO:0007423
							chr3R	21855998	21878054	22057	10	10	0.566639	21865242	21861179	21869305	+	-735	u	FBgn0000591	E(spl)	GO:0000122,GO:0001078,GO:0003677,GO:0003700,GO:0005634,GO:0007173,GO:0007219,GO:0007398,GO:0007422,GO:0007498,GO:0008587,GO:0010629,GO:0016360,GO:0042803,GO:0043565,GO:0045165,GO:0045468,GO:0046982,GO:0048666,GO:0048749,GO:0048813
							chr3R	21951270	21957934	6665	2	2	0.348906	21955392	21952850	21957934	+	0.97766	t	FBgn0051324	CG31324	-777
							chr3R	21970121	21976346	6226	2	2	0.362538	21972695	21970121	21975269	+	9825	d	FBgn0039415	CG6142	GO:0006066,GO:0008812,GO:0050660,GO:0055114
3R	302	302	22776000	22814979	38980		chr3R	22857923	22869136	11214	9	9	0.593333	22862508	22860790	22864226	+	0.295383	i	FBgn0004842	NepYr	GO:0001653,GO:0004930,GO:0004983,GO:0004995,GO:0005887,GO:0007166,GO:0007186,GO:0007217,GO:0008188,GO:0016021

## Sheet: RG-FR outliers under valleys
Valleys							Nearby outlier regions
Chr	WinStart (0based)	WinStop	bpStart	bpStop	size		Chromosome	RegionStart	RegionEnd	size	# of Windows	# of sig_Windows	Max_FST	max_window_center	WindowStart	WindowEnd	Direction	position_vs_gene	orientation	GeneID	GeneName	GOID
X	122	123	8976718	9116832	140115		none
X	188	191	12909165	13134876	225712		chrX	12819954	12833632	13679	3	3	0.539186	1.28221e+07	12819954	12824193	+	0.32751	i	FBgn0086675	fne	GO:0000166,GO:0003729,GO:0005737,GO:0008266,GO:0051252
							chrX	12917499	12924099	6601	2	2	0.508474	1.29216e+07	12919104	12924099	+	0.846171	i	FBgn0261379	rad	GO:0004623,GO:0005509,GO:0006644,GO:0007615,GO:0008016,GO:0008355,GO:0016042
							chrX	12970848	12991820	20973	11	11	0.587605	12978973	12975640	12982306	-	0.489267	i	FBgn0010303	hep	GO:0000165,GO:0001736,GO:0004672,GO:0004674,GO:0004702,GO:0004708,GO:0005515,GO:0005524,GO:0006357,GO:0006468,GO:0007254,GO:0007298,GO:0007391,GO:0007395,GO:0007561,GO:0008340,GO:0008545,GO:0009408,GO:0030032,GO:0030381,GO:0030424,GO:0030707,GO:0033500,GO:0034769,GO:0035006,GO:0042060,GO:0043507,GO:0045610,GO:0046330,GO:0046528,GO:0046529,GO:0046843,GO:0046844,GO:0046847,GO:0048666,GO:0048675,GO:…
							chrX	13025361	13029858	4498	1	1	0.498629	1.30276e+07	13025361	13029858	+	0.673217	e	FBgn0030452	CG4330	GO:0005316,GO:0016021,GO:0055085
							chrX	13085641	13095298	9658	4	4	0.528197	13088820	13085641	13091999	-	-414	u	FBgn0030460	CG2453	GO:0008425
							chrX	13110057	13121327	11271	10	2	0.501294	13112049	13110057	13114041	-	0.918153	e	FBgn0004456	mew	GO:0004872,GO:0007155,GO:0007157,GO:0007160,GO:0007411,GO:0007414,GO:0007424,GO:0007426,GO:0007427,GO:0007431,GO:0007432,GO:0007435,GO:0007475,GO:0007476,GO:0007494,GO:0007608,GO:0008305,GO:0016203,GO:0016337,GO:0016477,GO:0030154,GO:0035160,GO:0048567,GO:0050839
							chrX	13143188	13150498	7311	3	3	0.544783	1.31467e+07	13143923	13149426	-	0.132673	i	FBgn0004456	mew	GO:0004872,GO:0007155,GO:0007157,GO:0007160,GO:0007411,GO:0007414,GO:0007424,GO:0007426,GO:0007427,GO:0007431,GO:0007432,GO:0007435,GO:0007475,GO:0007476,GO:0007494,GO:0007608,GO:0008305,GO:0016203,GO:0016337,GO:0016477,GO:0030154,GO:0035160,GO:0048567,GO:0050839
3R	259	259	20278401	20325518	47118		none
